# Supplementary material for: Linkage mapping, comparative genome analysis, and QTL detection for growth in a non-model teleost, the meagre Argyrosomus regius, using ddRAD sequencing
Source: Sci Rep. 2022 Mar 29;12:5301. doi: 10.1038/s41598-022-09289-4 (PMC8964699; doi:10.1038/s41598-022-09289-4)
Supplement: Supplementary file 1 — Supplementary Information 1. [file 41598_2022_9289_MOESM1_ESM.zip]

Archive with 7 entries (5 files):
- Supplementary Data/file_1/
- Supplementary Data/file_1/aregius_eys_protein.fasta
- Supplementary Data/file_1/Linkage_map_markers.fasta
- Supplementary Data/file_1/meagre_Linkage_map_r70.xlsx
- Supplementary Data/file_1/meagre_Linkage_map_r90.xlsx
- Supplementary Data/file_2/
- Supplementary Data/file_2/Phenotypic_data_families.xlsx
