# Supplementary material for: Linkage mapping, comparative genome analysis, and QTL detection for growth in a non-model teleost, the meagre Argyrosomus regius, using ddRAD sequencing
Source: Sci Rep. 2022 Mar 29;12:5301. doi: 10.1038/s41598-022-09289-4 (PMC8964699; doi:10.1038/s41598-022-09289-4)
Supplement: Supplementary file 1 — Supplementary Information 1. [file 41598_2022_9289_MOESM1_ESM.zip › Supplementary Data/file_1/aregius_eys_protein.fasta]

>Aregius_G09265_eys
MDPQIRTTEHINVCVLHILQGLTALKSSGKKTVTEFVKMGHVFECCLAPSNASATQDSLAHVEEQICTAG
ERASECVCADGNVVPACRKQQNLCSQSPCLNNATCVSRGNDYVCRCLRGFSGKNCEEIIDYCRLLNINCL
NEGLCLRIIGGYQCVCAPGWIGEFCQYVGDACLMEPNSCLNGATCTTTSQPSSPPQYTCKCPPGFTGANC
ETEISECDSNPCQHNGTCFDLLGHYECQCPTGFLGKNCEVDIDACALPNNTCPPKTQCLDLPDALDYVCR
VPCPQNLQPCANGGRCVLNNPSNYTCICAPGWSGQNCRINVNNCVRHWCQNGATCVDEIDGYSCLCPRGY
TGIYCEEDIDYCVGHHCSEHGVCLDQQYNFTCRCMLGFEGSLCELETNECNSFPCASGATCVDLISDYRC
HCPPGFEGRTCSESINDCWSQPCLNGGSCMDLINDYICHCPLGFKGKDCSVDIDLCSFGMCSEHTLICAE
TKGGQNVSCTCKRGFGGSFCEVNLNECESKPCQNGGICVDGVDLYQCFCSEGFGGLNCEINYDECVHGYC
ANNSTCIDLVADYECVCPLGFAGKNCTTSVSACASDVEFCKNGGTCSHNIAGEIHCICSAGYHGNDCSSS
VNQCVGFKCDCIPGLTGQFCEINIDDCEENPCGVLSICKDTLSGYSCFCAPGFIGNSCEVEVNECLSQPC
RNGGSCIDELNSFSCQCPLGITGDYCEVNIDECISSPCLHNATCVDLVHGYGCVCMPGFTGTTCELDIDE
CASSPCKNGATCIDQPGNYFCQCVAPFKEIIRGHNCEFLPCEASNPCENGAVCVEELDQDHFPLGFRCHC
RRGFSGPRCEINVDECSSSPCFHGFCYDVVDGFYCLCNPGYAGLRCEQDIDDCMNSLCSPNSVCKDLHLS
YECVCHSGWEGEFCQQEIDECLSQPCKNNATCTDLLNSYKCLCSPGWTGVDCAEDVNECDSGPCLNGAQC
QESDIPGEFSCTCPPFFSGPLCNQPYDPCDLLHNPCLNNSTCLTRSNGTAFCRCPAGFEGSWCEIDTNEC
SSNPCQNQGDCLDWVNSYSCDCKNGFSGLHCEEDINECASSPCHNTGVCQDLVNEFRCICPPGYFGTLCD
LDVNECEVSPCLHEGICINTPGGFKCVCRPGYSGARCDVNIDECVSNPCQNSGRCVDAANRYDCLCPDGF
TGLHCETNIDECMSAPCLHGSCKDGIYSYFCLCESGWSGSRCETNNDDCASSPCLNGGSCVDLIDKYACF
CQDGYTGKTCEIDIDVCKDVASNVSLCFNGATCIDGEGSNFTCSCPPGFMGDFCEVDVNECCSAPCHNGA
ICQDLINSYVCHCRSGWTGLHCEDDINECLPQPCNQGICIQNDPGYGYTCFCRPGFVGRNCEHNYDDCLL
NPCPEAFSCVDGINKVSCLPPVTDAVPLATVVKNITRGSTPRVPTPTLKPAPTAEQSTDSSYVHYFGNSY
LEFEGIDLSPLNNITVRFQTQAAYGTILYMDQGPANSDFFFMKLFIEDGILQYAFCCNEEEVVTRIGTFV
RVDDGEVHIVNIRQHLTPCEAELTLSSHEKIKSTPSNYWLGHMIQRINHIFIGGLPQQYLLNQRAKPFHN
YVGCIEIIEINKLRSFYTADAIASSNIDQCRYTLYAIEAWTTSSSSVTTQSTTSDTVNTTTMAAPTQTPK
HPPHEPQVCRDGLCRNGGTCHQLQLPGGALPSCHCPLHFTGTFCEKNTTVYIPSFDGTSYLELQPLASLL
QPTGSSNNLPAAVKDTAVILCLTVKTRSTQGTILYTQEQNFGDQFLHVILQDGSPVAKLGCGGSRVLNAA
AGQNINNNRWMTITIRYNLPFGKQGGSCMIEIAADNGTAQRLEEFVSQPMSEGTFGPIFLGDVSSHWEMH
DGSAKGARRFIGCIRELQVNSKEIFLVGEAVRGRNIKNCDPPVCQHLPCRNGGTCVSDAEDWFCECPTLY
TGRLCQFNACERNPCGHGATCIPKSPLEAVCLCPYGRQGLLCEESINITRARFSGSDEFGYTSFVAYSSI
PSLGFFYEFKLKFTLANNSSAVKDNLMLFAGHKGQGNDGDDFFVLGLRNGRVVHKFNLGSGIAIIVSDRL
NHRINIHTVTFGRSKKTGWLKVDGQRNRTGSSPGPLVGLNVFNHLFVGGYNEYTPELLPLGSRFRDGFQG
CIFDLQFSTRRDGKFQVLGQPAGHPAYGRSVGQCGVSPCVHVQCRNGGTCVDSGSSVYCQCPLRWKGALC
SETVSVCDVEHSPPPLCAHGSTCIPLPNGYTCQCPLGTAGLYCEKAVTISDPFFSGNQSSWMSFPHTSIR
HRTVLQLQFQPLSPDGILVYTAQHLSARAGDFFCLSLTSGFVQLRFNLGDGVHILKSVARVDLSGRTWHT
VKAGRFGHQGFLSLDNQEVRENGTEGMATLDVATDIFVGGVSTLSFVSTDATEGEPMGFTGGLRELIV
