# Supplementary material for: Linkage mapping, comparative genome analysis, and QTL detection for growth in a non-model teleost, the meagre Argyrosomus regius, using ddRAD sequencing
Source: Sci Rep. 2022 Mar 29;12:5301. doi: 10.1038/s41598-022-09289-4 (PMC8964699; doi:10.1038/s41598-022-09289-4)
Supplement: Supplementary file 1 — Supplementary Information 1. [file 41598_2022_9289_MOESM1_ESM.zip › Supplementary Data/file_1/Linkage_map_markers.fasta]

>48
TGCAGGACAAACATATTCTTCTGTGGGAAGCAAAAGCAGTAAAATATTTAGGAATAACTCAAAACAAACA
ACAAAAGACCTCTTACAACTAATACAGGCAAATTATGGGTAATTATCTTTGAAGATAGAATCAGATTTGC
ATAGATGCAATCTTATCTACCTTTTAGGCCTGAACTCCAGGTTAAATGCAGTCAGGATGAACATTCTCNN
NNNNNNNNNNNNNNNNNNNNNNNNNNNNNNNNNNNNNNNNNNNNNNNNNNNNNNNNNNNNNNNNNNNNNN
NNNNNNNNNNNNNNNNNNNNNNNNNNNNNNNNNNNNNNNNNNNNNNNNNNNNNNNNNNNNNNNNNNNACT
GGCTTGTCTAAGAAATTATTTTTATACTTCACAGTTAAGAGGAAGAGACAAAAAAACCCTGGATAAATTT
CACATTAAAAATATGGTATAAGGTGTTAAGGTGATTCAGCTGCCACTGCCTTGGCAGTGTTTGGGACAGC
TGCCACTGCCCTGCCACGGCAACTGCTGCTGTGTGGGGCATTGACATGCTGGCGTGTGGGAAAGCTTATG
CAGAAATCACGTAATGTAAATGCTACTGGGGGCGGCTGTGACTCGGAGGTAGAGCGGGTCGTCCACTAAT
CAGATCGGCGGTTTGATCCCCGGTTCGATCCCCTCCAGTCTGCATG
>289
TGCAGGTCCTGGATCTGGGCGAGAACCTCCTGGGGAACGAGGGGATCCAGGCTATCAGGGAGCCTCTGAT
GGTCAACAGCTCAGTACTGCAGCTCGGCCTGGCCCAAGCCGACATCACCTGTGAAGGTACAGCACATGCA
CTATGTGTGTCTCTGAATGTACAGCGGAGGGAGTGCAGTCATCTGATCACGCCCATTAAAATAACCAATA
ATATTGTTTTTAATATGGTTGTAACATGNNNNNNNNNNNNNNNNNNNNNNNNNNNNNNNNNNNNNNNNNN
NNNNNNNNNNNNNNNNNNNNNNNNNNNNNNNNNNNNNNNNNNNNNNNNNNNNNNNNNNNNNNNNNNNNNN
NNNNNNNNNNNNNNAATGATAATAATAATAATAATAATGTTGAATTTGGGTGACTTCTGACCAAATTAAC
AAATTTATCCTGTTGCCATACATTTCTATTTGATTTGCAAACATATTTAAATCTGTGTTGAAATAAATGA
ACATATCATTGCTACATG
>328
TGCAGGCTGAAGTTAGTATATTTTTAAAATTATTAAAGTCTGTGTAAAGTAAAAATAAATATGTATTTTG
AGTTTGTCAGACTAAAGAAGAAAGTGTTATTAACCACCCAGCAAAATTTTAATGATTAAAAATAACGACA
AGTTTNNNNNNTTCGGTGTCAAAATCAGGTAAAAATGAGCAGTATTCTCGGGTCCAGGACTGTAGGGGCG
TATCCTCTGAACCACTCTGGGTGAGATGAATGAATCTCTGTGTCTTCTGTGTCTTTCTCTCTCTGTCCAA
ACGTACATAAGTCATGNNNNNNNNNNNNNNNNNNNNNNNNNNNNNNNNNNNNNNNNNNNNNNNNNNNNNN
NNNNNNNNNNNNNNNNNNNNNNNNNNNNNNNNNCACACGTAAACTCAGATCTGACTACATATATTCCCTG
TCATAGCTACAAGCTGCTGTTGCAAATAAGAGACGTCCCGTGTCCCATTACCGGTGTGTTTTCCTCTGGA
TTCCGCTCAGGAAACAAGAGCAGTCTAACGTTACATGCACTGACATTAGATAACACACATG
>418
TGCAGGTTTCTTTAGTACTCTCCAGATTTTTACTGAACCTGGACACAACTGACAGCTGCTTGTAACTTGG
AATTTGTAGCTTCCAGGCCAGAGGCCAACTCTATCACCGCCTCCAGCCAAAACATGCAACCCTAGCCTTC
AGCCGTGCAGTTAGAGTTACAATGAAAGGTTTCAGGTCCATTACAAATGGAAAATTTGAGAAACTTGACA
AAATAATGTCAAAAAGTTTGAGGTAGAGTTTCAGCTCGTTCTACCATGNNNNNNNNNNNNNNNNNNNNNN
NNNNNNNNNNNNNNNNNNNNNNNNNNNNNNNNNNNNNNNNNTGCAGACTCTTTTTCAGTCTATGTCCAGG
CAGGTAGGGAAATATGGGTGACAGTTAGAGTTTCCTTAAATTCCATATTTAAGATGCCCTTTATTATATT
TATTAACACTTCAGCTTCTGTGTGATTCATTATACTGTCAACATG
>477
TGCAGGGAACCATCCAGATCCTTAGTCCTTCAGAGATGGACGAGGATGAATCAAAACATCTTTTTCTTTT
TTTATTCATCATTCATAGATAATTTTACAAGAACCTCTGCAAGAAAAAAATGTGAGGAAGTGATTGTTGT
TCTGTNNNNNNNNNNNNNNNNNNNNNNNNNNNNNNNNNNNNNNNNNNNNNNNNNNNNNNNNNNNNNNNNN
NNNNNNNNNNNNNNNNNNNNNNNNNNNNNNNNNNNNNNNNNNNNNNNNNNNNNNNNNNNNNNNNNNNNNN
NNNNNNNNNNNNNNNNNNNNNNNNNNNNNNNNNNNNNNNNNNNNNNNNNNNNNNNNNNNNNNNNNCTAAT
GATCAACTTTATACTGAATAAATTCTCTTTAATTTGAATTCATTTCATATTTTAAAACTTAATTTGAAGT
TATTTTAAGATGTGAAAACTCATTTCATTTCAAACATCTAATCATTTATTAAACTAGCTGACTCACATGT
GTGCACTTTATTGACCTGCTGTGGGCAGAGGTTGAAATTTATTATGAGCTGACTGTGTGTGATGTTGGCA
AACTAATAATATAAACAGTCTGTAGATGAATCATG
>505
TGCAGGATTTCCTCCAAAAGCTGGAAGACAAGCTGGATAGAAACATTTTCTTTGATGATATTTGTCTGTC
AGTTTGTGTTTTTATTGTTTTCCCACTAGTTCTAGGATTATACACTTGAATTCAGTTAGACCTCTTATGC
AATTTNNNNNNNNNNNNNNNNNNNNNNNNNNNNNNNNNNNNNNNNNNNNNNNNNNNNNNNNNNNNNNNNN
NNNNNNNNNNNNNNNNNNNNNNNNNNNNNNNNNNNNNNNNNNNNNNNNNNNNNNNNNNNNNNNNNNNNNN
NNNNNNNNNNNNNNNNNNNNNNNNNNTCACCTGCCAGCTGTGCCTGGGACAACTGGCAGGGGGAAGCTTT
TAACTGTGAGGAGTTTCTTACAGTGGGTGACGGGACAAGGACGTGTGCCACTGATAGAAACCGAAAGAGA
GGCCTTCAAAATTTCAATTAGCTTTACCCATGAC
>565
TGCAGGCATCAATATAATTCCACCAAATCTAATCAAATCTAATCAAATCAAATAGCAGTGACACTCCGGG
TTTTTCCTGCTAACAGCGTGATAAATTATTCACTGTGGCTGATGTGCTTCTCTGCTTATTTTCACAGGTA
AAACTNNNNNNNNNNNNNNNNNNNNNNNNNNNNNNNNNNNNNNNNNNNNNNNNNNNNNNNNNNNNNNNNN
NNNNNNNNNNNNNNNNNNNNNNNNNNNNNNNNNNNNNNNNNNNNNNNNNNNNNNNNNNNNNNNNNNNNNN
NNNNNNNNNTTGTTCTTTAAAGAACAATTTTGAATTTTCGGGAGCAAAACTAGCATTATGTCTATATTAG
GGAAGAAAATAAGAATGACATCCTTAAATCACTGTAAAGTGGTAACGGAAGGTTTGTCCTAACAGGTAGA
GTAAGATGATTCATGTATGCTAATCACAGTGCTGTGATTGCCTGGGTCCAGACCTTCAGACATG
>566
TGCAGGGCAAATGGGCTGCCACAGCAGCAAATGGAAACAGGATGGAGGAAATAGGAGGTAAATAAGAACA
CAGGAGATGAGGGTTGTAGAAATATACACAAGTATTCCAATCCTCCATCCTATTCAAGAGCCGTATCATC
TGGCATCATCTGTATGTAAAGATTCAAAAGATTCAAACACTCATGAACCTTCAGAGCAATAATTTCCCTA
GATGCCAAGATGGGTGGGGGTCTGAAGTGCTCAGTGTTTTCACTTCAAGTCTGGAAGAGTGCTGGGCCAC
CATTGAATACAATGCAAAACAAGACGGTCAGTCGTTACCATGGATCTTGTAATAACTTAAGTATTAGACA
CTAAAGTTTGGGACTGATGATGCCACAGGAAGAAAGTTAAGCAATAACCAAAGTCAATGTGAGCAGAACA
TGNNNNNNNNNNNNNCATCCACCACGATACATCAGAGATAATGTAATAAATAAAGAACACTGTGTTTGCT
TTTTTCTTAAGGTGCAAATTCATAATTGTCAACATCATTAGAGAATGTTTTTTTTATTAGAACATATTTT
TCTGAAGTTTAATGACATG
>567
TGCAGGAAACTATGATGCTAAATGCTGAACTGTAGTCAGTGAACAATCTCACATAGCTCCCTTTCTTGTC
CAGGTGGGATAGTTGTGGAGGATCTGTACTATGGTGTCTTCTGTTGATCGGTTGAAATAAGCAAACTGTA
GTGGGTCCAATGTACTGGGTAGTGAGGAGTAAATATAGCACTTCATCACCTCAGTCAGTCATTCAGGCAG
GTTGGTCTTCATCTTGGACGCCATG
>568
TGCAGGCTAGTCACAAAGCCATAAAGGATCTAGTAATAAACACCTCACTGTCCTTGTGCATCTTTGACTT
CCTGACTCCAGGTGATGGTGTGAGGGTGGGTGGACACACCTCATCTACAACATTGGACCACTTTGTGTGC
GAGAAGGGAAANNNNNNNNNNNNNNNNNNNNNNNNNNNNNNNNNNNNNNNNNNNNNNNNNNNNNNNNNNN
NNNNNNNNNNNNNNNNNNNNNNNNNNNNNNNNNNNNNNNNNNNNNNNNNNNNNNNNNNNNNNNNNNNNNN
NNNNNNNNNNNNNNNNNNNNNNNNNNNNNNNNNNNNNNNNNNNNNNNNNNNNNTACACTCAATTTCCATC
TTTAATCTAACATTGAACGCTAACTGATCTTCCTAGAGGAGGGGGATTTAATTTTCCCGAACCAATCACA
AGAGATCAATATATACACACTTGGCAACGGTGCCGACATATTGGGTTTTTCCCCCACAGTCTATGGTTTT
GACATGGTTTAAGAGAGGAGCAGAGTCAAGTAAGAACTGTGATGTGGGGCGATATTGAGAAGACATAGGG
GTCAAGGGGGTATATCATATGGACTCTGTCCACAATGATATCGAACAACATG
>609
TGCAGGTCAACCAAGGAGATCGTATTGGCAGTCACTGTGGCCTTGTCCACACCTTTACCGCTGCTTCCTC
CTAGTGGGCCGTTAATCACCCATCCTATCAGGGTTCTTACAGCGTAGGGCCCGCTTCCTTGTGAGTTGAT
CACCTGCCAGGGTTCCATCACATTTGCTGCATTCATCAGATATCTTAAGGTGAGAGGTCAAGGGACCCCT
TGAAAATTGAGCCTAACTTTGGAGCATTGTTTAGCCCTTTTTGCTGGCTAGCACCAGCTGGCATGNNNNN
NNNNNNNNNNNNNNNNNNNNNNNNNNNNNNNNNNNNNNNNNNNNNNNNNNNNNNNNCTGAGCCAGGTACA
GTCTGTGAAAGACAGTAATGAAGCGGTCAAAGGTTTATTACTGATCTGTTCAGCATTAGTAAATGATTCA
TTAACCATTTATACAATCATTAGTTACAGTTTGTGAAGCCTTTGTAGATGCTTTTTACATGACTGTGGGA
GCCAACTCTGTGTCCGTGGGTTTTAGTGTCAGTTCAGAGCTCAGTCAAATACGAACATG
>663
TGCAGGAACGATCGGAATGATCCGGATGGGAGGGAAGGGGAATATATGTGGTTATGGACTGGAGCTTATA
TGCTTTTTTTTTTCTCTCTCTCTCTCTTTAAATGTTGCTGTTTTCTATTTGCTTGATTTGGAGATGAATG
TATTTTTCTAAAACAAAACACTAAATGTCAGGAGTTTTTCTCTGGCAGTTGATGTTAAACAGGTACACAG
CCAATGTTAAAGAGCTGACACTGAAGCGAAATGTAAAACAGCTCCAAAATAAGGAGACTCACACATGTAT
ATGATGCATATTCTATTTCAATAATTTCATCCAGCCATGGTGGAAGTCTGAAAACCCCCACATG
>752
TGCAGGGGGTGAGGAATGCTCTGGCAGGGGAGGAGTCCCAAGTGGAACTTCTCAAGACTCAACTCAAGGA
GCTCTTCAGGTTCTCAGGGGACTCCCGCCACCTCTCTGATGACGTCCTGGCTGTTGTCAAAGAACACCAG
AGGTAAAATAACTCGAAACATACTTACCATTACCAAATGTTTGGATTCCCATTCAGTTCACTGAGATCTG
TGTACCGATAATGATCATTTCTTAAATAAGTGTGATGGATTTAGTTCACGACATGNNNNNNNNNNNNNNN
NNNNNNNNNNNNNNNNNNNNNNNNNNNNNNNNNNNNNNNNNNNNNNNNNNNNNNNNNNNNNNNNNNNNNN
NNNNNNNNNNNNNNNNNNNNNNNNNNNNNNNNNNNNNNNNNNNNNNNNNNNNNNNNNNNNNNNNNNNNNN
NNNNNNNNCAAGCCGAAAAATGTTCAAGCTTGATTTTAAAGATCTGTGTGGAGGATGCAGTCGCATCCAG
CAGTGAAGTTGCAACCAACTGAATACTGCTCACCTCACCTTTGTCAAACTACTGTTTCAAAAGTCAAAAA
AAAAACCCCAACATG
>830
TGCAGGTGTCTCCTTGGAGGGCGTCTGTGATCTGAGAGATGAAAAGGATGTCAGAGTGAATATCCACCAA
CAGCATCTGGAAATCACCTCTGACAATCAGTCAGCCTGCTGCTGCACACCGTGGGAGGTGGTGTGTGTGT
GTGTGTGTGTGTGTGTGTGTGTGTGGGTGTGTGTCTGCGTGTGTGTGTGTGTGTCTGTGTGTGTATCACT
GCAGACGTGTGAACTCACCATGGTGTTTAGGTTGCTCAGAGAAAAGATGAAGGTGTTTTGAAGCATAGTT
CTCACATTTATGCACACACACACACACACACACACACAGCTCTGCATGNNNNNNGGGACCTTTATCCAGT
CCACGGCTGCATCTCTTGATGTGAACAAAGACCTTGAAAAAGTGTCTCAAAGGCCTCATTTGAAATTAAG
AAATCAATTCTTCTTTTATGCAACAAAATATCATATTTTCTATTTTACAGGCTCCATGAGTATACCTTCA
ACCTCACTGCCCTTCAGTAATGGATAGACTTAACGTTTAAAGACTGTGTGTGTGTCCTCTTTAAAAGGAA
AAACGGTTGGGGTGTCGTTTAGCTCAGTTAGTAGAGCATCCGCCCCATGTACAAAGGCTCAGTCCTTGCC
GCGGCAGCCCAGGGTTCAAATCCGACCTGTGGCTCTTTCCCGCATG
>990
TGCAGGTTCTTTGTGAAAGAGACATTTATCTAAAATCAGCTGCCTGCCAGAGCTTTTCCGCCAATTCTGG
CTTCCAGATGTAAAAATGATGTGCATACACTAAATATCGTGTGTCACCTTTCAAAAGAAACTGCCATGTA
TAAAAAAAAAAAAAAAATGTATCTCCACGCATGATTTACGCCAGGCACAAACACATTTGTCACCACTGAG
CTGCATGNNNNNNNNNNNNNNNNNNNNNNNNNNNNNNNNNNNNNNNNNNNNNNNNNNNNNNNNNNNNNNN
NNNNNNNNNNNNNNNNNNNNNNNNNNNNNNNNNNNNNNNNNNNNNNNNNNNNNNNNNNNNNNNNNNNNNN
NNNNNNNNNNNNNNNNNNNNNNNNNNNNNNNNNNNNNNNNNNNNNNNNNNNNNNNNNNNNNNNNNNNNNN
NNNNNNNNNNNNNNNNNTAATGTTGGAAAAGAGAGAGTGGACTTTCCACTGCAAAAAAACTGTTTTGTTT
GTCTTATATCTAAAAGTTACAACGTAACCACTCCTTTTTTAGATCAACCAATCAAGATTAGTCAAGTCTA
GGGGTCTATAGACTCACCATG
>1040
TGCAGGCGGAGAACGAGGCCTCCAAGGACGAGGTGAAGGAGGTGCTCCAGGCTCTGGAGGAGCTGGCCGT
GAACTACGACCAGAAGAGCCAGGAGGTGGAGGATAAGACCAAGGAGTTTGAGGCCATCAGCGAGGAGCTT
AACCAGAAATCGGTGAGCTGGAGACAGAACACTATTCAACATTTTCCACAATGTTTGATTTATTTTCTCT
CTCTGTTTTAAAACAATAGACAAACACATGANNNNNNNNNNNNNNNNNNNNNNNNNNNNNNNNNNNNNNN
NNNNNNNNNNNNNNNNNNNNNNNNNNNNNNNNNNNNNNNNNNNNNNNNNNNNNNNNNNNNNNNNNNNNNN
NNNNNNNNNNNNNNNNNNNNNNNNNNNNNNNNNNNNNNNNNTAGGCAGCAATGACATCAAGGTACTGAGA
TGTCTTGTACAACACTGTCTACAGGAGTATGGAGAAATAAGAAGGAGTTGTTGGAATGAATTTTAATGGA
CGATAAGATAGAATCTATTCACAGGATGTTGCTTCTTCCGCCATGTTGCATCTCTTCAACTTTCCTCTTC
TGCTCTTCCAGCAACACGAGGGCGGCAGCGGCATG
>1059
TGCAGGATAAAAGCTCCTTAACTTCCTGTTTGGACTGCGCCCCTGAGGTAATTCTATTTCAGATTAGATT
AGTAGATTATTCTAGGAGACTCTCCTTCCTGTTCCTCTTCTTCCTCCTTTTCGTCTTCCTCCTCTACCTC
CTTCTGATAATGAACAATGAGTCTTGAACATATCTCACATTATCTGTGTCAATTTGCGCCGTTGCGGTTA
TTTGTAAAATGCACTTAAATGTCACAGAGAGTCCGACGAGCACCCCTTTGTCTCGTTGAACTGGTTTGAC
ATGNNNNNNNNNNNNNNNNNNNNNNNNNNNNNNNNNNNNNNNNNNNNNNNNNNNNNNNNNNNNNNNNNNN
NNNNNNNNNNNNNNNNNNNNNNNNNNNNNNNNNNNNNNNNNNNNNNNNNNNNNNNNNNNNNNNNNNNNNN
NNNNNNNNNNNNNNNNNNNNNNNNNNNNNNNNNNNNNNNNNNNNNNNNNNNNNNNNNNNNNNNNNNNNNN
NNNNNNNNNNNNNNNNNNNNNNNNNNNNNNNNNNNNNNNNNNNNNNNNNGCTCTTTGTATTCTGGCCATT
TGTAATTATTAAAGTGCAAAGTGCTGAATCTGATCCTTCTCCTTGCTGCTCTGCTTCACACCATAATAGA
GTAAAATGTATCAGTGAAATATCGAGACCGAGAGACTAAATCTTACCAACATG
>1087
TGCAGGAATCGCTGAAGCTCGAAGCCTCGTGGAGACAAAAGCCAGCCGAGAGTCTGTAATAACAAAGGCA
GCTGTGGCTGTTGTACTGTTTTGCAAGCAAACTAGTTCAGCTTCAGCTACTCAGTCAGTCAGGTCAACGG
ATTTCNNNNNNNNNNNNNNNNNNNNNNNNNNNNNNNNNNNNCGACTCGTCTGTTGGTGCCTTACAGAGCA
ACAAAACAAACATTTCTAAACAAAACAGTTGCATATTTAGGCGACTACAAGCAGTCTACAGTGCCAAAAT
CACCTTAAACCTCCTCCTGAGATGCCCAATCACACCAGTATTCATGTGCGGATGTAAGGAAACGAGTACT
ACGAGAAGCTTGGTGTATTGGCTTCTTATGGTGGTGGCTAGTTTTTGTCATG
>1109
TGCAGGTCTTGAGCCTTGTGTTATTAAATCATCTGGACTGCACAAGCTCTGCCTCTTGGTGTCTGCGTTT
GGGTCCAATTCCTTGTGTTCCCTGTTACCCAGCATTGAACAGTGACTGTTTTGGTCTTTCAATGGGATTT
GATAATATAGAACATCCCCGTATACCTAAAGAGACCTACTTTTCCTTCCTCTCTTCCACACCGAACTCAA
ACCTTTCACCTCACGTTCACCTTTTTACATCATGGGCACCTTAGACCAAAATCTACAAGTTTAACCAGGA
CCAATGCATTCCTGCACACCTACCAACTCAAGAGGTATTCACCACAAAACTGACTCCCTATCTCTTGTTC
CTATCAGAGTAGCGAGAAACTTAGGAGTCATGACTGATGACCAACTAACCTTCTCTGATCACGTTGCCTC
AGTTGGCCTGTGGTGTCGCCTTACACTTCACAACATAAGAAAAAACAAGCCTTACCTGACTCAACATGCT
ACCCAACTCCTGATACAGGTCATCTCACGACTCGATTAATGTAACGCCCTCCTGACGGGCCTTCCAGTCT
GCACAGTGAAACCCTTTCAGATGATTCAGAACGCGACAGCACGTCTGGTCTTCAGTCAACCCATGTGACT
ACTCACATG
>1114
TGCAGGGTGGACACTATGTTGTCCTTGGCTTCAATAGTCATTTGAAAAGTCTGAAGTTTGACATTGAGAG
ATTGAATTTCATTGTCTTTCTCCAGACATTTCTCCTGCTGCTGAATGAGATGTTCCTTTAGTAACTTAAT
TTGAGCACAATTCACTGTCTCACTCTCAGCCATTTCTTTCTCATGNNNNNNNNNNNNNNNNTCCAGATCT
TTTTGGAGCTCAATGATCAGCCTCTTGCTCTCATCAAGTCCAGCTGTCATTGCAGAGATTGTGTATCTTT
GCATTTCGTGTGTCTCCTCAAACGACATCTGTGACTTCATAAGGTCAGCCACTTGTGCCTTCATGNNNNN
NNNNNNNNNNNNNNNNNNNNNNNNNNNNNNNNNNNNNNNNNNNNNNNNNNNNNNNNNNNNNNNNNNNNNN
NNNNNNNNNNNNNNNNNNNNNNNNNNNNNNNNNNNNNNNNNNNNNNNNNNCTCTTCAAGAGAAGCTTTAG
TCCTAGCTTCTCTCTCCAAGGCCTCTTCAAGAGAAGCTTTAGTCCTAGCTTCTCTCTCCAAGGCCTCTTG
AAGAGAAACATTTGTTTCTGCTTCTCTCTCAAAGGCCTTTTCAAGAGAAGCATG
>1115
TGCAGGAGAAAGTTGAGCAAAGTGCTTCGGACCTTAAAGAAGAGGAAACAAAGAATTCTGAACTCAAGAG
GGACTATGAGGCCATCATCTCCCAACAACAGAAGGATGAAGAAAAACAGCATCATCTGATTCAGGAAAAC
CAGAAACTGACTTCTGAAAATAAAAGGCTTCAAAATGAACTTGACAGTGCACAAAACAAGAGACAGCTTC
TTCAGAAAGAGCCTCAGGAAGACGGAGAAACTTGCAGCAGACTTGAGGACGCCATTCAGGTGGAGAAAGC
TCGGTTCTTGACGGCATGNNNNNNNNNNNNNNNNNNNNNNNNNNNNNNNNNNNNNNNNNNNNNNNNNNNN
NNNNNNNNNNNNNNNNNNNNNNNNTATTTAAGATCTTCTCTCCGAAAGGAAAAGAAACGCTTTGACCAGA
TGCTTTTCCAAAAGCAGAATTCAGCCGAACCTGACACGTTCCTCAAGAACCAGTTGAGAGAGGCATCTGC
AAACTCAGAGCGTCTGACATATGACATG
>1160
TGCAGGAGCTCTGTCTAACCAGTTTATAATGTGCTTCATCCTCTCGCTCTGCTTTGCATTTACTGTACAT
ACATCTCAGCAGCCAAGGTTAAAGCTGTTTTGATGTGTCTGCTTGTAGCTTCTTTGGGAGAAACGTCTCA
GCAGAACATTTTCTGAGCCGAGTCTTGAACTTCTGTTTCAGTTGAGATGACTTCTTCTAACTCTATCAGA
GCACGCAGGCAGTTATGATTCCCACAAGCTCATGTGGAAATACAAATAAAAATGAAAATGTGAGTAATGT
CAACCTCCATGNNNNNNNNNNNNNNNNNNNNNNNNNNNNNNNNNNNNNNNNNNNNNNNNNNNNNNNNNNN
NNNNNNNNNNTTTACTGCACTTAACGCCCAACGAGAAATACTTATCTACCACGTCTCATCAGAGGTTATT
GCAAATAGTGTTTGTTTGATGTGTTGGAGTTTATTTTAGTCTATTGTTTGATGGAAACTCGACACCATCG
CATTGACCTTCATGCCTTCCTCGAGTTCAGTAACACAAGTGAGTTCAGCCGGTTCTCTTAACCCTCCTCC
CACCAACTTAAACTAAATAACGATATCTACTCATCTGCCTCGTCATG
>1211
TGCAGGGAAACATTTAGTTTAGATTAGGTAGGAAAGTACATTCATATATGGAGTGTTGGATTGTATAACA
CTCTTCCTACCAGCTTTTCTAGTTATTTCGGGATACAATTCTCTCATTTTGTTCAGCTAACCCACGTCTT
TGACCTNNNNNNNNNNNNNNNNNNNNNNNNNNNNNNNNNNNNNNNNNNNNNNNNNNNNNNNNNNNNNNNN
NNNNNNNNNNNNNNNNNNNNNNNNNNNNNNNNNNNNNNNNNNNNNNNNNNNNNNNNNNNNNNNNNNNNNN
NNNCACAAACCCCTCAGCCAAAAATTCACATCAGATGGACGTGGCAGCCCATAAAAATCAACAATAAACA
AATTGAGCTGAAATACTTTTAACCCTTAAGTTCCATTTTCTGTGTGGCCTGCTTTTAATCAAATGGTTAC
AGTCCATGTGGGCCAAATAAGTTTCTGATGCTTGCAGACAAACAAACACTTTTCATGTGGCCTCGATGTT
ATTTCATG
>1255
TGCAGGTCAGTCCCTTCCACTGCCGCTCCTGAGAAAAAAAATTACATTGGCTCACTTTCAGCCCACCCTG
CCGTCCCATCGGTGGCTTCAGCCCCTTGTTTTCCTCCCGCTTGATTGGCTGCATCACGTGTCCGTGCGGA
GCGAACGCGGCTCCGTCTCCCCTTTTGCCGCTCACGCCTCTGAGTAGTTAGTCTGTCCGTTCATCTTGTC
CTTCTTTAGCTTGACGCCGTCCACCAGCTCAAAGTTATAGTTCTCCAGGGCGGATAAGTTCCTGTCCGTC
ATGCTGCCCTGCGAGCAGGCGCAGTAGAGGACGACGCCGCAGATGGCGCCCAGGAAGACGCCCAGCGCGG
ACATGGCGATGATGGTGATGAGGATGGGGTCGAGGGTCTTCAGCATGTTGCCGGGGCCGAGGTCGCCGTT
GCTATGCGAGAGGGAGTCCATCGCTGCAAAGAGAGAGAAACCGATGGACACCAGTTATGTTACAGGTCCA
ACAGAGCAAACTGGTGGTTTTTACACAACATCCATG
>1270
TGCAGGTGACTAATGTGAAATTATGAGTGTGATGTTGGCACACAGTCAGAAATCCCAAAAGTCCCCCAAA
AGTTTGGAGGAAGTTTTCCTGGAATGAATTTTGTAACTTGGCACCAACTTTAGGAAAAAATCTGAATTTA
AACTCAAGTGAAGCTGAATGCATTATTCATTTATTATAAAGTTATTTCAGGTGCTAAAAGTCTATGTAGA
CTATGTTACTTGGCTCACAGCTGGAGCTCTTCGACGTCTTTGATCAACATGANNNNNNNNNNNNNNNNNN
NNNNNNNNNNNNNNNNNNNNNNNNNNNNNNTATGAGGGGAGGCTGGAGCCAATCCCAGCTGGCATTGGGG
CGAGAGGCGGGGTACGCCCTGGGCAAGTCGCCACTTCATCACAGGGCACATAGACACAAACTACACATTC
CTGGAGAGAGTCCACACAGACACAAAAGAACATGCAAACTCCACACGTAAAGGCTCGAACCAGGAACCTT
CTCGCCACAGTTGACTCATCAATGCTAAACTTTAGCGACAAAGATGCAAGCTTGTATGCATAAAAACGTC
AAGGCGGACATG
>1342
TGCAGGATGACAACACAGCATTCCTCAAATTCATTTTTCATATTTTAAATTAGATTTTCATCCAGTGCTA
CAATACATTTCAGCTTTATTGAGGACGTTTGCTTCCCAGGAACAACCTCCATACGCCGCATAGATCAGAT
AAATCCGGTTGTACAGTATACCCGAGGCACTTTCTCAGAAATCCATCAACGCATTCTCTTATCATCAGAG
CAAATCACTGATTTATTACAGGAGGAGAATACTGTCCTTGTCGATGCGCACCAACCCGTCCCGCTATCAC
TTTGATCATGT
>1390
TGCAGGAGACAAGATTTATTAATCTTCTGACTGATCATAGATATTCGTAGGTGCGTTCTTGAACTTTCTG
CTTCCACTCTTGATGCTAAATTGAGCTAATCACCTCCTAGCCTCAGCTCCTTACTCGATGCACAGACACG
AGAGCGGTGTGAAACTTTTAATCTCACTCTTGGCAAGAAATAGTCCAACTCGTCCTCGCTGGCATCAGCA
CACACTCCGTTTAACGTTCCTGCATGAANNNNNNNNNNNNNNNNNNNNNNNNNNNNNNNNNNNNNNNNNN
NNNNNNNNNNNNNNNNGTTATAGAGTGATCATTTTAAACATTACAGCAGTGTCTAAGAGGCGCTTCTTCT
TCTTTAGTGCTCCATATGATGTATGAAAAAAAAAATATGGATATCACCGCTGCTGATTAATCTGCAAGAC
GACCACAATTACTGTCACATGACGTGCAACGTGCATCTGCATATCCATAAATTATGAGTGAACAGTTTTG
TCAGCACAAGTCACACCGACATGCCGGTCGAGAAATACTGTACGTAAATGTGACATG
>1403
TGCAGGTTTGCCGGCACTCCAGTTTGGGGTTTTTGAGGTTGGCACTGTATGACTCATCCTTTGAGAGAGA
GGGAGAGAGCTCTGTCGAGGGTTACACGGCATACAGAATGCAACAACTGAAGTGGAAAAAGCACTCACTT
CTTGANNNNNNNNNNNNNNNNNNNNNNNNNNNNNNNNNNNNNNNTTTTTTTACAACGGTCCACTAGAGGC
TCTCTGTAGCACGTGGGCGGCAGAAACGTTCACTCATTCCGTGTTCTTGTATTCGTGCATCTCCACTGGG
TCAGATCCGACGTCCATTTGTGTTTCTCCCAACCCTTCAGCCATCACATCACATCCCCCGACCCTCCATG
CAACATGTTTGGCCATGNNNNNNNNNNNNNNNNNNNNNNNNNNNNNNNNATTCCTGTATTCACTTTGTGA
AGTGGTCTCTATCTAAGGGGGCTCTTGTGTCTAACCTGTTGACTCTGACTGCTCCCTTTAGCATCCAAGG
CAGCCCGCGACAGCCGGGAAACCCCATTGGCTGATTGAGGTAACTGCTGCATG
>1470
TGCAGGTACGGATCAAGTCACTCAAACATCCACTCAACAAGCGAGTGTTGTAGTGACCTCCTTCTGTCAG
TTTAAATCACTGAAGACTTTATAACCAGGTGTGTGTGTGTGTGTGTGTGTGTGTACCTGAGGAGATGGAC
TGCCTTCACTGTGGTTCTCCTCTCCATCTGTCAGCGAGTCATTTAAACTGTCGTCCAGCTGAGGCGAGGC
AGAGGTATCCATTCCTGTCAGTCACCTAGACAGACGGACAGACACCTCCACATATTATTCATACTAATAC
TGAGGCCTTTTTATCAGATCATAAACAAATGAAGTCTTTTCATGAGATACCAAACTTGTCTCTCCCTCTT
GTTATAAAGGATGTTGCTTCATGGATCGCACCCGCCTCTGATAAGAAGGATTATCCTGACACATACCTAC
ATGATGAACCTTTTTATACCTGCAATAAAACTGGGATTTCTTTGTTTCTGAGCTGTTTACCACCTTTAAG
TATTGAATGATGGCATG
>1486
TGCAGGCTGGTGTGTTGGTTAGATGTTGGATAGCATTATTAGCACACTTGATGGTCTTATGTTAATTCCC
CCCGCAGTCAGTGGTCCCACAGCAGCTGCTGTCATTGAGACAGACGATCGGCCATGCTACTGCTCTCCCA
ACATCTGTGCTGTAATCAAATAGCGCAGATCTTGATCTGGGTCTGTTACAGTCATATCGTAGGAGTCAGA
ATGTTTGGCAGTGCAGACTGCATGNNNNNNNNNNNNNNNNNNNNNNNNNNNNNNNNNNNNNNNNNNNNNN
NNNNNNNNNNNNNNNNNNNNNNNNNNNNNNNNNNNNNNNNNNNNNNNNNNNNNNNNNNNNNNNNNNNNNN
NNNNNNNNNNNNNNNNNNNNNNNATCTCAGCCTTTGCACAATTAGTGCACATCACACTTTTCTAACACGA
CGACACTCAGAGAAAGTAGCTTTTTATTTACCACCATTGTCCGTTTTATCAACGTAGCTGCTGCTATCTA
CAGGGACAGCAAAAACATCTTGGCATGCATG
>1682
TGCAGGAGAATTTGAACAGGGACAGAAAAGCGTCGATTAGCATTTAATCTTAAAATTCACCCGATCGGTA
CTGCACAAGCAAAAGCAATATGCCATTTTATCATCAGCTCCTGATCAGGCACGTGGTATTTCACTCCTAT
CCTTGAGCCCATTGTGGAGTTCTGCAAAAAACTTGCGACTATACTGGTGACACGTGCTTAACATAGTTGA
ATTCACCTTAAAGTAGTGCTTGACTTTTTCCTGGAGGAAGCGAGGGTTTTCCTTCAGGGCGTTCCTGAAC
TTAGCAACGCTTTCGTTGATCTGCAGCAGCTCCACCGGGTCGCCGTCATGGTTCCACATCGATGCTATGT
ACTAGAAACACACAAAATGTCATGAGTGACAGGACAGGACAATAACTACTGACATGTTTACATCTTTGAT
TAATAAGACAGAAAACAAACAAGATTTCATG
>1845
TGCAGGCAGGCGTGTTGTGAATTCTATTTTTAGGCGGACGTTCCCTTCAGAATAAAACGTAGTGGAAGTG
AGGAGGTGGAAATCCATCCCCGCAAACTTAGGAGTGTTTAAAACCAGCCTCAAACTCTGGCTAAAGTGTC
ACCTACAGTGATCGGTATGTATTTATTNNNNNNNNNNNNNNNNNNNNNNNNNNNNNNNNNNNNNNNNNNN
NNNNNNNNNNNNNNNNNNNNNNNNNNNNNNNNNNNNNNNNNNNNNNNNNNNNNNNNNNNNNNNNNNNNNN
NNNNNNNNNNNNNNNNNNNNNNNNNNNNNNNNNNNNNNNNNNNNNNNNNNNNNNNNNNNNNNNNNNNNNN
NNNNNNNNNNNNNNNNNNNNNNNNNNNNNNNNNNNNNNNNNNNNNNNNNNNNNNNNNNNNNNNNNNNNNN
NNNNNNNNNNNNNNNNNNNNNCTGTCACATTTGTTTTTTAGAGTTACTGCTCAACACGCTCACTCATTGG
CGTACCTTCAGCAGGTAGCGCTGAGCACTGCTCGTAAAGATCTCTCTTCATATCTGTTCATTGACTCATC
TTTCTAGACGCTTTCTCCACCCACGGAGACGGCCTCATGAACTCAACCCGCTGAGTGTCTTTTTAGAAGG
AAGTATGACTGAGTGAAGAGTCACACTCCGTGTCATGAGGTCCATG
>1944
TGCAGGGTGTCTACTACATTTCTTCTATCGCTATCTACAACAAAGATCATCATAATCTTTGTATGGAAGG
CGCTCGGATCCACATTGGGTACTCTCCTAAGAAAAACGGCACTGACAACAAACTGTATGTTACCATGAAT
TCCTTTATTTCACATTTTCACATG
>1994
TGCAGGCAGATTGCCAGGTTGACCCTGCAGCCGAAGGAGGTGCTGACGGCTCGAGGGTGGAGTCCCAGGT
CCTTGAAGAGTTTGGAGAAGGACTGCGTCAGGGCTGTCCTGGGACGCTCCTCCGCCACAACCACGCAGGT
CCTCANNNNNNNNNNNNNNNNNNNNNNNNNNNNAAGCGGACGAGAAGGACGCAGAATGAGAAGTTATGAT
CTGTGTTTGTTAACTCGTGTTAGTTAGCTCGCTCTACAAATCCGCCTCCACCTCTTTTACCTTCAGAGAG
TCGGTCTGCAGGCCGAGGCCTTTGGTGCAGAGCTCCATGACANNNNNNNNNNNNAAAGTGTCGCGGACTT
TGTACTGACTGACGGCCGACAGCCAGAGAGCCGGGTTCACCTCCAGCTCGGACGGAGGGATCAGGATGGA
CTGGTGACCTGAGTACACACTGCAGAGAGACAAGAGAGGTGCTGTGAGCGTGGAGTCATGATGCTGTGGT
ACTGATGGACATTTTCTGGGCCGCTAAACCGTTAAAGTTGCTTTTTCATGNNNNNNNNNNNNNNNNNNNN
NNNNNNNNNNACCAGAGGACGAAGCCCAGGCCGCAGTACGGGTCCAGGCAGATGGCGACCTCTCTGGATG
GGTAAAGCTCACACTGCAGCTTGATGGAGCGGCAGAAGGCACTGGTGGCTGTGTGAGACATCTGAAACAG
CAGACGGACACATG
>1995
TGCAGGTCAGTCAGACTGTCACCTCTTCGTCCTCGGTTGTCTCTGCTTCCATTTCGCATTTTTGGGGTGA
GACTGGGGACGTTTCCCGGTGTGACACGGTGGCTGGATTCTTGAGAAACTAGCTGCTTTTTGTTCTTTTT
GACAANNNNNNNNNNNNCTGATGTGGACCATAGCTGCTTGTTGTGTTTGTCTGTAGAAATAAGGCAAGGC
TGAGCATTGTTATATGCATAAAAACGACTGTTTTAGAGTCATTAGAAGGTCTCCATTCTCTGTTTTGATG
GAGGAACAGTTTAGGCTAAACATG
>2008
TGCAGGAGAGGGTGGAGGAGGGAGAACACTTCTGTTAAGCGATGATGCGTTTTTAAACTGGGGACATTTT
TGGAAAATAAGTTTAGTTTTTAGAAAGTGAGGACATTTTTCCAAAGAGAGGCCAACTTTAGAAAGTCATG
AATATTTTTGGAGGGTGAGGACCTTTTTTTCCAGTCAACATCTGGTTGTTTTTTATGGAAATGAGGGCTA
AGGTTAAAAATAAATTGAGGTTAAAGTTAGGATTAGGAGGGACCGCTGTATGACGACGAGGGTCCTCACA
AATCCACGTGCAGTTGTGTGCATGTGTGAGTTCATTACAAACACACCCGCTGAGGCAAAATGCGATTTAT
TAGCATGTGTGTGGCACACAAACACACCCAAACTTAAAAATCACACACACACACACACACATACACATAG
GGTTTTTACAGTGTCATAATTAAGAGCGTGAAGCAAAGATTACAGCCGACACATG
>2021
TGCAGGTTGCTGATCCCTTAAACGGGATCGCTGCAGACGATCTGGTTGTTATGGTTTGACTTTTGGCTGA
GTTTAGGTTCAATAGAGTACATTGTGTTTGTGTCACTGGGTACTTCTCTTTGTTTCAGATAAGAGCACTA
AGTGCTTGTGTGTGTTGCTATGTGATTATTGAAACTTCTCTAGAGACAGATGCTTCTGATGAAAGTTGAN
NNNNNNNNNNNNNNNNNNNNNNNNNNNNNNNNNNNNNNNNNNNNNNNNNNNNNNNNNNNNNNNNNNNNNN
NNNNNNNNNNNNNNNNNNNNNNNNNNNNNNNNNNNNNNNNNNNNNNNNNNNNNNNNNNNNNNNNNNNNNN
NGCTTGTAAATGATTTGGTTAAGCACACACTAGTTAAATTATGTAATGCAAATGAGACTTTGCTTCATTC
TCTTTCTTCAGTTAATCGCCTATAAATTCAATAAAATCTCTTTTTTAAGAGACTCCCTAGAAATGATTAC
AACCATG
>2110
TGCAGGAATCACAGTAAACCTCACTTGAGGCCGACCATCCCCACAGCGGACCGCAACGCCGGGCTCCTGG
ACAACCCGGGCCTCTTTCCCAGCTTCCCCAGTGAGAGGCTCAACGGGGTTCGCAGCAGTCCGCCGACACG
GCTCCCNNNNNNNNNNNNNNNNNNNNNNNNNNNNNNNNNNNNNNNNNNNNCGCGCAGGGACACAGTGGGC
ACGGGGCGAGTAACCGAGCCCACGACCACAGACTACTCTCTGGGTATCGGCAGAGGAAGGTACGGCACCG
CTCCAAAGCTTGCAGCACTGTTGAACAGATAACTACCCAGTTATAGTCTGAACATG
>2112
TGCAGGACAAAACCAGGAGAGGAACGTTACTTTAACACTGAAACAACATTTCCACAAAAAAAAAAAGTTT
TGTTTTGCTTGAAAACTGAACACAGATCTTCAGATCAGATTCTTTTCAAACATACTTAACAAACAAAGTT
AACAGTGGACNNNNNNNNNNNNNNNNNNNNNNNNNNNNNNNNNNNNNNNNNNNNNNNNNNNNNNNNNNNN
NNNNNNNNNNNNNNNNNNNNNNNNNNNNNNNNNNNNNNNNNNNNNNNNNNNNNNNNNNNNNNNNNNNNNN
NNNNNNNNNNNNNNNNNNNNNNNNNNNNNNNNNNNNNNNNNNNNNNNNNNAAAGTTTTCGACCTCATCTT
TGGTTCTTAATAAAGCAGTCTGCCTCCTACAACTTTTATTCTGATGTTGCAGACGAGGACGAACACAACG
CCACTTCAGTTTGGTTTGAAGTTACGTACACGGACGTGAAGATTCGACCGTGCATGGCG
>2113
TGCAGGAGGTCGAGGCTCTTTTTAAAGGGGACAACCTACCCAAGTTCATCAACTGTGAATTTGCCTACAA
CGACAACTGGTTCATCACCTTTGAATCAGAAGCAGACGCACAGCAGGTAACGACACAAGTCGCTGTCACT
CGTTGCTCTCCTTAAAGTCGCAGTGATGACAGAAGATGGTGCGATCGGACATATTTCAGTGTTATGTTAA
ATCTTATTTGATCAGGAAAGTGGCTCTCGTGAAGTATGACATAAAAAGGCAAATCACTGATCTCCATAGT
TCATGNNNNNNNNNAAAATGGATGAAGAACTACAAAAAACTAATGGTCAAGTGCTGTTATGTGTTCTAGG
CAGGTTTTTAAGTGGGTACATTTATGTAAATACTTTATACTTTGACGTAAAGACTCATCTGGTATTCAGA
CCAAAGTTGTCATTCATG
>2172
TGCAGGTACAGTGAGTCATCTGAACTCTCCACACAGAGAGCAGCTCTGTTACTGATGGCTGAACTTTTTA
AACACACTGAACAAACAAATTCATTTTATCCAACTAAATCTCCACGTTTATATTTTTGGAAACCGTGCAG
TCACTNNNNNNNNNNNNNNNNNNNNNNNNNNNNNNNNNNNNNNNNNNNNNNNNNNNNNNNNNNNNNNNNN
NNNNNNNNNNNNNNNNNNNNNNNNNNNNNNNNNNNNNNNNNNNNNNNNNNNNNNNNNNNNNNNNNNNNNN
NNNNNNNNNAATATTCCTTGGACTTGTGTAGGTTACAGGACCCCGGTTTGGTATCCGCTGCTGTTGGGTC
TCTGTGGGGTCCTCCGTGATGTCCCTCACAGTTTTCTGAGGAGCTGTTATGAAGCTCAGTGTGGTGGCAT
TGGTCGCCGCCATGTTGACAGTCGGCAAAGACGGGGATCATCAGCTAACCTGAGGCGGGCTGAATGAAGC
CTGGTGCTCAAACAAGCCATCTGTCCACGCTCTTAATCCTGCGTAACTTTGACTCCCCACGTTTAAATGA
ACATG
>2173
TGCAGGTGTGACTAATGATGTGCTGCACCTTTGACGCCAGCAATCAGAATCATTTTTTTCAAAAGGTGAG
TTAGAGACTTATTTTGTATTTAAATTTGTGAGAACTGCACCGAGCAAAGAAAACTCATGTTTCTATTTCA
TATAGNNNNNNNNNNNNNNNNNNNNNNNNNNNNNNNNNNNNNNNNNNNNTCTCAAACTTCTAATGAAGGT
TAGCTAGATAAAAATAGACAATTCTTTGTCGTGATAGTGAAATAACACAGATATATATTATTTTAGCGTC
TGCGTATCTAACACGTCAATCAAACCTAAAGAGAAAAGCAAAAGGCGCCACATGNNNNNNNNNNNNNNNN
NNNNNNNNNNNNNNNNNNNNNNNNNNNNNNNNNNNNNNNNNNNNNNNNNNNNNNNNNNNNNNNNNNNNNN
NNNNNNNNNNNNNNNNNNNNNNNNNNNNNNNNNNNNNNNNNNNNNNNNNNNNNNNNNNNNNNNNNNNNGA
GATACGCTCTTCACTGACTCAGGATTTCTTTGACACAATGCTACACTCCTCTTCGATTGGCCATTTAACT
TATATAACACAGGAAGGAGTTAGTCTACAGAAGGATCACATCGTCCACAAAGAAGTGACGTATTTTTAGT
CATG
>2244
TGCAGGAGGGACCAGACGGACGAGACTCTAAAGTATTTACTGTACAATAAACCCTGGACTTTTTAAATTG
TACCCTATGCAGTGCTGGCCCGTGGCATAGGCAGTATAGGCAAATGCTAAGGGCACCGTCCACCCAGGGG
GCGCNNNNNNNNNNNNNNNNNNNNNNNNNNNNNNNNNNNNNNNNNNNNNNNNNNNNNNNNNNNNNNNNNN
NNNNNNNNNNNNNNNNNNNNNNNNNNNNNNNNNNNNNNNNNNNNNNNNNNNNNNNNNNNNNNNNNNNNNN
NNNNNNNNNNNNNNNNNNNNNNNNNNNNNNNNNNNNNNNNNNNNNNNNNNNNNNNNNNNNNNNNNNNNNN
NNNNNNNNNNNNNNNNNNNNNNNNNNNNNNNNNNNNNNNNNNNNNNNNNNNNNNNNNNNNNNNNNNNNNN
NNNNNNNNNNNNNNNNNNNNNNNNNNNNNNNNNNNNNNNNNNNNNNNNNNAGGAGGAAAAAGACGACAAA
GACAGAGGTACAGTAAAGATGATGTCAGGTATTTATTTGTCTGTTGCTGAACGATAGTAACTTTCAGTCT
AACACGGTTTGATCATCAATAAATAGCGTTAGCTCGTTTTAACGTCAGTTCATG
>2283
TGCAGGCGTTTTCAACACGCCGTTACTTCACTGCACCCAAAACAGATGCAAAAAAAAAAATATCTTTATG
TTCAGAAATATCCAAAAAAACAGAAGATCTAAAGGCTGAAAGAGACTCTGAAGGTTTCTGATGCAGAACA
TTCAAACTTNNNNNNNNNNNNTCTTCGTGGTTTGACGCTCACACCACATCGTCATACTTCTTTCTCCTTC
CACCTGCTCACAGTCAAACAGGCAGATGACAGGGACGCCTCTCGGGGGCTTTTAGGGGGCCGCGTGCCGT
GCCGCCCTGACCCCTGTTTCCCCTGGGGCCGGCCCTTATCCCCCCCAACCCCGTACCTCCTTCTCTCACT
ACATTAAGCCCCATTCAAAAGTCATCATCCAGCCTTGTTTAACATTCGATCAGAAGAGGAGTCCAGACGG
TCGAGCTGCTCCTCATGAAAACACGCCGGCTGTCCAGTTCATCTCCCAGAGGACGCTAAAGATACCCACA
GAGTGAATGTATGCATCTATGCAACCATCTATTCATCTGTTTACCCATTTATTTATCAGAAAATAGGCCT
TCACACCCACGTCCCCATGTTCAAATGTCCAACTTCATGTTTACAGCCTGGTACAAAAAACAGTTTTGGT
CTCTATAGCTAATTTCCCCGTTCATG
>2303
TGCAGGAGGTCGGTCACATCAAGAGCTTTTCATTCCTACCCAGGACCTTTTTGTATCTCATATTTTACAT
ATATATATATATATGTATTATATATTGCCTGACGTCAACTAATGGCAGGAAATTCCTTTACTGGGTAATT
TGTCTTCATTNNNNNNNNNNNNNNNNNNNNNNNNNNNNNNNNNNNNNNNNNNNNNNNNNNNNNNNNNNNN
NNNNNNNNNNNNNNNNNNNNNNACGCAGGGTCAAGAGGCAAGAAAGTTGAACCAGGCTCAACTTTTTTAT
TTATTTTTTTTTAAGATATTTTTTTGGTATTTTGAAGCTTTATTTGATAGAGACAGTTCTAGAGTGACAG
GAATGTGGGGAGAGAGATGGGGAATGACATGCAGCAAAGGGCTGCAGGTCGGATTCGAACCCTGGGCCGC
TGTGGCAAGGACTGAGCCTTCGTACATG
>2307
TGCAGGAGGACGATGACTCAGCATCAGAGAGGATCAACACAACAACATCAAATCTCTCAGCAGACGGATC
GAAAGTTGAAGCTGAAGTGACGCTGAGGATCCTCACTGTCCGCCTCTGTTCAGGGCGAAACTTGGATTAG
CTGTTNNNNNNNNNNNNNNNNNNNNNNNNNNNNNNNNNNNNNNNNNNNNNNNNNNNNNNNNNNNNNNNNN
NNNNNNNNNNNNNNNNNNNNNNNNNNNNNNNNNNNNNNNNNNNNNNNNNNNNNNNNNNNNNNNNNNNNNN
NNNNNNNNNNNNNNNNNNNNNNNNNNNNNNNNNNNNNNNNNNNNNNNNNNNNNNNNNNNNNNNNNNNNNN
NNNNNNNNNNNNNNNNNNNNNNNNNNNNNNNNNNNNNNNNNNNNNNNNNNNNCTCACAGGTGAATTTACA
TCTGAAGATCTCAGCTTCAATTAAAGAAACTATCCAGTAAACACAGAAAAACAGAGAAAAAGTCAAGAAC
AAAACATAATCAGCTGTTTTCTTCAGTGAGTATCTTTACTGTCTCTTCTGTTCATGCACATG
>2441
TGCAGGTGATCATTAAATATCTGGATAGTAGTTGTCCAACACTGTTCCAGCAATCACCAACTCTGTGTTG
GTTGAAATAAACCTTTAAATCAGAGTTAGACGTGGAAATATTCACAGAACGAGCTGCAATGGACGCTAAA
TAATCCCTAAAGTACGTCCAGCTTGGCGTCTTATTTCACCAAACTCTGCCATCATGNNNNNNNNNNNNNN
NNNNNNNNNNNNNNNNNNNNNNNNNNNNNNNNNNNNNNNNNNNNNNNNNNNNNNNNNNNNNNNNNNNNNN
NNNNNNNNNNNNNNNNNNNNNNNNNNNNNNNNNNNNNNNNNNNNNNNNNNNNNNNNNNNNNNNNNNNNNN
NNNNNNNNNNNNNNNNNNNNNNNNNNNNNNNNNNNNNNNNNNNNNNNNNNNNNNNNNNAGCCAGGCTAAA
AAAAACGAGCTAACGTGAGCTAACAGCAGCTACATTTGGCAGCAGTTTGCTTCACTGCACATCAGGATGT
TGTCAAACGTCGGGAGGCTGCTGAGCCCGAGTCTACGCTCAGGTTCTGGTTACTAATTTCAGCATGGCTG
C
>2448
TGCAGGGCAGCGCTCACTGAGACATCTGAGACCACGTCTAACCTTTCCAAGGTCATCTAAGGTAAGCTAG
CAGAGCTAACTAGCTAACATTAGTAAAACGCTTCAGAAATCTCTTTCAGCCAAAAGATTCAGCAAATATC
CAGAANNNNNNNNNNNNNNNNNNNNNNNNNNNNNNNNNNNNNNNNNNNNNNNNNNNNNNNNNNNNNNNNN
NNNNNNNNNNNNNNNNNNNNNNNNNNNNNNNNNNNNNNNNNNNNNNNNNNNNNNNNNNNNNNNNNNNNNN
NNNNNNNNNNNNNNNNNNNNNNNNNNNNNNNNNNNNNNNNNNNNNNNNNNNNNNNNNNNNNNNNNNNNNN
NNNNNNNNNNNNNNNNNNNNNNNNNNNNNNNNNNNNNNNNNNNNNNNNNNNNNNNNNNNNNNNNNNNNNN
NNAAGTCAAGCTAGCAAATGTGGACCAGAACTCACTCATATGGACCTTTTTTGAAGGCACTGTCACGCGG
TCGTCCTGCTGTTCAAATTCAAAATTCAATTTCAGACAGCGATAAATCGCAACACAAAAAATGCAAAAAT
GTTCAATATCGGCACACGCCAGACAACATG
>2469
TGCAGGAGGAGGACTGGATTCACCCACAAACAGACGGACAGGTGGACGAGAGGCACAGTGGCTGTTAAAT
CCAGAGAAAGATTAAAGAGATGAATTTATTCAGTTCTGATGATTTCACAACTTCAGCTGCAGACCACTCT
TTAANNNNNNNNNNNNNNNNNNNNNNNNNNNNNNNNNNNNGGTCTTTGTGGGTGAAACCAGTTCTCCTCC
TGCAGGGAGGTGGAGGAGGAGGTGGAGGAGGAGGAAGGGGGAGCGTCCTCGGTCTATAAATAGCAGGGAT
TGGGGTTAACAGTGGGGAGGGTTTGGGGGGTTTGGATTGACGTCATGNNNNNNNNNNNNNNNNNNNNNNN
NNNNNNNNNNNNNNNNNNNNNNNNNNNNNNNNNNNNNNNNNNNNNNNNNNNNNNNNNNNNNNNNNNNNNN
NNNNNNNNNNNNNNNNNNNNNNNNNNNTTGCATCAGTCCTGACAAGAGTTTAAAATGGCTGCTGTCACAT
TATGTTTTAACTGAATGCTTCTGTATTCAGGTATGAGGATGTCACGCGATGTTTCGGACGATACGAAATC
AATCCCACTGATCAATATTGAACCTTACATG
>2472
TGCAGGAGGAGAACTGGTTTCACCCACAAAGACAGACAGACAAACAGTCTCTGTTTAATCGAGAGAAAAA
TTAAAGAGTGGTCTGCAGCTGAAGTTGTGAAATCATCAGAACTGAATAAATTCATCTCTTTAATCTTTCT
CTGGATTTAACAGCCACTGTGCCTCTCGTCCACCTGTCCGTCTGTTTGTGGGTGAATCCAGTCCTCCTCC
TGCAGGGACGAGGAGGACGAGGAGAACGAGGAGAACAAGGAGGACGAGGAGCACAAGGAGGAGTCATGNN
NNNNNNNNNNNNNNNNNNNNNNNNNNNNNNNNNNNNNNNAGCGGTGTGAAGTCTGAAAAATGACCTCCAG
TCAACGTTTGAGGTTTGAAATGAAATAAATGTGTCGGTGTGTGTTAAACGTCTGTAGCTGCTCTTCATCT
GTCAGCTGTTGCATTGTGGGTAATGTAGGCAGCAGGTTTTGACAAGAAGAAGATGAAACATGAAATTAAA
AAAAAGATGTCTGCTTCTCAGTATTTTGTTCCTCTGTGCTCATTTTCAGCGTCTGCACGCCTTCATGACA
AAATAAAAGCTTTGACTCATG
>2477
TGCAGGACTGAAATCTACGAGAAACTATCTGAACACACATCTGAGCTGTTTTATACTTTTATGTGAAACT
GTGGAGACGTCACAGAGACTACGTCCAGGTTTTAGACAGTCTGTGGGGACGTCACGGAGACTACGTCCAG
GTTTTAGACAGTCTGTGGGGACGTCACAGAGACTACGTCCAGGTTTNNNNNNNNNNNNNNNNNNNNNNNN
NNNNNNNNNNNNNNNNNNNNNNNNNNNNNNNNNNNNNNNNNNNNNNNNNNNNNNNNNNNNNNGTGCTCAT
TCACACTGAAGCAGCGAGTGATTCAGTTTCTGCCTCCACCCTGACGAGCCGCCCTCAAACATCTGGGTTC
ATCCTGACAGTCTGCAGTGCCACACACTGACACCGACACACACACACACACACACACACTCGAGCCCCAT
CAGCTGCATGNNNNNATAAATATTTTGACCTTTCACCTCTCCTCCAGCTACACTGAGAAGCCAGGTGGAG
ACGAGGACAGACGGACGGGCGCTGCATCAAATGGCTCTGAGAGCGTGCACGGACGACAGCAGTGCACGAG
GATGCTGCGGGAAGACATG
>2568
TGCAGGCTGACCCATTACGGGGAGCCGTCCTGGACCTCCTAACCAGGGAAGGCATCAGCAGAGGAGCCCT
GCACTAATGACTCCATCCATCTCCTGCAGAGAGTGCTGACCACCCCGTTTACCAAGACGAGTGTTGGAGC
TAAACTTAGAGCAGATGTCTTAAATCTTTAACTCTGTTACACCTCCTCCTCTTAATTAAGAGACATCCAC
TGAGCTCTCTTATACTGCCCTTGGTTAAAGGAAACTTTCACGGACAGGAAACTTTCATCTGTTTTTAATC
ACATGACTAACGATGGGAACAACCATCAGACACTGTAATGGTTTCAACATGAGCTGGTGGAGGTGGCGTC
AATCAATCAATCAGTTAATATCAACCGACCTCTTTGTGACATG
>2586
TGCAGGTTATCAGAACAGCCAGCAGAGGGCGCCGTTACCCGTGGACGAGCCGCAGCTTCCCGCGAGGAAA
GACGTGACGGAGAGACAAAACGCTTTCATCAGAAGGGACAGGTGGAGACATCAGGACGGCGTCAACAGGG
CGTCCGGGAGTCACGTCCGGGACGACGGTGGCGGCGGGAAGACGTTTGTCTGTAACTTCTGCGGTAAAAC
TCTGGCCTGCCTGAAGAACCTGAAGACGCACATGAGAGNNNNNNNNNNNNNNNNNNNNTTCGTCTGCGCG
CTCTGCGGCAAACGCTTCTCTGACTCCAGCAACCTGAAACGCCACCAGAGCGTCCACACCGGAGAGAAAC
GCTACGGCTGCGTCCACTGCGGGAAACGCTTCGCCCAGTCGGGATCGCTGAAGGTCCACATGNNNNNNNN
NNNNNNNNNNNNNNNNNNNNNNNNNNNNNNNNNNNNNNNNNNNNNNNNNNNNNNNNNNNNNNNNNNNNNN
NNNNNCGCCGCGCACCTCGGAGAGAAACGATTGGCTCCCGCGCTCCAGTGACAACAGGTTATCGGAGCAC
TTCCTGTTTGGGCAGTGAACGCCTTGTCATTGATTAAAAAATGATGCTCGAAGCTCGAGCAAACGACTGA
AACGACATG
>2587
TGCAGGCTGTTGCCGCTCTGCTGCAGGCTGAGTCACCTCGCTGACGGTGAACGTGGCACTCGCACCGGTG
TTCAACACGTACGAGCAGCCGGGATCCTCACTCAGAGGATTCTGGGTACTGAGGGCGCCATGTTGGAGCG
GCGGCTCGTACATCAGACGGTCGTAACTGCTCGTCTCCGACCTCTGGACAGTGTTCAGGCTTTTCTGGAC
AGACATG
>2588
TGCAGGCTGTTGGCCATCGGATTATCACAGATTATCAGAGACGTGGTGTGGATTTCTTAAAGTTCATAAC
GTGACGTTTGTGCACACCTGAGGCTGAGAGGTGACGAGAGAGTGATCACAGATCACAGCTCTGATGTCTG
TCCTGATCATCCTGAGACATTCAGTTCAAAACTGAACGTGTCGTTAATAATCTGTTCCAGCTGAAACCCT
CAAACTGTTTTGTTTCCTTTCAGCACTTGTTTTTGTCGACTTGTCGTGTCTGAAGAAAAATCTGCATGNN
NNNNNNNNNNNNNNNNNNNNNNNNNNNNNNNNNNNNNNNNNNNNNNNNNNNGTGTCATTTTGTAATAAAG
TTCAATTATTGTTGCAAAACAGCAGCTGCTTCGTTCATCATCACCTCCACCCGAGACGTCCTGATGTAGT
TTTATTTATGAACAGTGAAAAGTGTTCAAAGTCCCGATGGTACAGATCCATCATGACGGCTTCCAGTCTG
TTATTTTAACAATACTGACTCTTTAGTTCACATTCAACAAACTGGAGGATGAAAGTTTCATG
>2651
TGCAGGAGGGAAACCTGGCAGCGCTGTTAGCTGATACTGAACGGATTTATAATCAGCTCGAGACATCTCT
ATCAAACAATCAACTCTTCTCCGTCCTGGAGACTGTCCTGGAGACTGAGTGCTGTCTTTATGACCCGTCA
CTCTTGTTATTAGCCTCTGGATAAAGAGCAGCTTCTTGCTGATGGTGATGAATTCTACGTGACAAAACCA
CCCGCCGAGGCCGATTCATACATTTATTTATTCTGCAGGAATTGATTGAACCAATATTTTCATGCCAGAG
GTGATTCATAATTCAGCGCCGCCGTGTTTTAATCCTGCAGCCGTCATACATCATCCTTACTGTGGTTTGT
TGGTATGCATG
>2700
TGCAGGTATCAGCTGCATATCTCACATATTTCATCCTGAGATCACCTCAGCAGACTCTTTATAGTCAAGA
ATGTTGTTTGTGTTTACTGCGACCACAAAGAGCTGAAGACAGATCCGACATAACACGACTGACAGGAAAT
GAATCNNNNNNNNNNNNNNNAGATTTACAAAAATTTACAAAAAGAAAAGCAACGGAGCAGAAACGAGCAG
TCACCGCTTCCTGGTGGTGCTACACAGTGCTCATCTTTGTTCTTATCAAAGCATCGAGATGAGAAACAGA
CTTTAGACAGCTCGGACTGAGTTTTATGACCATGTTACAGCAAACCGTCGATAATGAAGATAATCTGTAG
TTGCATATTTGCATACATAGTTAAAAGGATAAGTTTGGTGTTAAAAAAACAAAACTAGCAACATGTTAGT
CTGTTTTGGTACTGAAACTTAAAAACATCTTTTAAAAATCTAGTTTCACTTTTAAAAACATG
>2716
TGCAGGCTCCTTCTTTTCTTTCAGTCATTTGAAGCTTGTGATTTTACTAAACGATACTTTAAGATTATTG
CTGACACACAATAAAAGACATCAAACACTCACAAACAGTTTAAATGTGGATGTAAAGTACAAACAGAGAA
ATCCGTCAGTGACGACAAAATACGAAAACAAGTGAAGGAAGTGATTTTATTGTTGGGGTTTGAAAATTCA
TCACACATGNNNNNNNNNNNNNNNNAGCGTGTATCATCAATATTTTATTAGCAAACCAGAGAGAAGTTAA
CAAAAAAAAACTGAAGGAACTGAACAATCTGTGTTTCTGTACAGGTCCAAATATACTACAATATACAGAA
TACTATTATACAACTGGATTACAATTCATGNNNNNNNNNNNNNNNNNACAAAGAAAACTTCAAGTCTGTT
ACAGCAGTGTCGTCCGATCAAACTCTTCTTCTTCCTTCTGATTCGTCCGACCGACCGACCGACCGCTTTC
CTCTCTCGCTCGCTCACTCACGATGATTCAGGTGCAGCTAATACGAGCATG
>2720
TGCAGGTGGCACAAACGACACCTGAAATCAGCTGCTTCACGTCAGCAAGACCATTCAATGAACTTTAAGT
GGTGAGTGTTGGTGTCGTTAGTGTTGGTGGTGTAGTTCAGGTCAAGTCAGGCAGTCAGGCAAACACAGAT
CAGAGTTGTCGTGTCCTCGGACAGACGGTGGATGAGCAGATTTCGGCGTGGATGCGGCTGGTGCACGTTT
CAGAGCGTGCACGTTGATGGAAGCATGTTTGCGGGACGTCGGAGCCGCCGGCGACCAGGAGCTCTCCTCC
CGGTGGCAGATTAAGACTCAGAGGATTCTTCTATCTATCTACAGGAATGCGTCTCACGCATGNNNNNNNN
NNNNNNNNNNNNNNNNNNNNNNNNNNNNNNNNNNNNNNNNNNNNNNNNNNNNNNNNNNNNNNNNNNNNNN
NNNNNNNNNNNNNNNNNNNNNNNNNNNNNNNNNNNNNNNNNNNNNNNNNNNNNNNNNNNNNNNNNNNNNN
NNNNNNNNNNNNNNNNNNNNNNNNNNNNNNNNNNAACCAATCATATGTTGTGTATTATTTACTAGATAAG
AGAGTGTGTACCAAAGTGCATAGAGTTTAAACACACACACACACNCGCAGCAACAGCCTCAGAGTATCGA
TGATGTATCGCAGAGTGTGTCACAATATATCGCTTCATG
>2914
TGCAGGATAATAAAAGGGTTTTCTTTGCTGAAGGAAGGCGAGCGGGACGGGGTTTCTCTCTTCTTCTCTC
GGAGCGACGAGGCCTCCTGGTTTCTCCTCATCCTCTCCAGCTGCTCCTCCACGCTCATCCTCATCCTGCC
CACCTCTCGCTCCCCAAATCCCGTCTGATCCACTGCANNCCGAGGACGGTCCTTCTCTTGACAAGTCTCA
GTGGGGTTTTTTTTGTATCTTTGTAATTCTGGATCTCAGAAAGTCATTTGGTTGAAATGATTCCCGACTG
TCTGATCTCTCCCTGTAGTGACAGAATTGTCAGTACATATGGGCTTTTTGTGATTTAAGTCTTGTTGCCT
CATATCTGTGGTGCTGTCGGCGATGCGGTGTAGTGTGGTGTAGCGTGGGTGAACACAGGCCTAACAGCCA
CAGGGGACGAGTTACATCATCCTGTGCTCAGGTAAACATG
>2917
TGCAGGCTGAATTCACCTCTTCTCCGTCTTCACCCACACAGCAGCAGCAGGTTAACTTGACACACTTGTG
TGAAGTTTTTACTCACAGCTCACACTGTCAGAACCATTTGGAACACGACCTCACTCTTTGTCTTTGTTGC
GAGAGCGAAGGATTTACTGCGAGTTCCTTCCACATTTAAATGAACTAAACAGACAGACTGCAATAATAAG
CCTCAATGAAATCTAATGAATTCATTACTTCATTTTGACGCCGCTGAGGTCACATG
>2918
TGCAGGCAAGCAGCAGGGATTAGCCTTCTCAAACTTCAGTCAGCGACACACACACACACACACACACACA
CACACACACACACACACACACACACACACACACACACACACACACACAGACGTACACTATAATTTTTGAA
ATTGTGAATAGTTTGGGGAATTATAACTTTCCAAGAATTTGAAAAAGTATTCACTTNNNNNNAAATTATA
TTATCTGTAAATAAATATCTGTGTATATTTCAGTCTGTCTTGTGTTACTCTGGTGGAAAACTTATTTATG
TATTTAGTATTTTGACCCAAAACATAAAGAAGAAGAAGAAGAAGAAGAAGAAGAAGAAGAAGAAGAAGAA
GAAGAAGAAGTCCAGTCATGTGTAATCTCTTCTTCACCTCTTTAACCCCTCCTTCACAGAAATATTACAG
ATGGCATGNNNCTCACTGTAACTATGGCAACAACATTCTATAACACGGTCTTTTAATGTTTGATTGTGCA
GCAGAAGGTGTTTGGGTTGACGACAAAGAAGCTACAACGTGCGCTGAGGTGATGGAGGTGATGCGTTTGC
TTACAAGCCAACATG
>2932
TGCAGGGGGCGCTAATAAGCGGCGGAGGAATGGATGCATCTCTGGACATCACCGGCACAGAGACAGACAG
TCAGGACCTCTTCACACACGGCAAACAGGACTACAAGTGAGCAGACGCAAACACAGCAACACAATCAGAG
TCACTTCAGGGTGTGATCACACCTAAGGGCTATTTTGTTTGGTGTGAACCAGGATGGAAAAGTTTATTTT
GGAGCATATTTGTTTGTTTAGATTTCACTGGTGCTTATACTAGAGGTGTCTAGTGTGTGGGTGTCTCGCA
TTCATGNNNNNNNNNNNNNNNNNNNTCTCTGGTTCAGGTCAATTTCATCAAGTACATCTCGGAAGGGGTT
AATTAGTAATGAGTGATGGCCGCCCACCACGAGCCGGATTCTGTTCAAGGTTTCTGTCTCTTAAAGGATG
TTTTTCCTTGCCACTCTCGCTTGCTCATGGTGGGAATTGTTGGGTCTTTGTAAAAAACTTTATAAAGAGT
ACAGTCTAGACCTGCTCTATATGGAAAGAGTCATGAGATAGTGGACAAGAACTCAAAAACACTGAGCAGA
CATG
>2997
TGCAGGAGCGGGTTTCTTTGTGGAGAAAAAAGATAAGACACTCCGTCCGTGCATAGATTACACTGGCCTT
AATGACATCACAGTCAAAAACAAATACCCCCTCCCTTTAATCGCCTCCGCCTTTGACCAGTTACAAGGAG
CTAAANNNNNNNNNNNNNNNNNNNNNNNNNNNNNNNNNNNNNNGGTAAGAATAAGGGAGGGGGATGAATG
GAAGACTGCATTTAACACTCCCATAGGCAATTATGAATACCTGGTTATGCCTTTTGGGCTGACAAATGCC
CCTGCAGTTTTTCAAGCCTTAATAAATGATGTTCTGAGAGATATGTTGAATCGAACTGTCTTTGTTTATT
TGGACGATATATTGATTTTCTCCCCTAATCTCCACTCCCATGNNNNNNNNNNNNNNNNNNNNNNNNNNNN
NNNNNNNNNNNNNNNNNNNNNNNNNNNNNNNNNNNNNNNNNNNNNNNNNNNNNNNNNNNNNNNNNNNNNN
NNNNNNNNNNNNNNNNNNNNNNNNNTACAGATGGACCCGGGGAAAGTGAAGGCAGTGTTGGATTGGCCAA
CCCCATCATCACGAAAAGAGGTGCAACGCTTCCTAGGTTTCGCCAACTTTTACAGGAAGTTCATAAGAAA
TTTCAGTGCTGTTGCTGCTCCTCTCCATG
>3025
TGCAGGTGGACCCAAGGCTAAATGAAGACCATAAGATCAATTTAATATCCTCACAATAGTTCTGGATTTA
TTAAAGTGGAACTAACTACAGCTTAATGTCTTTCTTCTTAGTTCATTAGGTTTAGTCACCTATGGGAATT
CTCTACATAGCTCCACCCAGCAACCTGCGCAGAAGCCTCACTAACATCTGTGTGTAGTCCTCATGNNTGG
AAACTGACACTCACATATTGAATTTATTTAAGATTTTATTGCCAGTGTGAGACGGTGTGCTTTGTACATA
TTTGGTAAGAAAAGGTGCCTTTAGTCTCATAGTAAAAAGTCATCAGTGCAGTTTATTAATATTTAGACAT
GAAGTTTTCAACATTTCAAACACATCAGTGTAGAAGAATCTTACAAATATTTTCAGCGTCAACAAATTCA
GACATTTGATGTGCACACTCCCTCCTGCACACGCTGAATTCCTTCTCCATGTCTCTTTAACTAGAGAGTG
CAAACAGGTTCAGCCCACTGTCAACATGTGAGATAAATGGAAAAGAATAATATGCAGCGTGAGATCACAG
GCACATG
>3177
TGCAGGAAAGAGGCGTGCCAGACAACCTCATTTATTCTCTCAAGTCAGTGTATGCAAATATACTAGCTTT
GAAGTACGCAGACAGAGGTGGCGATAAGAGCAACAAGGGCAACTTTCAACAGCGAGGCGGTAACCGGGGC
AACAGGGGCAACAGAGGCAACAGAGGCAATAGAGGCAACAGGGGAAATAGGGGCAACAGAGGCAACAGAG
GAAACCATGGCAACGGTCAGCCAGTGCAACAAGCTGCTTCTACAAGTGACATCCTTGCAGCCATTNNNNN
NNNNNNNNNNTACAGCGACAATGGACTAAACTCCTCGAACAGCGACATCTCCAGTGCCGCCAACGACCCT
GATGCGAGCAGTGACGATGGTCGAAAACAAACAGGAAATCCGTTTAAAACTTCAACAGCTGTCAGACGGA
GAGGAGGCAACCATGGNNNNNNNNNNNNNNNNNNNNNNNNNNNNNNNNNNNNNNNNNNNNNNNNNNNNNN
NNNNNNNNNNNNNNNNNNNNNNNNNNNNNNNNNNNNNNNNNNNNGGAGACAAGAAAGGAAAAGGCCCGTC
AGAGGTAAACTACGCCAGCTGCAAAAGCTTACATTAAAATTGTTTTCTGAATGAACCTGGTGAAACTTTA
TATTGCATTTTATGTTTGTTTCTTTTAGATAAAACTGAGATATGCATG
>3182
TGCAGGGCACAGCTGCATTTCCCATAGGACAGCTCTATCTTAATGGGCAGCGAACGCATAATGAAGCGCG
AGGGCGGAGAAATGGATGCGGTGGTAGTGACAGCCAAATCCATTTTCTCTCTGGGAATTGTCTCTTTGTA
ATCTANNNNNNNNNNNNNNNNNNNNNNNNNNNNNNNNNNNNNNNNNNNNNNNNNNNNNTGAACCGAAGGG
GAATAAATGTTCTCGATTAGTGCTCTTATACTTAATCATATACTGCAGGGGTCCCTTGGGAGAGGATGCT
CCAGTCCTTCAGTCCTCCACCACCAACCCCCAAAAGCACCAGCACCTTTGAATCATCTCATATTAGTTCA
ATTATCATTAATACAAATTGTTCATAGAGCTTAAATAACAGCAGAGTTTTATTTTGAAGTGACAATATTA
AATCTGGAGTCAGATTTGACAAATTTCTATTAATTCATATCCCATGC
>3211
TGCAGGCTGCTGAAGACAAACAGCAGGCTGATCAGGCGATGGTACACTGACTGCATTTCTCCAAACTTTT
TTTCCCCCCTCACTCCTCTCTGCCGCTGGATTAAACTGTATGGAGTCCGTCTGGATCCGCTCCGCGCACC
GGGCTNNNNNNNNNNNNNNNNNNNNNNNNNNNNNNNNNNNNNNNNNNNNNNNNNNNNNNNNNNNNNNNNN
NNNNNNNNNNNNNNNNNNNNNNNNNNNNNNNNNNNNNNNNNNNNNNNNNNNNNNNNNNNNNNNNNNNNNN
NNNNNNNNNNNNNNNNNNNNNNNNNNNNNNNNNNNNNNNNNNNNNNNNNNNNNNNNNNNNNNNNNNNNNN
NNNNNNNNNNNNNNNNNNNNNNNNCAGACAGGATGACATACTGGAACTTTACTTCGTCTTATTTTCCCAG
ACAAAACTTCAACTGAAGGGAAAAAAACAAAACAAAAAAACCAAAAACGGGTACAGAGGTAGAGGTACAG
TGTGTGTACAATAAACAGGAAGGTGGCATGTGTGTTGGTACTTGATTGTGAGTCTTTCCAATATTCTTCA
CATAAATAACATTATGTAATATCAAGTAGCTTACTGTCTATATTATTATTATATTGATTTTATATTTTTA
TACTCAAAATAACAATTATTTTCATG
>3254
TGCAGGACAGCGCTTGCAAAATGATTACATCTGGGACAAACTTTTCTGTGAGTCTGAACCTCAATTCTCA
CACCTTCTTCCTCTGATGCTTATCTAATTCACATTCAGTAGTACTACTACTAGTACTACTAGTAGAAGGT
AATACATTAAAATTGATATCTTTGTGTTATTGTCTTATTGTCAGAAACCAGAGATCACCTCCATCTCTCC
CAGTGTTGTGTCTTTCTATGGCAGCAACAATGCAGTGTTGTCTGGTCTTAACCTTGGTAACGTGACCAGA
GTGAGGTTCCAGTTAGACATGAACTGCATGNNNNNNNNNNNNNNNNNNNNNNNNNNNNNNNNNNNNNNNN
NNNNNNNNNNNNNNNNNNNNNNNNNNNNNNNNNNNNNNNNNNNNNNNNNNNNNNNNNNNNNNNNNNNNNN
NNNNNNNNNNNNNNNNNNNNNNNNNNNNNNNNNNNNNNNNNNNNNNNNNNNNNNNNNNNNNNNNNNNNNN
NNNNNNNNNNNNNNNNNNNNNNNNNNNCTCCAGTTTGGTGTTACAGCAATTTAGAGACCTCAGTCTTTAT
CTTTAGGAAAGCCTCAAAATTGAACCTTTTAGCTTGTTTTCACCTTCACCAGTTTAGGCTTTTTTCAATA
ATGTTTAATTATGTTGTGGCAGATTGCCATG
>3341
TGCAGGGTGCTGGTGTGTGTTCTCGGCAGGACGACCAGGCAGCCGTTCTGCCTGTGCACTTTCTCCATCG
CCGTCCAAGCGCAGACGATCCTGTCTGCTGGGCGGAACGGGAAGTAGTGCAGATCCTGATGCATCGGGTG
ACGAGACGTCTTCTTACCTGAAACAACGGGAGACGTGAGAGACAAACCTGGAGCAGGTTTTAAAAAAACT
AAAGAAACAATGTTGTCCTCCCAAACAGTGCTGCTTTTCTTCTGATCGTGAGTCATTTAAATTAGATATT
TAATATCATGAAGGTTATCCTTTGGATACCATG
>3353
TGCAGGAGGAGATGGACTCACTGGGACGGTACGGAGTCCAACAGAAGACCAAGTCTGGTTCCACACCTGT
AGTCCAGTTCACTTCATTATCATTTTTAGTGGTAGCCTGGTTCCTTTTCACACTGTAATAGAGCTTGTGG
CAGACGATAATACATGCNNNNNNNNNNNNNNNNNNNNNNNNNNNNNNNNNNNNNNNNNNNNNNNNNNNNN
NNNNNNNNNNNNNNNNNNNNNNNNNNNNNNNNNNNNNNNNNNNNNNNNNNNNNNNNNNNNNNNNNNNNNN
NNNNNNNNNNNNNNNNNNNNNNNNNNNNNNNNNNNNNNNNNNNNNNNNNNNNNNNNNNNNNNNNNNNNNN
NNNNNNNNNNNNNNNNNNNNNNNNNNNNNNNNNNNNNNNNNNNNNNNNNNNNNNNNNNNNNNNNNNNNNN
NNNNNNNGGCATATTTCCTCTCAGGCTGTTTACAAATTCCACGTCTTTTACCTGGTTTGATAGAGCTTTT
AAAGAATAGTTTGTCATTTTGGGTAATATGCTCACTCCTTTTCTTGCCAAGTTAATTGAGAGGATAGATA
CCACTCTCATG
>3390
TGCAGGATGTACAGCTCCCCCTCCCTACAGCTGAAAGAATCCAATTTGTTTCTCCACTCTGTGTCGTGAA
AACTTCATTGTGAAAAGCAGTAGGACGCCAGAAGACGGAAGCTTACATTGTCCTGTAAAAGATCTACTTG
TGATTNNNNNNNNNNNNNNNNNNNNNNNNNNNNNNNNNNNNNNNNNNNNNNNNNNNNNNNNNNNNNNNNN
NNNNNNNNNNNNNNNNNNNNNNNNNNNNNNNNNNNNNNNNNNNNNNNNNNNNNNNNNNNNNNNNNNNNNN
NNNNNNNNNNNNNNNNNNNNNNNNNNNNNNNNNNNNNNNNNNNNNNNNNNNNNNNNNNNNNNNNNNNNNN
NNNNNNNNNNNNNNNNNNNNNNNNNNNNNNNNNNNNNNNNNNNNNNNNNNNNNNNNNNNNNNNNNNNNNN
NNNNNNNNNNNNNNNNNNNNNNNNNNNNNNNNNNNNNNNNNNNNNNNNNNNNNNNNNNNNNNNNNNNNNN
NNNNCACAAAACAGCTGCACATTATATTTTATGATATTATACTGCACTCTTTGTTGGAGTTTGAGCTAAT
ATTTGAATCTGTACGAGAAGAGGCAGAAAGAATTGAAACCATCTTTCTAGAAAAAGACACAAGATGAGAT
GAAAACATG
>3399
TGCAGGAAGACAATAAACAACGCTGCTCACGTCGCTGCAACTCCACTGACCCTGCGGCACCCTGTCGTCC
TTGATCACCAAAATATGGTCACCCTACCAACTGCTAACTTCATCATAACGAGCAACATTTGTCTCCCAGC
AGGCCNNNNNNNNNNNNNNCCCCTTGAAGAGCAGATGTTGTTGTCGAGACCCTTTAGGATTGCACAATGG
GCCTGAAACCAAATCCTCCACTCGGGAGCATTACAGTCGAGTGTCCTGTTTCCTCAGCTGCCCCGCGGCA
CCTGCACTGGTTTTGTGTCCCTGCAAAGTTCATGTACCTCATCTGCGTCTGCAAATCATGCAGAGTCATC
TTGTTTTTTGTTGGTGCGCTCTGTGTAACTCTCCATCTTTCCTGAAAGAGCTGTCGTCTAATAGACCAGG
AGGAAGCAACATTTTGTCTCGCTGCCATGACTGACAAAAACTGAGCCACAGCAGGACATCAGGGCAAGTT
GCCCCGTACAAAAAAGGCAAGTGTGAAGTGTTTCTCATG
>3414
TGCAGGAGAGCTGTGTTATAGTCTGTACATCTCAAAACAGCTGGATTGATTGGGGAAAAAAAAAACAGAG
ACGCTCACCATCTGCTTCTGTGTTGGCTCGTCTCGTCGTTCTTTTCGCAGTCTCCCAGGTTCTGGTGGAT
GAAAACNNNNNNNNNNNNNNNNNNNNNNNNNNNNNNNNNNNNNNNNNNNNNNNNNNNNNNNNNNNNNNNN
NNNNNNNNNNNNNNNNNNNNNNNNNNNNNNNNNNNNNNNNNNNNNNNNNNNNNNNNNNNNNNNNNNNNNN
CTGCAACACAAAGAGGGTGAACGCACCGGGCTAAGGTGAAGCGAACGGCACTGAACGCAACACGCACAAC
TTAAAATTACAATGTGACCAACAACTAACAGTGGAGATGATCTCACAGAGAAGCATCTAACTTAACAGTT
CATG
>3451
TGCAGGGATGCAGACTGAAAAAGAATCCTGCACACCTGGATGAAAAAGACCTTTAATAGACACGAAAAGT
GTTCACATTTTTGACCTACAGAATATATTTTCCATTTAAAATCAGCACCCTGTACCCGTCTCCTGCCTGC
AGACTNNNNNNNNNNNNNNNNNNNNNNNNNNNNNNNNNNNNNNNNNNNNNNNNNNNGGAGCTCATCTTGG
CTCCGGTAAGCCAGTTCAGTGCACAGAAGTGGGTCAGTTCAGGCAGGCTGCAGCTCCTGGTGACTCGTCG
TTATTTGTGCCAGCTCTCTGGCTGCAGCTCGGCTCCCTCTCAGGTTGCAGGGCACAACATGTTCACGATG
TTAATTCTGTCCTTGTTACAGTTTTGTAAACAGGCACCACTTTCATGNNNNNNNNNCCCCCCCTGCCATC
TCTCTCTGCAGCAACTGGCGCCCCACACCTCGCCAACCCCCCCACGGTCATCGTGATGGTGGGTCTTCCG
GCCCGGGGCAAGACGTACATATCCAAGAAGCTCACCCGATACCTCAACTGGATCGGCATG
>3455
TGCAGGGTGACAAACATCAAGATCCAGTTAGTTTTGTTTTGTTTGCAACATTTCCGCTTGGATGAACTGC
CGTGCAATAGTCAGACAGGATGTGACGGTTCCATAGGGATGAGCGTTACCTCTGGTCTGTCTCTGTGGGT
GTTCACTGCCTCCACATTCAGACAGATGGACTCCACTTTGCATCCATAGGCGACCGGGGTGAGCTTCAGC
ACTGTGTGGAGGGGACACTTCAGGTAGGGCATCTCATCTGGAACAACCAAACCGAGCATGAGCACAGTTG
CATCAAGACTGTTACCTGTCTTTTATTATTGTGACGCTACAAAAACAGAGGGCTTGTGGGAGTTGTAGTA
CCCACCTGCACTCTTATCGAGGAAGAAGGCCAGCAGGCAGCGCATGACGGCCTGGTGGCAGATAACCAGG
ACGTTCTCTTGCCTCTCCAGCTCCATG
>3532
TGCAGGAAAGGAAAAAAGAGGAGAGAGAAAGGGAGGTGAGGAGGAAAAAACAGAGAGGAGAGGAGGAAGC
GAAAGAGGAAAAAGGAAAATGAGAGGAATAGGGGGAAGGAGGCGAGGGGAGAGGAGAGAAGGGGTTACCG
GTATTCCTGCAGCCATGGCAGACAGTAGTTTTTGTCTCCATTTGTCCTTCCCTGTCACTGTCCCATCCTC
CTGCTTCTCTGGCTGCAAGACAGAGGGACAGATTATACACACACACACACACACACACACACGCATGNNC
GCACACACACACACACACACACACACACACACACACACACACACACACACACACACACACACACACACAC
ACACGCACACACACACACACACACACACACACACACACACACACACACACACACACACACACACACACAC
ACACACACACACACACACACACACACATACAGTTTTTGGAATGTTTTTATTTGAAAGTGTTTTTTTGTTT
TTGTTTTTTGCTTTCATGTCTTTGAACTCCTTTCATGTCCACGGAACTCGATGATGTCACAGTGTCACAT
G
>3569
TGCAGGTGGATTTAAGTCATTAAAGGAGACATATTATGCTTGTCTATTGTTTAGCGTCAGATGTTGATAT
TAAAGAAGGTGAAAGTGTCACAAAATGAGGTAAATGTATGTAAATTTAATCCCTGTGAGCAAAAATCTCA
GGCTTCAGACTGCCCTGAATGCAACATTTCCAACCTTTTTCTTCTACTTTACATGATGAGTCGACACAAG
TTTTTTGATTGGTCATCGGCTCCAGGCACAGCACGGCATGGCACAGGGACGTGNCCCATCCTCCATCCCC
TCGGACTAGTTTTTCTACCGCTTTGCTCAGGACTGCTCTTCNNNNNNNNNNNNNNNNNNNNNNNNNNNNN
NNNNNNNNNNNNNNNNNNNNNNNNNNNNNNNNNNNNNNNNNNNNNNNNNNNNNNNNNNNNNNNNNNNNNN
NNNNNNNNNNNNNNNNNNNNNNNNNNNNNNNNNNNNNNNNNNNNNNNNNGTAGGTAACAGTTAACAACAA
GTAAAGCCATCTGTCCATCAGGAAACTCAGTGAAGTTGAAGCAGGGCAGCTGGAGGTCATCAAAGGGAAG
ACCGGAAAATATTTCTCCATTAATATGTGATCCAGCTTTGGCAAGCTTCCATG
>3619
TGCAGGTGAAGTTAGTATATTTCATCACTTGGCTGCTCTCTGCTTGTTCTCTTACTCTAACCTTTGCTTT
TGGATTGGATTACAGTCTGTCTACTTATTGTTTAGATTGCTTGTATTCTAGCTTGCAGGGTTGCAGTTGA
TGCCAGATGCTAGTGAAACTGTATGGCAGGATTTCAGAATCACTAAAGCCATGNNNNNNNNNNNNNNNNN
NNNNNNNNNNNNNNNNNNNNNNNNNNNNNNNNNNNNNNNNNNNNNNNNNNNNNNNNNNNNNNNNNNNNNN
NNNNNNNNNNNNNNNNNNNNNNNNNNNNNNNNNNNNNNNNNNNNNNNNNNNNNNNNNNNNNNNNNNNNNN
NNNNNNNNNNNNNNNNNNNNNNNNGAAGTGACAGAAAATTAGCACCCAGTGCAAAGGTTTCAGACTTTGC
TGTTTCCGTTTATTTTCACCATCCTAATAAATCTTTTTTCCACCAACAGCAGGCAGCTGTCAGGGGGGGA
AAAGCTCTGATGAAAAACACTCTACATGACTTCTCAGCAGCAGATAACAGACAGTTAGTTAACGGACAGC
TAGCTGGATATTTCCCTTAGTAGGGGTAGAGACTAAAAACAGATCTAAAAGAAAAACTTAGCTTTGCCAT
G
>3620
TGCAGGGAGGCTCTCGCCTCGGCCTCACGCTTTGGCTAATACTGAGGAGAGGAGCAATCAATGAACACGT
AGATTGCACTTACATTATGTTTTGTTTTTATAAAAGGCCCTCCTCTCTAACCCTCCATCTGTGAGTGACA
CACACACACACACACACACACACACACACACACNNNNNNNNNNNNNNNNNNNNNNNNNNNNNNNNNNNAG
TTTTACACAACACTAAAAGAGGTTTAGAGAGAATTAGCTAAGAGTGATTGTGTTATGTAAGCTCAAAAGT
CCAACGAAGAGGAGACAAACACACACACAAACACACACACACACACACACACACACACACACACATATAT
ATATAAGTTATATCCAGACTAGTCAGAAGCTTTTGGTCCCTCTGTGGTATAATTACATGTGTGCGATTTA
AATGTGTTTGATTATTTCAGCATTAAATTACAATTCTTCTTCATTTCCACACACATGNNNNNNNNNNNNN
NNNNNNNNNNNNNNNNNNNNNNNNNNNNNNNGCAGCCAGGGTTTTTGTTTGCTGGACGAGAAGATAAAAA
TTAATCCTCATTACACAATGAAAGAAAAGCTGTTTGCTTGTTTTGTGAGCTTAAATGCTGCTTATAGTAT
GTGTGAGCTTTTGTCATAGTGGGGCCCTGTACATG
>3745
TGCAGGTGGAGTCAGGCACACTCAGCTGGGACAGTTTGTCCTGAAGCAGAGCCGAGATGATGGTGTTGAA
AGCAGAACTGAAATCCACAAACAGAATCCCGACATAGGTTCCTGAGGAGTTCAGCGCTGTCCAAAGTTAA
TATACNNNNNNNNNNNNNNNNNNNNNNNNNNNNNNNNNNNNNNNNNNNNNNNNNNNNNNNNNNNNNNNNN
NNNNNNNNNNNNNNNNNNNNNNNNNNNNNNNNNNNNNNNNNNNNNNNNNNNNNNNNNNNNNNNNNNNNNN
NNNNNNNNNNNNNNNNNNNNNNNNNNNNNNNNGTCTTAAACTAATGCTAAGCTAACCGTCTCCGAGCTCT
AGCTTCATATTTAGGTTGTGTATTCTCCTTTTTTTCATAAAGTCACACTCATTGACAGTATAGTATAGCT
TTAGAGACCAAAGCTGCGAAGTTGGACATTTTAACATGNNNNNNNNNNNNGATTAATATGTTTTGTAGCC
AGCCTTAAGTGGCCGTTCGAGGAACTGCAGTTTTTGGCACTTCTGCATAGGCTTCACTTCACAGCCACGG
AGGTTACCGATTGGTCACATTGTGCGTTCACAAGACTTTCAACACAGAAAGCAACATG
>3821
TGCAGGACTCTGAAGTGAAGCTTCTCTCTGCTGGACTGGCAAGTACGGACTGTACACTGGAGACATTAGG
GTAAGATGACTTTACATTCAAAGTAACATAGTCTTTACTTGCAATCAAGTAATAATCATATACAACTAAA
AAGATACTCTGCACAATAAAGACACAGAAATACAGTATTGTTTCAGTTTCAGTATTATCTTTATCAAATA
TGTCTTCATGACACAAAAAGGCTAATATTGTGTTTATGCATGNNNNNNNNNNNNNNNNNNNNNNNNNNNN
NNNNNNNNNNNNNNNNNNNNNNNNNNNNNNNNNNNNNNNNNNNNNNNNNNNNNNNNNNNNNNNNNNNNNN
NNNNNNNNNNNNNNNNNNNNNNNNNNNNNNNNNNNNNNNNNNNNNNNNNNNNNNNNNNNNNNNNNNNNNN
NNNNNNNNNNNNNNNNNNNNNNNNNNNNAAAACCGTCTATTACAGCTAATGATCTGATCTGACCTGACCT
TTACCATTTGTTCTCTAGTATCAACAATACAACTGACCAAAGACGGCAAGAAAAAAAGTCCTGGAAATAA
AGAAAGTGAAAAAACATTATTATTATATCATG
>3899
TGCAGGTTATCTGGTCCAGCTGGTCTGGAGTTCACACTACCTTCAAGACAAAGCCAGCGCCGCCTCAGGC
TCATTAAAATGCTCAAACCACGAGCTAGCAGGTGACCAACCAAGCTGTCAAACATCAACCCCCTGCTGCA
AGGATGATGAACTTTAAGGACCGCATGNTTACATCAGCTTATTAAGAATAATAAACACATATATTTATAT
TGTAACTAGAACTTTAAATTTAGATTTTTCATTTTAAGGCAACCATTGACTTTTATTTATTACTCTATTT
TATGGAAATAATGAACAGACTCTTGAAGCATGNGCCTGATGTTTACTGTGATGGATCACACAACTCAAGT
AAGAGTCAAGAGTCTGTTCATTGAGTTTGTACAAAAATTAATGGAAATCAATGGCTGCTTGGAACTAAAG
GAAAAATGTGTTCCAAACTGTAAAACTGCAAAGCATGCACTCAGAAATAAAAAAAAAAAAAAAAAGTGCT
GCAAAGAAAGGTGATAAAGAAGGGGACTACCTCATG
>3912
TGCAGGAAATGATAGTTCTTCAACTGACTTGTGGATCTCTCGCATTGTGAACACGGCTTTAAACAAAAAG
ACTGCATTATGGATTCAGATTAACTGAAAAGCTTGCAGATGCCGGTGCCGTTCTGGTTTCTGCTCCTCAG
CTTCCNNNNNNNNNNNNNNNNNNNNNNNNNNNNNNNNNNNNNNNNNNNNNACCCACCGCTAAGAGAAACA
GGCTTGTGATTGCGGGATCACAATTTCAAGTCCAAAAAGGGAAAAAATCTGTGCAGAGGAAGTAAATCAG
ACTCATCTGCCCCCTCCACTGACAGCTGCTGCTACTGTGATGTCTCTGGCCAAGGCGTTTAACTTCCAGG
TGCAAGGTGGCAGGTTTCCAAAATTCACAGCTCATCGAATTATGCAGCCAAAAGTTAAAAAATAGCTCAG
AACATG
>3918
TGCAGGCGTCTGAAAGATTGTGTGTTGTCTTTCATTAGGGGAGCAGTATTTGGACAGTCAGTGCAGGCTG
TCGCATCTATCTAATGTCATAATATTTGCTGCCATCATCTACGAATACCTTGGAAAAACATCATAAACAG
TGCAGNNNNNNNNNNNNNNNNNNNNNNNNNNNNNNNNNNNNNNNNNNNNNNNNNNNNNNNNNNNNNNNNN
NNNNNNNNNNNNNNNNNNNNNNNNNNNNNNNNNNNNNNNNNNNNNNNNNNNNNNNNNNNNNNNNNNNNNN
NNNNNNNNNNNNNNNNNNNNNNNNNNNNNNNNNNNNNNNNNNNNNNNNNNNNNNNNNNNNNNNNNNNNNN
NNNNNNNNNNNNNNNNNNNNNNNNNNNNNNNNNNNNNNNATGTTTTGTGCTCTGTCTTGGCCCACCTATG
CTTCTCTTTGCTTTCTTTAGATATCGATGTTTTCTCTAAAGTGCTTTTTGACAATAAATGTATCATTTTT
GTTGGGGTTTTTTTTCCAAAGTTTGGAACTCAAAATTAAGTCATGAGGACAAGAAAGTCAACCATG
>3920
TGCAGGGATATGAATTCCAATAAACACACATCTTCAGGGCTATACACTACCTATTCATTCCAGAGGTCAA
ACAATATTTGCATTTGATTTGGAAGGTTTGTTTTTGTGCTGCACGCTGCAGTGGATTAGCAGAGTTTACC
ATAGCNNNNNNNNNNNNNNNNNNNNNNNNNNNNNNNNNNNNNNNNNNNNNNNNNNNNNNNNNNNNNNNNN
NTGCAAACACTCTTTCTTTTGTGTCTGCAAACACTCGTCTTGCTGGCTGCTATAATAAAACCTCCACATA
TTAATCTACAATGGATCAAACAAGCCACCGGAGGTATTCAATAACTAAATTGGTCTCTGGCTTGGACTCC
AACATGTCTCATCCTCTTTAAATGTATCAAGCAGCTCTCTGCCAATGGTTTGAGAAGGCCAATGATTTGT
GCCTTCTTTCTGTATTTTAAACAGAAGCCCCGGGATGAAATAAATTAGTTGAGAGAGCTGCAGTGACATG
>3968
TGCAGGTTAGATAAACAGCCTTGTCGTCAGAAGGTTTCCAGTTAAGCCAGCAAAACACTGTGGCTGTACG
GTGCAGCTCAGTGTAGCTGTGAAATAGAGGAAGTACCTTCCCTGATTTACACATACTTGGTCAACATTCC
CTGAANNNNNNNNNNNNNNNNNNNNNNNNNNNNNNNNNNNNNNNNNNNNNNNNNNNNNNNNNNNNNNNNN
NNNNNNNNNNNNNNNNNNNNNNNNNNNNNNNNNNNNNNNNNNNNNNNNNNNNNNNNNNNNNNNNNNNNNN
NNNNNNNNNNNNNNNNNNNNNNNNNNNNNNNNNNNNNNNNNNNNNNNNNNNNNNNNNNNNNNNNNNNNNN
NNNNNNNNNNNNNNNNNNNNNNNNNNNNNNNNNNNNNNNNNNNNNTCCCTGGCATTTTGGCAACCAGATG
TCTGGTTTATGACACGATAGGGAAAGGGAGGTGAGGAAGGAGGTCACAAGGTACATCACTGGCATTCCAA
GTGTGCCTCTGAAATGTCTGACATTGTACGTTTTGTACTTTAGGTGCATGTTGGCAGGTGTTTTAAAAGC
CTACAAGGGTTAAAGGAAGCATG
>3969
TGCAGGTTTGCTCTGATCATTGTATATTAGATTAGTCTTGACTGAATTTGATATCCCGATTTATGGATAT
TTTGAGGTGCTCCTGTATCATTCGTATCATATTGTTATGTTCGTTTTCTTTCCTTTCTTACCTTTTACAT
ACTTNNNNNNNNNNNNNNNNNNNNNNNNNNNNNNNNNNNNNNNNNNNNNNNNNNNNNNNNNNNNNNNNNN
NNNNNNNNNNNNNNNNNNNNNNNNNNNNNNNNNNNNNNNNNNNNNNNNNNNNNNNNNNNNNNNNNNNNNN
NNNNNNNNNNNNNNNNNNNNNNNNNNNNNNNNNNNNNNNNNNNNNNNNNNNNNNNNNNNNNNNNNNNNNN
NNNNNNNNNNNNNNNNNNNNNNNNNNNNNNNNNNNNNNNNNNNNNNNNNNNNNNNNNNNNNNNNNNNNNN
NNNNNNNNNNNNNNNNNNNNNNNNNNNNNNNNNNNNNNNNNNNNNNNATGAATGATTAAAGAGGGGATGT
GAACGGGGTCCTTTCCCTCTTATTAAAAAAAAAAAAAAACATCTCTGCTTTTGCGTGTGTCAATTAATGC
AAAAACTCTGGAGATGAAACTCAGCTAATCCCCCTCTGTTTCCTCCCCGTCATG
>3999
TGCAGGCGTCCACTGTGTCACCTGTGTTTTGGCAGAGAAGCACAGAGAGCCACTCGTCTTCTGCAAGGGC
AAACGCAAAGGCATCTCAGAGAGAGAAAGCCAATGATAGCCGAGAAAATGGGGAAAATACAGACTGGGGA
AGTTAANNNNNNNNNNNNNNNNNNNNNNNNNNNNNNNNNNNNNNNNNNNNNNNNNNNNNNNNNNNNNNNN
NNNNNNNNNNNNNNNNNNNNNNNNNNNNNNCTCACACCTGCAAATAGTTTCATTGGTCTGAACAAAAGAC
TGGAAAAGTTTACTTTGTGATTTTTTTTCTGTTTCCTTTGTTTAGTCTCAAACTGTCCACTTATGAGTAA
ACCACAGCCTGTAAACAAATCCCTCATCTACTCATGAGACTTGAAGAATGTGTTCTTTCATGTGATGGAC
ACTTGTAAAAACGTGCCTGCGTTCTTTGCCATAACGTCTGTAATGTATCATACTGCAGCAATTAAGAACA
CAGCTGAATGTGGAGACCTGACTTTCATTTTGTTCAGCATGAGTAGCTGCAGCACATG
>4040
TGCAGGTGTGCTCAGGTGTCACAGTCTACCCAGAATCCTCTGTGGAGGGATGAGGGAGCCGTGATGGACG
AGACGGAGCTGAGGACCCTTCAGGAGCGCAGTTTTCCATTAGCCAGGCTGTGATGTACTGCTGGTTCCAA
CTCAATACACTCTCTCTCACACACATACACACTTGCGCTTTCTGAAACCACCTCGTATACCGGCTGTTGA
GGAGCACGATGTACCTCTTCATTCGGCTTCTACGCACATGTTCATGNNNNNNNNNNNNNNNNNNNNNNNN
NNNNNNNNNNNNNNNNNNNTGTACATTTTTGCCTGATTAATTCTCGTGTGTATTTTGTCAAAATGCTGGT
TAGATTTGTCTTTGAGACAGTTTTATATTAGAATTTTCTATTTGCATCACCTTATTCTGAAATAAAATCT
TTTAATTCTGCTGCAGGCACATGAGGTGTTATAATTTTTATTTCATACAATCATG
>4045
TGCAGGTAGCTCTTGTGGAAAACTGAAGAGATCACCAAAGTCATTAGTCATTCCTTGGGCACCTTGTATT
TCTGTACTGAATTTAATGCCAAACCAACCAATGGCTGTGAAGATACTTCACTGAAAGCCAAACTGATGGA
CCAACCAANNNNNNNNNNNNNCCATCCTTGGATCCACGACACAAGCGTGGCTAAAAATATTATCTTCCCA
TTGTCGAAATTCTGCCTCAAAGCACTGAACAGCCAGATAGCAGAGTTTTCCACCACAACATAATTTGTGT
GATCTCATCTTTATCTGTGCATATGACTCAACACTACTGAGACCTCTTCCTATCCNNNNNNNNNNNNNNN
NNNNNNNNNNNNNNNNNNNNNNNNNNNNNNNNNNNNNNNNNNNNNNNNNNNNNNNNNNNNNNNNNNNNNN
NTCTACACAGCGAGGTGAACGTGAAATCCAGCCCTACTGATGCAGAAATGCTGTGAGTACGGTTGCTTTG
GCTCCACAAGGGACTGCTGGCTGAAATGTCACACCTTTAGAGAAATAGACGAGTTTTATTGAGGGGGCTG
GAGCATGCACAGGGCTTCATGTTCTGCCTCTTGTTCTCCTTTCCTCTTTATTGCTTCCTGCATTCAATCC
TTGTTGTGGTGCAGAGGGGGAAACAGAACAGCCTGAATGGGACACACGCACGGCTCCAATATGCTCATG
>4097
TGCAGGAATCTGGGGAGCTGACACTTCAAACAGGGTCTACAAATATGTAAATGGACAATTTCGAGTAGCT
GGTGGTACGTATTGTTGTTTATTAACATTTAAAGTACACACAGTAAACAGTCACTGCTTGTTGATTAAAT
GACCNNNNNNNNNNNNNNNNNNNNNNNNNNNNNNNNNNNNNNNNNNNNNNNNNNNNNNNNNNNNNNNNNN
NNNNNNNNNNNNNNNNNNNNNNNNNNNNNNNNNNNNNNNNNNNNNNNNNNNNNNNNNNNNNNNNNNNNNN
NNNNNNNNNNNNNNNNNNNNNNNNNNNNNNNNNNNNNNNNNNAGCTGTGGCGTACAATACGGATGCTGGG
CAATCGACAGACGTTATCGGATCTATTTCACAAAGGTTGGATACTGCAACAACAGCAAATTCCTCTATGT
TGGTGTTCTTCTTAAGGAATATTAACCCCATACACTCATTAATCATGACGTCTCATTATGTATTCTTCTT
TATGACAGAAGATTGTACCAACCAGCTGTGGCATCAGTGGCTGGAGACATG
>4158
TGCAGGGTGATCAGATTTATCTTTTTCTGCTGCTTTTTGTCATTCTGTCTTATTGAATTTCTTACAGTAT
GTGCAGTAAATCACATTCTGAGCTCAGGTTGATTATAGCTGCGGTGTGTGACCGACTAAAAATAAAAATA
AATCAACGTGNNNNNNNNNNNNNNNNNNNNNNNNNNNNNNNNNNNNNNNNNNNNNNNNNNNNNNNNNNNN
NNNNNNNNNNNNNNNNNNNNNNNNNNNNNNNNNNNNNNNNNNNNNNNNNNNNNNNNNNNNNNNNNNNGTT
TTATTGACACTCGTCGTGGTCTATTAATAGCCTCACTACTGGAAATCTTCATACCACAGATGAGGAGCAA
ATCCCGTAGAGGGTGTATGTCCAGAAACAAGCTCAGGGGTAGATCTGTCTGGGGTCTTACATCACCCCTC
ATGCTGCCTGTACCCTGTTCTTGTGTTACAGTGCCCTCTTGTGGATTATCTGCTGTGGGTAGTGAACTGC
ACGACCTGTATGTACATCTTCTGAGTATCTGTTTGTTCAAAGATTCATAGAGTTACGTTTTGTTCTATGA
CAACATG
>4159
TGCAGGTTTATGGCTGCACACAGGTACACATACAGCCTGAGAGAGCCACTCACCGAGGCAGTATGAGTCA
TTGTTTCTCCACCAGGAGTGTCTGGGAAAGGTAAAGGCTAAACATAACGCCGACAGCTGTCCTGGGGCTA
GAAATGTCCACTGTCACCAGAACGCTTTTAATTGTCTGTCACTGTTACCTCAAACATGNNNNNNNNNNNN
NNNNNNNNNNNNNNNNNAAAGGAAGTGTGATGATAAGAGTCAGGATATATGTAGGTCTGTGTTCAGTTCA
GTGGTGCGCACAGTGAGTAAGTGTGTTTGATACAGAATGTTTACATTGTAGGCATATAGCTATAGCTCTT
ATCACACATTCGGTGAGCATGTGGGAGTTTAATGGCTCACACATACTCAGTGAGATACATCTCCTGCTGC
TGCTCCTGCTGCTGCTGCACCGAGTCAGTCGGTGACCTTTCTCTTACGAGACAGCCCCTCTGACCACTCA
GCAGCCAATTAATATTCATG
>4199
TGCAGGTCAAATGTGCCCACATTGAGGCAAAGTTCTACGAAGAAGTACACGAACTGGAGAGAAAGTACGC
GGCCCTCTACCAACCCCTCTTCGACAAAGTACGTCTTTTCTACACTTTGTTTTTTGTGTGCTCGAACTGT
ATTTGTGCACAACCGTTCGCATCAACATTTAGTTTGCATAAAATGAATCATGAACATTTAATGATTATTA
ATTGTCATGATTAATTGCGATTGACGCATTCTCCCTCAGCATCTGTTGACCTGAGTGGGCGTCCATGNNN
NNNNNNNNNNNNNNNNNNNNNNNNNNNNNNNNNNNNNNNNNNNNNNNNNNNNNNNNNNNNNNNNNNNNNN
NNNNNNNNNNNNNNNNNNNNNNNNNNNNNNNNNNNNNNNNNNNNNNNNNNNNNNNNNNNNNNNNNNNNNN
NNNNNNNNNNNGTAGCTATAACATTTTATTATTGTTCCCACTTCTCTTTAGGATTGTTTTTTTTTTTTGC
AAATGAGTTTTAATTGTTTTGTGTATAAAAAGCCAGGAAATGTTGAGTAGTTCAGGCTGATGTCTGCACG
TTGAGTCTTAATCATG
>4301
TGCAGGGGGAAGGTGTGGAGAGGGCTCAGGAGGGCAGCGCCAGGTGAGAGTGATTGGCACACCTGTATCC
AGTTAGCTAATCACTCTCCCTTTTTAACACAGTAGCGTGCTGCACCAAGCAAGAGGAGTCGGAGCAGAGA
AAGACAGTGAGAGATGGCAGCGAGCGTGACAGAGGACCAGAGGTCTTATACGCCAAGAAAGCCTGTGAAC
GTTTCGATGCGCTGTGTGTGTGATAATCCACCATGNNNNNNNNNNNNNNNNNNNNNNNNNNNNNNNNNCT
GTCTGTATGTCGTCTGTGCCGAAGAACCCGCTGTGGCAACAGCTAATGCCACACACAGTTTCAGTAAATA
CTCATTTGGTGTCAGTAAAAACGGACTGTAGTGGAAATAAAACCTGATTTAAAGTAGATGGACTAAAACA
TGCAAAACTACCAGCATGNNNNNNNNNNNNNNNNNNNTGGAGGAAGTTAGTACCTCTGTAGAAAAGTGAC
TTGTCAGAACTGTGAGGATAATGTAAAACTCAGGAGGAAATTGGCTGGAGAAAGGACCTTTTTCGCTCTT
GAAGTGTCTCATCTCCTTTAGTTCCACTAGTTTCACCCATGACTGTGTGCAGAATTGCTCTCTAATACTC
TGCTGTGGCCACATG
>4364
TGCAGGGAGGGCCAACGCTGATAAGATACTGTGTGTCAGTCACAGTCAATCTACTACGTAGCACGGTTTG
GAGTTAGCGAGGTATCATCAGGTTTAACTCTGGGTTTCAGTGTTACTATGCCGGTTCACTTCTTACTGGT
TCACCTTNNNNNACCCGGAACCGGGTTATATTAGAGATAAGAGATAAATGCCACCACCCACGGACTACTC
GTGGAGTTCGGTGATCGTCTAGCAAAAAATGGTAAAAAGGGCTGGATTGGTTTTAATCTAGGCCATAGTG
CAGGTAAAATAATGCCGTGTCCATAAGAATAATTGCAAAAGAGGTCACTACTACATCATTATTTTATATA
ACACATCCGTAAATCATGTTAATTACAATCTGACTTCCAAATATAGGCCTAAACTCTGATATTAGACATC
CCAAACACATATAACCATCTGTTATGTGTATTTGCATGTTATGACTGTTTGATCCAGATAAAAGTAACTG
TAGACGTATATAAACAGAGTTTTTGTCAGACAGAAGATACAGAGTCTTGTCAGAGGGACCGATTGAAGCA
CTAAATCCATG
>4385
TGCAGGACACAGTGCAGAGGTTTGATGAACGTTTCACAGTGTTTACCAGGTTTGAATATCAGAAACAAAG
AAACACAATAATAAAAAAAAACAACTGGTAAATATCAATAATTGTGCCAGAACATGACAATAAAAATTGA
TTTCTTTCAGTGTTGTGGGAAACTACAACACTGACAGCAGATTTTTAGTCATCCTACAACATACCACTGA
ACTTGTGTCATACCATGNNNNNNNNNNNNNNNNGTCTCAGTCTTTTTGACTTCCATACCTCTTACAACGC
AGCAAATGCCTGTTTGCAATTTGTAAACACACTTAGTTGAGTTTTCTTCTCCTGTGAAAACACATCCAAT
GGTGCTGTCTGTGACCTCACTGAGGGATGCTCTCACGCATGAAATCTATCAAGTATCATCATCCACGACT
ATCATG
>4407
TGCAGGTCAACCTGTCCTGTCATACACATCTGTTTAGTTATTTCACAAGCTGCACAGCAGTGCTGCAGTG
TACGGTTCAAACTGCGTAATGTTATAATGGGCGATGTAAGATCTCTCCCTAATAAGATGGAGAAGCTAAC
AGCGCNNNNNNNNNNNNNNNNNNNNNNNNNNNNNNNNNNNNNNNNNNNNNNNNNNNNNNNNNNNNNNNNN
NNNNNNNNNNNNNNNNNNNNNNNNNNNNNNNNNNNNNNNNNNNNNNNNNNNNNNNNNNNNNNNNNNNNNN
NNNNNNNNNNNNNNNNNNNNNNNNNNNNNNNNNNNNNNNNNNNNNNNNNNNNNNNNNNNNNNNNNNNNNN
NNNNNNNNNNNNNNNNNNNNNNNNNNNNNNNNNNNNNNNNNNNNNNNNNNNNNNNNNNNNNNNNNNNNNN
NNNNNNNNNNNNNNNNNNNNNNNNNNNNNNNNNNNNNNNNNAAATGTTAATGGACCGAATGGATCAAAAA
CTCCAAACTCTCGATATACAAAGTTATATAGTTATATAGAAATTCGCCCTCAGTACAGTTGACAGTGAAA
TTAGCTATAGAGACCAAAACATTTTTTTGTACCAGGCTGTAAACATG
>4457
TGCAGGAAGTTCAGATGAGCTCAGGCCAGTTTGTTTGGATTTATGGATTCACAACAGCTGAAATGATGTG
AATGTTTTGGTATTATAATTGTGATAAAGTAAAATTCACTTTCATGCAGTATGACAATAAATCCTGCTTT
CTTAGGAGCATTTTGTTTGCTTGGTGCATTTTTTTGTCCTGCAGCTACTAAACATGGTTTCAGACCTAAC
AGACCAGAATGCAATGCAGCGACACAGCCAAATTGTGTGATTAATTAAAGGCCCAGTGTGTCAGATTTAG
GGTGCATTATGACAAAAATGGAATGTGCACAATATTACATTACATACAATATAATATGCTGTTTTCATTA
GTGTATAATCACCTGAAAATAAGAATCATGGCTTTTGTTACCTTAAAACGAGCCTTTAACAGACACTGTG
GAGTCCACTATGTTTTGTTGCCATGNNNNNNNNNNAGCCCAGAACAGAAAAACTAAGCTAGCTATTGTAG
TTTCTCCTTATACTTGGAATGGGATGGTGAGTGAAGGGTGCTGCATTTCAAAACCAAGCTAAATCCTACA
CACTGGTCCTTCAATTTATTGAACACACTTTGTGACATG
>4480
TGCAGGAAATTAGAGTGCAGGACTGAGTGAAGATGGAGGAGACGCAGTCAGGCCAACGAGACTGTATGAA
GTCTTGGAACCCACGAAGAAGAGGAAGAAGAAGGCGAGTAAGAATCGTCCTCTGGGTTCTGTTGGAAAGA
ACCGGTTCAAGAGGAAAAGTCCAGACCACCGTTGTGCAGAGTCAACTCACTTCAGCTTTTCCTCAGGAAA
CACAGGAAGAGAGGGAGCATGCAGCGACCCCGTGCTCCTGCCTTTAGATGAAGTGCTAATTGAGTCCCAT
GGTGGATGACTTTCAAAAATAGGCTTTCCCTTGTTTCAAAACCCCCTCAAAGGCTTCCTCATCACATG
>4505
TGCAGGTCCTCCAACACGAGGTCCTGCACCGGGATTGGCTGCCGGTAAACCTGGAAACAGTGGCGCTCGT
TCCTGGTGACGGGGCGGGTCAGAACCAGCAGCTCGGTGAACAGGAACACATGCAGCTTCTGAAAGGAAAT
GAACNNNNNNNNNNNNNNNNNNNNNNNNNNNNNNNNNNNNNNNNNNNNNNNNNNNNNNNNNNNNNNNNNN
NNNNNNNNNNNNNNNNNNNNNNNNNNNNNNNNNNNNNNNNNNNNATATGGGATGTGAGGCTTGTGTTGAT
GAGTGAAGAGGGCAGCCAAAGAAGCACTGTGTTGTGTGTGTATATGTGTGTGTGTGTGTGTGTGTGTGTG
TGTGTGTGTGTGTGTGTGTGTGTGTGTTTTGCTTACCGTGCCGCTCTTGTTACGTAGCTCCCCATGACAC
AGCAGGCTCTTGCACTGCTCAATGCGAGGGTCTCTCTGCCTGTCGTCCAGATACTCCAGCTTGTCAATGT
AGTACTGGCACTCAGACTCTCCCTTCTTCATGTTGATGTCAGACAGCACGCCCTGGATGATGGTGATCTG
AACACACGAGGAATCAAAACATTAACTTCAGCCATGCTTTAAGATTAGAGAAAGATGAAGATGGTGCATT
AAACAAACATG
>4646
TGCAGGAAAAGGGCAGCCTGCTTAAGCAAATAGAGCTGGTAAAATTCCCTGAGCAGTGAGAGGCCCCAGC
CTTGGACAAAAACAAACAACCACATTTTGAGTACTTTTGTCCCTATTCTTAACTCCCCAGTCTACATAAA
TCCAGNNNNNNNNNNNNNNNNNNNNNNNNNNNNNNNNNNNNNNNNNNNNNNNNNNNNNNNNNNNNNNNNN
NNNNNNNNNNNNNNNNNNNNNNNNNNNNNNNNNATTGTCAGACTGAATTACATATTTGCTGTTTTTCTGA
GGAGAAGTGGGTGATGTGATTTGTGCTTATATCTTTATTTTGTTATTTATGCACATTTGTATATATAATG
CATAGTGCAAATATCATTACCAATCAAAGAGAGTATGTTCAACAATTTGGGAAATAGACTTATTTGCTCC
CTGACAAGTTTGGTGAGAAGTTTAATACTGCTCTCATAAAAATATGGCACTGCAGCCTAAAGCTGGTTAG
CTTAGCTTAGCATGAAGACTGGAAACACGGAAAGCAAACACGGGAAGCAAGTTGTACTTAGGCACAGCAA
ACTTGCTATCATCAGCATG
>4761
TGCAGGAATTTCAATTTCACCAAGCGGGCCACAAAACAGAGCTTTCAGATAAACCAAGTGGAGGCGGAGT
CTCCTTTTACATAAATGAAGGTTGGTGCATATATGTCACAATTTTAAACCATACAGTCCTCACATACCCA
GACTCCCTGCTCATTGTTATTGGGGAGTTTGACAGAGCAAACCTGAGCCTCAAAAAACTAAAATATAAAC
AGCATATTAAGTGTCCCACCAGGGACACAGACATTCAACATTAATAGACATTGTTATACTGTTATGTAGG
ATGCCTATCTAGATGAATTTATCAACACATTGAGATCTGACAATAGCTTTTGTGAGGACATGG
>4858
TGCAGGCATCTCCATCAAGCTGCTCAGGCAAAGTGGCTGCCAATCTTCGGCGCTTTGGTCCTTGTGCTTG
AACCACTGTAGCTGTCTTGGCTGGTCTTTTTACCGCATTCCTGGACATAGTCTTAAGGCGCCATGCTAAA
TATCNNNNNNNNNNNNNNGCATCATAGAAGTGCTCCTGTTAATGATGTAATGATGTTTTATTTATAAAAC
ATCATTACAAAAGTCTTTTTAATTGATTTTACAAAAAATGTGGTAACAGTATTAATAAAAGGATAATCAC
TTTAAAGTAGGTTTGCCATTTTCTAATTCATG
>4878
TGCAGGAAAAATTTTGGCAGACTCTCACCTCCTCCTCTCGGGCAGGACCAGATTCTCACACCAAAAAACA
GTTTCTTCCTGTCTGCCACTGGCCTTATCAACAAAGCCCAGAGCCCCCCTCTGACACTAACTCTCACCCT
CCACTCCAGTCGTACACATGNNNNNNNNNNNNNNNNNNNNNNNNNNNNNNNNNNNNNNNNNNNNNNNNNN
NNNNNNNNNNNNNNNNNNNNNNNNNNNNNNNNNNNNNNNNNNNNNNNNNNNNNNNNNNNNNNNNNNNNNN
TTCAATCAGTCAGTCCAACCAACAGTCCTACCCCAAGGTCACACCATTGCTCACCTTGGGCTTCTGATAT
TTTACATACCAAATCATTTTTGACAATTAGATGAAAGTTTAAATAACCAAGTTTTTGATTATCCATCCTT
CCATGATCTATAACTGCTTCCTTTGTTATTTTACACTCCTCACCTTACATCACCAGTAACAGTTGTGCAG
AAAATGAGAAATACTAAATAATCATGTCAGTATGTCATCTATATGATCCCTTTCTTTTTAAGAATGAAGA
ATGCAGTAACACAAACATG
>4954
TGCAGGATGACTGCAAAGTGTAAAAATGACGTTAAAGGTCCAGTGTATAACATTTAAGGGGAGCTATTGA
CAGAAAGTTTGTGTATAATCACCTAAAAATAAGAATTGTTATATTTATGTGACCTTAGAATGAGACTTTA
TATCTACAGAGGGAGCAGGTCCTGTTCCACGGAGTCTGCCATGNNNNNNNNNNNNNNNNNNNNNNNNNNN
NNNNNNNNNNNNNNTACATTGGCCCTATCGCATTTGTCAGGAGTTGTGGCCAGTGTAGTTTCTCCTTTGT
GCTTGAAATGAATCACACACACGCAATCATTGTTTATTCTACGTTATTTTGTTCTGTCAGCGTTACACTC
TGTGGCTCCCAAAGAACATG
>4999
TGCAGGTCTACTCGGTGCCTCCCTGCAGGACCAACCCCGCCCTTCAGGAGGGAAACTACGACTTCCCGCA
GCCTCTCAAACACAAACAGGAAGGCATCTATGACGTTCCACCACCTGCCCTCACCAAGCCCACTCAGAGC
CCCCAGTCACATTATGATTTCCCCCCTAGTGTGGAGCCTCCTCCCCATCAGCAACACCCAAATACCAATG
GCAATGAAGGCATTTATGACGTACCTCCACCTGCCCTTCATTCAGGGGCGGGGTCTCAGAGAGACGTATA
TGACATCCCCCGGGGCATGCAACCCCCCCAGCACAGAACCTCATCTGCTGACAGAGATGGAAGCAAAGGC
ATCTACGACATCCCAGCTCAGGATGCTCGTGCAGTAGCAGACGTGACGGATGGCGTGAACCGTCTGTCGT
TCTCCAGCACCGGCAGCACGCGCAGCAGCATGNNNNNNNNNNNNNNNNNNNNNGGCTCCAGCTCTGAGGG
CCGCCTCATCCTCGATGTGGATGCTGCTGTCCAGAGGTTGTACCGCCTGCAGCAGGCTGTGGAGGCCTCG
GTTGGGTCTTTACATTCAATGGCAGCTTCCCCTCACTGGAGGACTTTTCCCTTCATGGAGCGCCATG
>5142
TGCAGGTTCTATCCGGACACGGTGAACAGACGCCGGTCCGGTTGCGCGCAGGAGAGCCAAACCCCGGGGC
AAATTTGGGATAATCCCCGGCTCTGCCTCCCAACTAACTCCCGTTTATTTTCGAAGCTTATCGCCTCTTG
TGGACGCAGGCATCGCAGTGAAAGTCGGAGTCCATTTACATATTGATCCCGTGTTCGCTGGCTGAAGGTG
GATGTTTGAGAGGCATGAAAGCGCGAGGATAACATGTTTACACCACAATGGTGAGTTTGTAAGCAACGTG
CGAGCAGCCACGTCTGAAAGAGAACTCCTGGGAGGAACAAACATGTCTGTGACGGTGATTTCAGGGTAGT
TAGAGGTCCAAAGAAAGCTCATGAAACACGGAGATAAATGAGCTGCTACAGCCACACTCAGAGTGCCTGA
TCACTGCCTCAGGAGGAGCAATCACAGTGTTCCCAAGATGTACAGGAACACACACATCAGGTCAAAATAA
CAAGACTCCATAAGATCCATTCATGAGATCGACTTGTATTAATTCTAATAATTAATAAGAGTCACGTGTT
TTTCACTATCTAAGGTCAGAGGTCAAACGTTCCCATG
>5252
TGCAGGCACACATTCGTACACACACCTAACCTCTTTATGTAGACATTGTGACTTGTGGTTTAATGATGAC
TTGAGGCTGTTTAGTTACATCGTCTGAGCTCTTCTGGTGAGCTGATTAGTGTTTCACTCTACCTACAGCT
GAATTAATTCAATGATGGTCTGAATTATTTCATTGTTTTCCTTCTCTCACTGTTGCATTCACATGACAAA
GATTTATGCAGAAGATATTCTCACCTCCAAACAGGGAGCTCATCCATTTTACATGCAACACAAGGAAAAA
CATG
>5278
TGCAGGCTGCCCTGCTGTTGCCCTCTGTTCTCATATCCACTCACACACAGGCAGGCGGGCCCGGCCTCAC
CTCACTGAGGTTCTGTCCTCTGGCCTGCAGCCTGCTGGACTGTTACAACTCATCACAACACACACACACA
CACACACACACACACACACACACACACACACACACACACACACATATATACACATGCACAAGCTCTGGCC
TTGTTTTGAGGAGTTTGTAAAGTATTTTAACCCTCTGTGCTTGGTCCTTGTATCTCTGCAGGCAACACTC
ATCCAAAATCTGTGTGTGTGTGTGTGTGTGTGAATGCACATTAAGTCTTAATACCTGCACATGTGCAGTC
AGTGTTTAAATGCCCTTTTGTTGTGTGAAGTTGTATGTCAGTGCAGAGTGTTAGTTCTGCATGGTTAGCT
AGGTGACTTGGCATTTACACTGCTGCTGATAGCAGCGCCCTCTGGTAAAGAGTGTGTGTGTGTTTATGTG
TGAACGCATATGTGTGTGCTAATCATGTCCCATGGTAGCAAGAGAGACAGCTTGTAGAGGAGACTGAGGA
CACCCATTAGCTTTATAGCCCAGGGATCGTATGATAATAAGTGTGTGTGTGTCTTCATGTAAAAGTGAGG
ACTAATTTTTCCGTGTGCTTTTGAGCATG
>5286
TGCAGGCTTATTCCCTCCCAATTTAAACAAATCTTTCCCTTGTGCAATTAGTAGCAGAGGCCTAATTCCT
GTGTCCTCAGCTCCCACTGCCAACCCATTAACCCATAGGCCATCGCTGTGGCCGGCTCCAATATAAGTCA
GCAGGNNNNNNNNNGCGGGGCTTAACACAGAATAAATCCCCCACATATCAATGTGGTTTAAGCTGAGCAG
GCTGATATATCTGCTACTGCTGCAGGGGGTCAGGCTGGGCTGGCAGGATGCCAGCTGGGACCGTCAAAAC
TACTAATGTAGAAGTCATGATACACAAGATACATTCTCAGGCAATGCAAGTAAACAGCTCCTCTAAAAAC
AGCGATGGTCCAATCATATTTAAACAACCGTAACTGCATGAAAGGTCCGTCAAGCTGTGCTTCCAAAACC
AGAAACACAACAACACAATTGTAAGGAGAGTAAAAATGTTTCATCTGTTCTAATGTAAGCTGCAAGCGTT
AGCATG
>5402
TGCAGGTGTATGAGTTGTCCACAGGCGAGCTGGTCAGAGACCTACCGCTGGACGTGGGCACAGTGGGCGG
AGTGAGCTGTAAGAAGAAACACTCTGACTTCTTCTACAAGTTCACCTCCTTCACTACGCCAGGTAATAAA
CTGAANNNNNNNNNNNNNNNNNNNNNNNNNNNNNNNNNNNNNNNNNNNNNNNNNNNNNNNNNNNNNNNNN
NNNNNNNNNNNNNNNNNNNNNNNNNNTGTGATCTGAGCGAGTCGAACCCAGAGCCCAGAGTGTTCAGAGA
GGTGGAGGTAAAAGGCATCAAGCAAGAGGACTATCAGACCAGCCAGGTAATCTGTTTTACCTGCTTCCCT
TATCTCTTCTATTTCTGTAACAATCTGTCTCCATGCTCAAACTTCCCCTCCGTCTTTCTCCGCATCTGCT
GGATCATGATGCAGATTTCCCAGAATCTTATTCACTATGAGGAAGTGGTAAATGGTCTGTGTGAACAGCT
CATTTTACTCAACAAACAAAAAAACACATCTATGTGAAAGTCGTGCTCTTTAATAACATGTGAAAGAACG
ACAAACAGAGCTGTTCTCAAACATTTACAGGTTTTTTATCCCAGTAAAGACGGAACCAAGATCCCTATGT
TCTTAGTTCATG
>5712
TGCAGGAGTACACTGTGCTTCCTCTCACTTCGGAAATTGCTCCGATACTGCCGAAAATGCTGGCATCGGT
ATCGGCGACTACTGGAGTCCAGGCACCGATCCGATACCACGTAATTTATTTAATTAGTAATCTATTTACT
GGGTAGCTCCATTGAGCTCTGGCACAGTTCTTCTTCGCCGCTCTTAAAACAGTGGCGCTGTGCTGCAACC
TGCAGCCTGCTGTTTTAGAGGGACGAGTTGACGCAAGGCTTGGAGCTAACTAGCACTAGCATATCATGTC
GGCGGTGTGGCAGTATTTCACGCTGGATGCTCCCACCAGTAAGACTGCGACATGCAACATATGCAAAGAA
AAAAATCTTAAGGGGTGGCACAAGTGTAGCTAATTTTAACACCAGCAACTTCATTAAACACCTGAAGACT
CGTCTTATATATATATATTATGGCATG
>5722
TGCAGGCCCTGCTTGGACCTGGTGCCCCTTGGACAGCGTGGACACCATCCAAGGGTCTGTGGTCTCCCTC
TCCCAGTAGCTGATGTGCTGCCGAGAGAAGCGCCCGACACCGGCCCTTTGAGCCTCAGGTCTGACCCCCC
CGCTCNNNNNNNNNNNNNNNNNNNNNNNNNNNNNNNNNNNNNNNNNNNNNNNNNNNNNNNNNNNNNNNNN
NNNNNNNNNNNNNNNNNNNNNNNNNNNNNNNNNNNNNNNNNNNNNNNNNNNNNNNNNNNNNNNNNNNNNN
NNNNNNNNNNNNNAAGGAGATCATCGGTCAGCCGGCACTGAGGACGGGGACAGCGGGCATCAAGTCTGAG
AGCCTCGTCGGGTGTGACTATTAAAAAGGCAATGGTAGGATCGACTGGGGCCATACGATCCAACCCATAA
CTGTCTGCCTCCTGCATG
>5927
TGCAGGATAACAAACAAAGAGTGAAGAATTTGGTGTGATTAAAGATCATTGTGCGTGTTCGTGTTCCAGT
TTGTAACCAGTTTGGTTAGGATGGTGTCAAAGCTGTCATTTGATCTCTGGTGCAGTTGAAACAATGGCAC
CAAGANNNNNNNNNNNNNNNNNNNNNNNNNNNNNNNNNNNNNNCAAACCCTTACTATTACTTAATGTTTT
AATTCTATTATACATTTTATGATCAAAACCAAAAGGCCTGACAAAGCAGAGACTCTTACCTTGGGTGACA
CAAAGATGCCAGAACCAATCATATTTCCCACGATGAGACAGACGCCATGGAGGAGGGNNNNNNNNNNNNN
NNNNNNNNNNNNNNNNNNNNNNNNNNNNNNNNNNNNNNNNNNNNNNNNNNNNNNNNNNNNNNNNNNNNNN
NNNNNNNNNNNNNNNNNNNNNNNNNNNNNNNNGATAAACAGGACAGGCGGACTCCTAGCAGCACCAGAAA
CTGAGACGTGGTGAAAGAATAGAACAACTAAATAACAGATAGGGTGTGGACGAAGACAAGAAAAGAGGAG
GTGGGAGGGTCACTATGTCCGTCTCAAACAGTCATG
>6250
TGCAGGACACATAAAAATCCACTAGAGGGCAGAAAACACTGTCAAATTGTATACAACAGGCTTTTCAATT
TTACAGTTTTCCTTTTCCAGCAACAACAAATGCCTGCTCAGGGTTATAGGAAGAAAAGAGTTGCAATATT
TAAATGAAGTTCTCCACCTCCTGATTCTCTGCGTTTAAATCCAGAGTAGAAGCCACACAAGTGACCACTA
TTGCAACCTTGCCATCCTTCACAGAGAAAGTCATGTNNNNNNNNNNNNNNNNNNNNNNNNNNNNNNNNNN
NNNNNNNNNNNNNNNNNNNNNNNNNNNNNNNNNNNNNNNNNNNNNNNNNNNNNNNNNNNNNNNNNNNNNN
NNNNNNNNNNNNNNNNNNNNNNNNNNNNNNNNNNNNNNNNNNNNNNNNNNNNNNNNNGTGAAGACAACAA
TGACAACGTTTCAGTCTTTTTAGTTGTAGTCCCAAAGTATGATGTAGGGACTGTAGTGGTGGTGTGTGCC
TCCAAAAAAAGGATGTGCATTTAGAATTGATACATTATGGATATGTCTATAAGCAACCATGTAGCTCCTT
ATTAGCAACACTAAGTGTTTCTATAACAATTCTAATGTAAGTAGCATG
>6456
TGCAGGATCAGCATTGATTGGTGACTCTGGCAGCTCAGCAGAATGGGGGGTTAAGTCACCAACTTCACCA
ACTTCACTTTGGTTGTCCGTATCAGAGAGAGTCCTGTCCCAGTTTGTGGCTAAAACACAAATATGTGTCA
AACTCAAAGCATGTATTCAGCTGAAACCATGNNNNNNNNNAGACCACATTATTATTTGTTTAAAACTGAA
GGAAAGACTTGAAAGCTTGAAATATAAAAGTGAGTTGTGGTAGATGTGGTGATATACGGACCAATAAAAA
ATTGAAGCCATTACATTAAAGTTATGGTAAATCTTATCACCATG
>6482
TGCAGGTTTGATTTCAAGCTCTGGATGTACTGAAATTGATGTTTAATGCTGTATATGTGTTTGCAGAAAC
GAGGAAGTGATTCTAATGTGAGACTCACAAGCTTCTCAATGGAGGCAGAGCATTTTTCAAGGCTTGTTGT
TTTGANNNNNNNNNNNNNNNNNNATCCATTTTGTCCTTTTTTACTGATGGGTGTGGACCTGCTCACCCAC
TCCTTCCACTGGACTATGTTGTCTCTTGTATTTGGATCCAACATTGGGGAGAATGACTTGCTTTGGCAAT
CTTTGCATTACCTGTACATACATTCCATGTTCCCTCTCTCACACACCACGGAGTCAACCACCTCCAAACA
AGATGACACATTTGAAATACCCAGTTGGTGTAACTTCTTTACTTTACTCTCAAAATTCTCGTGAATTTTA
CATGNNNNNNNNNNNNNNNNNNNNNNNNNNNNNNNNNNNNNNNNNNNNNNNNNNNNNNNNNNNNNNNNNN
NNAGAAATCTTCTTGCTTGGGTCCTCCATCAGGAAGCGTTTGTGAAGGTTTTCTATAGTGTCACAGAGAA
ACCTTCTCCGGAACACCTGCCCACTTCTCCTGATCTCTCCTGCTTTCCCATTCACAATTGTGGATACATC
ATCATG
>6507
TGCAGGGAGGTTAGAATTCTTAGCAGGAGGGGAACTGCATCTGTTCGGGGAGTTGCAGTGCACTCCCCCA
GCCTGGGTAACGACAGCTTACAGGCAATGGAGTATTAGTGACCAACGCAAGTTCACCTACCTTTGCCGAA
GCATTNNNNNNNNNNNNNNNNNNNNNNNNNNNNNNNNNNNNNNNNNNNNNNNNNNNNNNNNNNNNNNNNN
NNNNNNNNNNNNNNNNNNNNNNNNNNNNNNNNNNNNNNNNNNNNNNNNNNNNNNNNNNNNNNNNNNNNNN
NNNNNNNNNNNNNNNNNNNNNNNNNNNNNNNNNNNNNNNNNNNNNNNNNGCTCTATGCCGTTTTTTCGGG
CTGTTCGTGAGCTGAGACCTGAACACCAGACACTCGCCAGCAAGCTCCTCTCACGGGTATGGCTCCAGAA
GGGGATCCCAATTTTCCTAGTCTGGGCAAGGTCCCGCAGCTCCTTGTGTTCCATGTNNNNNNNNNNNNNN
NNNNNNNNNNNNNNNNNNNNNNNNNNNNNNNNNNNNNNNNNNNNNNNNNNNNNNNNNNNNNNNNNNNNNA
ACACCACGTTAAGATAGTGATTCCTGGGTGAGAGAAGGACTTCTGAAGTGCCCTGCTAACCTGCTGCCTA
CGCAACCTGACCCCAGATAAGCCTAAGAAAAGGGAAGGATGGATGATATCTATGTTTTGTTTTGTTTTGC
ATG
>6549
TGCAGGCTCTCTGCGCTCTCTGGTCTGCTTGTTGTTGAGCTGTTAGTTGACTGCTGCAGCATCTGGGAAG
ATATACATTTCCTCCAGACACGATCCAAATAAATAAATAAATAAATAAAATCCAGCCATTTTATCTGATT
TTATCTCAAAATGGGGCTGCGATAAAGAACAGCATGCTGTCCTCTTTAATTGAGAATGCAAACGTTCAGC
CTACTGAGCAAGTGAAATTGTGTTGTGAATGAAGGGAAATCTCGGAAAAGACAAATCAGAACTGCTCCTC
ATTAGGAGACTTTGTGGAAAACAATAATTCATG
>6713
TGCAGGTCGCAGTCGTAGAGCCAGGCTGCCTCCACAGCCTGAAAGCCCGCCGCGGCAGCGGCGTACATCC
TCTGACTGAAGTCTGGGAGCTCCGTGAACAGCCAGGAGATGTTCGCACAGAACTTGAGCGGAGCCATGTT
AACTNNNNNNNNNNNNNNNNNNNNNNNNNNNNNNNNNNNNNNNNNNNNNNNNNNNNNNNNNNNNNNNNNN
NNNNNNNNNNNNNNNNNNNNNNNNNNNNNNNNNNNNNNNNNNNNNNNNNNNNNNNNNNNNNNNNNNNNNN
NNNNNNNNNNNNNNNNNNNNNNNNNNNNNNNNNNNNNNNNNNNNNNNNNNNNNNNNNNNNNNNNNNNNNN
NNNNNNNNNNNNNNNNNNNNNNNNNNNNNNNNNNNNNNNNNNNNNNNNNNNNNNNTTTTCCACCTACCTA
CATTCTTCTTCTAGCGATATTCATTCATAATTGTGCTGTACAAATCGTTGCTTTATTATGAAGATGTAGA
AGTAGGACGTGTTGCGGTAAGTGACCTGAACATCCGGAGAGAGTTGTTATTGTCACATGACTAGTGGCAT
GCTTCCTTCCCCGAGACATG
>6783
TGCAGGGATTGAACGTGCCTAACACCCCTACACCTGCACCCCAAATGAGACAAACATCTGTCTATGTTTG
AAAGCTGCTTCAACAACTTCTTCCCAGTCTTATTTCAGAATGATTCTCTTCACCAACATCGTGTTGCAGC
AACCGTCCACTGGGGATCTCATACAAAGCTAACTGCGCCATTTATTTCACAAAAACATCTGAATTAGGGC
CAGCACAGCAAGTGTTCAGATATTGTCTGAGCTGTGTAATTTCCAGCCATTCAGTCTACTCTTCATTCAG
TGCATGGTGAGCTGAACGTCTCAAAAGAGACATCTTGCGCATCATGACAGTGAGTAATGATCTGTGTTTT
GAGCCCCTAGTCGCAACAAAAACCAAACACTGTATGTAAAGTAGTATTATTTGTTCTATTGTTCTACAGT
TGACCGCCAAAACACAAGAGTTCAACAGTTCCAACCATG
>6939
TGCAGGCTGACTCCTCTGCAGACAGAGCTCTATAAGCGCTTCCTAAGGCAGGCCAAACCCATTGAGACGT
TACAAGGGGGCAAAATAAACGTCTCCTCACTGTCTTCCATCACATCACTCAAGAAACTGTGCAATCGTAA
GTATAACACACTCAATACCACTGTCATACTCAAATACAGGCTCAAACATAACACACAGGACAGAGGAAAC
GTACTCTCCATG
>6940
TGCAGGGAAACAGTCACAGACACATTCATTATGTTTCTACATATTTCATTGAAACATCTGTCTTCAGATA
TTGTTTCTGGTTTAAATCAACTTCAGACAGAATTCTGAACAAATGTATTTACCAAGTTTAGCTTACTTTG
CTAANNNNNNNNNNNNNNNNNNNNNNNNNNNNNNNNNNNNNNNNNNNNNNNNNNNNNNNNNNNNNNNNNN
NNNNNNNNNNNNNNNNNNNNNNNNNNNNNNNNNNNNNNNNNNNNNNNNNNNNNNNNNNNNNNNNNNNNNN
NNNNGCAACACACAACCTGCTCGATCTTCACAGGAAGATATTTAGACAAGATATCAGATGTTCTCCGTAT
CAAACACCTGTCGAGGCAGAACGTGGTCAATATGAGAGAGGGATGTTAAATACAATCAAAACAGCTACTA
TAGTGGCATGTCACATGNNNNNNNNNNNNNNNNNNNNNNNCACGCTTACCTGTTGACGATACTGATCAGC
TCCTTGAGTTTCTCCTCTCCGGTCTGTCTGTCTTTATCACTCGCATCTGCATCTCGACCCTTGAGGATGG
GAAGCTCAAAGCGCTTTTTGAACTCCTGGGCTGTACCTGCCATG
>7004
TGCAGGATCCACAGTCTGTGAACTTTCTTTTTTCTTTCATTTACTTTTCACATAATACATCTGTTTGTAG
TTACTTGCGAACCCTCAAAGAAAGTAAGAGATTTGATATTGATTGATTTGTCCATCTCTACTGTTTGTGT
GTGTTNNNNNNNNNNNNNNNNNNNNNNNNNNNNNNNNNNNNNNNNNNNNNNNNNNNNNNNNNNNNNNNNN
NNNNNNNNNNNNNNNNNNNNNNNNNNNNNNNNNNNNNNNNNNNNNNNCAGTATGAACACACAGCAGGCTG
AGCAATATTCTGTTCACTAACAAGTCGGACTATTTTACACCGTGTTGGTTACTGATGGGAAAGGATAATA
GATAAATGGGTTTTCTGTACGTTCTAAAGCTTTTAACTTACCAAATAGCATGANNNNNNNNNNNNNNNNA
ATTTTTTAAAGCACAATCACAGATTATGTGAGTTTATGTCAAATACAAAGAGTTCTGTTGCAACCTAATA
CACTGAAAGTGACAAAAAGAACTGACCCAGAGCTGACAACGTACACACCTGACCCGCACTTCTTGAGTTG
CATG
>7034
TGCAGGAACAACCCGTCTCTCCCAGACAGCCACAATGTGCAGTGAATTACACTCAAGCTACATTTCAAGG
ATACAGCTGGGTAGTGTGAAATGAATGCTGTGCAAACACAGCAGCCATTTCTGGACGTATTAGCTGAAAC
CCAAGNNNNNNNNNNNNNNNNNNNNNNNNNNNNNNNNNNNNNNNNNNNNNNNNNNNNNNNNNNNNNNNNN
NNNNNNNNNNNNNNNNNNNNNNNNNNNNNNNNNNNNNNNNNNNNNNNNNNNNNNNNNNNNNNNNNNNNNN
NNNNNNNNNNNNNNNNNNNNNNNNNNNNNNNNNNNNNNNNNNNNNNNNNNNNNNNNNNNNNNNNNNNNNN
NNNNNNNNNNNNNNNNNNNNNNNNNNNNNNNNNNNNNNNNNNNNNNNNTTCTTAACCTGAAAACACACGT
TCTTTGTAGAGGGGGGGGGATTCCGGGAAACTGGTGTAATATGGCTTACTGCTGAAGGTCCTGAAAAGGT
TGAAAATAATGCCAGCTGCAGAGCAACTGCTAGTTTAGTCTGTGTGTGTGTCATGTCTGTGGGTATCAGC
TACCAGCATTGTGTGAGGTCACTTCTTTTCACTGAGTTCATCTCAACAAAGCTGACAGCTAAACATG
>7140
TGCAGGATGTAGTAGTGCTGGTTGCTGGTGTTCTGGTTGAAAGTTTTCACAACGCTATCCACAGCCTTAA
GACCTTCAGGGCTGTTGAGTGCAATCAGGACTGGACAGTCAGGGCACATCCTCCCCATCTCCCTGTTAGT
ATGTACTATACACACAAACAGTGATGTTATGGGGAAGCCTGCTTTTGTGAGGACTCCACACTGTAAATAA
TCTGTCCAAATAACAGTTGAGCAGTTTAGCATTTCTCAACCAGTCAGTCATGNNNNNNNNNNNAGCAGAA
CATTTCTCCAAAGTGACAATACACAGTACCAAGTACTTAATGTGTTTGAGACCATCAGTTGTGTTGTTCA
GAGGTAGTGTTTGAATACTGTAGTAATCCATTATGGCAAGAACTGCTTAAGACAAACAGTCCTCATGGCT
TTGGATGTGATTTTACACATTTTAGCAGTCTTAAGCAAACCAAACTTGAAGTGAATCTGTTGAATCCTCA
TG
>7149
TGCAGGAGGTGGCCAGAAGGAGTGTAACCAAGACTCAGGTAGAAGTGGAGAATGGAGAGGAAGAGGAGGA
TGTGGAACAAACGGTGAGTATAATTGTTTTGTCTTGCCAGATTTACTTGTGTGAAAAAGCCTTCAGAGAG
GCTTTTTTTTTGTATTCNNATTCTTGCATCTGCAAGTGTACTGTGACATCACCTATCGTTTGCAGATAAC
CGTGTTGAAGCACCAAGTTTGGCTTTATGAATGTTGCCATCTTAGTTTCTCCATAACCTCAAGTGACCAT
ATTTGTACGAGAGCACAGACCTGATGGGCGACATG
>7315
TGCAGGATGGTATGGATGGGATTTTTCAATGTTGTAAAGACCACACAGCTGCTGAATGAGTGCACTTTCG
AAATTGCGACCCTGATCAGAATGAATGCGGGCTGGAACACCAAACTTCGAAAACCAGTCCGTGATGAGCA
CCTGTGCCACTGTAGAGGCGCGTTGGTCACGAGTGGGAATGGCAAGAGTGTATTGGCTGAAAACATCTGT
CAACACAACGACGTTCTCAAGCCCATTATGGGTTGGTTCGAGCAGGGTAAAATCCATGNNNNNNNNNNNN
NNNNNNNNNNNNNNNNNNNNNNNNNNNNNNNNNNNNNNNNNNNNNNNNCCGGAGTCCTTAGACACTTGGC
ACCGCTCACAAGTTTGACACCAGCGCCTCACATCAGACGACATCCCCAGCCAATAGCACCGCTGCCTGAG
CAATTCCAGAGTCCTGCCCACCCCCTGGTGACCGTGATTTTGATGGACCTCCATGAGNNNNNNNNNNNNN
NNNNNAGGTGGCAAAAGCACCTGGAGAACCACTTCTCCCCCATTGGAGCGAGAGACTTGCCGGTGCACCA
CTCCGGCCCGCTCAATCAATTGCCCCCACTGCTTGAGGAGCACCAAAGCTGGTGGGGACAACTGCTTGCA
TTCCTCATG
>7323
TGCAGGATCTTGCATTCAGGTGCAAAGTTGGGTCTAGGCATCACAATTTACAAAGACAAAAGGGCCTGGT
ATCTTATTCTAAGAAGGGGGGGTTTGGGTGTCCCTGGTGGCTGAACCAAAAGGAGTTGATTGAATTCACT
ATTACAATTCCCCCTTTTGATTATTGATTAATCACTAACAGAAAAAAAAGAATAAGAATAAAATAAGATG
AAATAAAATAAAGTATATATCCACAACTCAATTATCCGACACAATAATTCACATGGATTTTAAAATGTAT
CATCATGNNNNNNNNNNNNNNNNNNNNNNNNNNNNNNNNNNNNNNNNNNNNNNNNNNNNNNNNNNNNNNN
NNNNNGAGAAAAAAAACAAACGAACAAACAAAACAAAACATTATTTACACAATGTCATCATCAGAGTCAT
AATCTGAGCTGGGGTAATGATGGGAATCAGAAATGTGAAATGAGGCTGGATTTTGATTGTCATTATTAAC
GTTTGCATGAACATACGTAGAAGATTGGATTATCCTTCTGGTGAATACATTAGATAGCCATTTTAACACA
CACGGTATCAGGGTGCTGAGCAAGAATAAAATAACTACGACTGAGATAATCATTGTTAAAAACCATG
>7581
TGCAGGATCACAGCCAGCCCATCGTCTGCAGACCGGGACCTTTTCGCAGGAGACGGGATCTCTTCATCCT
CCTCGGGCACAAGTCGGGGCTCGGGCGTCGCCACAGCGGACTCGATCTCCTCCTCCTGTGTATGCTGGAG
CTCGAACACTACCCCCTGGGTCTCAGTCAGCCCATCGTCTGCAGACCGGGATCTTTTCGCGGGAGAGGCT
CTCTGTTCACCCTCCTCGGGTACAGGTCGGGGTTCGGGTGCCGCTACTGCGGACTCGATCTTCCTCTTGC
GGGCCCTGGCCGGTTCGTCATGTGCAGGGGGGGTCCTCGTTGCAAACACATTCTCCTCCTCATCCTCATC
CTCCTCATCCTCATCCTCCTCATCCTCCTCCTCATCGTCCTCCTCCTCCTCCTCCTCCTCCTCCTCCTCA
TCCTCCTCATCATGTGTCGCTTTCTGAATCTCAGTCAGGTGATCTCCTGCAGGCCGGGATCTTCTCACAA
TAGACATTCTCTCCTCCTCCTCCTCCTCCTCCACATCCTCCACCTCAGGCACAGTCAGGGGCTCGGGTGC
CTTCATG
>7740
TGCAGGTGGCTTCACTCAAAACTGTCCTGGAGTCTCTCAAACTGGAGACGATCCGCTACCTCGCAGGTAA
ATAATATCGTCTGCTCTTTTGTCAGGAGAGAGGGCTGCCTCACTTGCTGTTCTGTCCCCAAAGGTCCAAA
GGCTGATAGGCANNNNNNNNNNNNNNNNNNNNNNNNNNNNNNNNNNNNNNNNNNNNNNNNNNNNNNNNNN
NNNNNNNNNNNNNNNNNNNNNNNNNNNNNNNNNNNNNNNNNNNNNNNNNNNNNNNNNNNNNNNNNNNNNN
NNNNNNNNNNNNNNNNNNNNNNNNNNNNNNNNGTTTAGTGTCTTAAACCTGCATTATTTCTAATGTCGAG
CAGGGGCAGCTACACTGGCTGCAACAGTAAGGTCAGATTGTATTGAGTTATGGAGAAATTCGCCTACTTC
TCAGTTGATTTATCACCTCTGTAAACAGTTTCTTCATGAGTTTATGGTCTGAATTTCTAGTTTCAAGTCT
TCTTCCATACAGCATG
>7745
TGCAGGTGTTTCGCCACCGACAGCAGCAGGAAACCGAACAAGAAGCCGTTATACTGAAAATGAATATCTG
AGAGATGATGTAAAGGAAACAAGATGTGAACAAAGCTTCAACCAAACTCGACATCTGAGTGTTTAAATGT
CTTGANNNNNNNNNNNNNNNNNNNNNNNNNNNNNNNNNNNNNNNNNNNNNNNNNNAGAACAGCCAGGACG
AAAGACGGCCGGTTCAAAACGTCCCGAGAACCTTTCTGCTTCTGAACGCACCTGCAGCACCTGGAGGAGG
AACGAGCCAATCAGTCATTTGCTCGTCTTTTAAATGTTTCTGAGAGAAAGTGTAGTCATGTNNNNNNNNN
NNNNNNNNNNNNNNNNNNNNNNNNNNNNNNNNNNNNNNNNNNNNNNNNNNNNNNNNNNNNNNNNNNNNNN
NTTTAATAAGATGGAGGCTGAGGGCTGTGATCTGACTCACTCTCTCACAGCGAAGATGAAAACCACATCA
GTGAAAATGACCGAAAGCCTCTGGAAGAGGACTGTCATCGGGCTGTCGTAGTTCAGATTCTCCACCACCA
GCATG
>7760
TGCAGGACATTTACACCCTCTGTAAGCTCACTGTGTGTGGGCTGGTTTGTGGTGAATGCAAATATGTTTA
AGAGTGTTCACCGTAAGAGTTGGGGATCAGCTTAAACTTAACCCACTATGAGTGCTCGTTGATCAACACA
TAGCTCAATGCTAACAGCAGCTAAAACAATCTTTTTTTCTACACATGTTCAACAACTTACAACATGNNAA
TCAGTTGTTGGGGTTGTTGGGAAGTTTTTTTTTCTCTTTTGATTGAGCTAGGCTAGCCCTACCCCCCTGC
TTCCAGTCTTTGTGCTAAGCTAAGCTAAACCTGTCATTGTATACCACTGGCTAACTACAAACAACAACCA
TGACAACAACTAACTAACTATTAATATGACAGTGATTATGCTACACTGACTAGCAGCCTGGGCCCATGGT
CTGTGTGCTATTTATTTCTTTTTTAAAGATTTGGGAGGTGTATGGTGTATTCTGTTTCTATAAACATGAC
ACATG
>7764
TGCAGGGTGTTGCTGTTGCTCTGCAGGATGTCTCCTGCGCTCTAAAGGGAAGTTGAGTCACTCGGACGGA
GAAATTTCATCTTTCATTTCTGCATTTGTCTTTCCTCACTTCTGGTTGCATAACCAGAGCACAGAGCAAC
ACACTGCCACTTAAACAACGTGTTTTTTGAATGAGGTTTCTAGAGATGTGAAGCAGTTTTAAAAGACAAC
ATGNNNNNNNNNNNNNNNNNNNNNNNNNNNNNNNNNNNNNNNNNNNNNNNNNNNNNNNNNNNNNNNNNNN
NNNNNNNNNNNNNNNNNNNNNNNNNNNNNNNNNNNNNNNNNNNNNNNNNNNNNNNNNNNNNNNNNNNNNN
NNNNNNNNNNNNNNNNNNNNNNNNNNNNNNNNNNNNNNNNNNNNNNNNNNNNNNNNNNNNNNNNNNNNNN
NNNNNATAAAACACAAGAAAATACAATAAAAACTTGGAGAAACTTTAAGTCTTAATATAATTTAACAGGT
GAGTTGTCAGTACAGTTGTCAAGAATATGGAAATTAGCTATAGAGACCAAAACTGTTTTTATACCAGGCT
GTAAACATGTTTATTTCTGCTGTGAAGTTGGACATTTTAACATG
>7788
TGCAGGGAGCGCCACAGAACTGGTTTCTTTAAAGACAAAATCTAAGCTGGAGGTGACTCTAGTGGTCCTT
AAATTACCACAGGGGGTTCTCAATAATTTCACAAGGGCTTAAGGGGGTTGTGGGGTTCTGCGTCTTCTTA
CTTAGATCCTACTGGTACTTCAGGAAGATTTTGGGATCCTTTAGTAGGTTCGGTTGTTGTGGTTCATTGA
GTGCTTGTTAAGGTTTTTACTGGTCCTTGTGGAGGTTTTATGGTGCATNNAAGGCAACCAAAAGTGTTGG
AGGAAGATNNNNNNNNNNNNNNNNNNNNNNNNNNNNNNNNNNNNNNNNNNNNNNNNNNNNNNNNNNNNNN
NNNNNNNNNNNNNNNNNNNNNNNNNNNNNNATATGATTGGGTTTTGAGTGTCTTTATATAAGTTTAAAGG
TCTGTGAGGTGGCTTTAGGGATCTGTTGGTAGGTTGAGTTGTGGTGGTTCAATAAGTGTTTTTTTCCTTA
GAGAGGTTTTGTGGTGTTTTAAGGGTAACTACATG
>7794
TGCAGGTGGATGGACAGGTACTGCTCATTTTTCTCAGACAGTCCCATCTTTTTAGTCTTTTCTTTTGTAG
AAAACTGATAATGCCACTGCAGTTTTTATGTCCTTTAATGTGTAGGGATGTCCAACTCAGATACATTACA
GTAGTCAACTTCAGTATTTTTATTCCTGTTGAAAAAAAAAGTCATACTTTCAAACCTGCCACAAATGTTT
CCAGGTCATTACATGAACATGNNNNNNNNNNNNNNNNNNNNNNNNNNNNNNNNNNNNNNNNNNNNNNNNN
NNNNNNNNNNNNNNNNNNNNNNNNNNNNNNNNNNNNNNNNNNNNNNNNNNNNNNNNNNNNNNNNNNNNNN
NNNNNNNNNNNNNNNNNNNNNNNNNNNNNNNNNNNNNNNNNNNNNNAGCTCAAACTCTTGTTGAAGAGTT
GTGGCCTGACAATCCCTCACCACTGGAGAAAGCTGAAGAAGAACTAGCAGAGACACAACAGGAAGATAAT
CCGAATGTTTCAGATTCAGTGGAATAAAAAGAGAGTTTGAGTTTATCATG
>7854
TGCAGGTTGTGTTTGTGTCTGCAGGACTTTGGAGGACTAACCAGAGATCAGACACTGACAGGAGGCCGAA
CCAATCAGACGAGGAGGAGCAGGAGGACAGCTATGTGTAGAGTGTTTTCTCTAACATTTAATCCATCTGG
GCCACCGTACAGACCTTCATCACAGCTGGAAAAACATTAATGTTAATAATTTGTGCTTGTCTCAGTGCTG
GAATGTAACAAAATACTTTCATTTTCCCATGNNNNNNNNNNNNNNNNNNNGTTTGCTTCCTCATTTCTAT
GTTTTCTACATAAAAACAGACAGATAATCACGTTTATTGATTGTGAATGCACGTTACAAACCCGCCACAA
TGCACTGCAGGTAGCGACTATGATCAAGTGTCAGCACTACCTTCCAGTGAACATGGTCGGACACACATCC
TCCAAAACCAACGGTAGCCAGCAGTGAATACAGTAGCCTATCGAGGTGGTTTTCTTGCCAGATTGGGCTC
CTGGCATCATGCGGCTGAGCCAGTTCAGTTCGCTACATG
>7887
TGCAGGATGAACAGAGTCAGGACTCGGAGACTGGGTCCTGGACTGGTTCTATAGAGTCCTGGACTGGTTC
TTCGGGTTCTTGGACTGGTTCTTCAGGCTGTTGGACTGGTTCTGTTGAGTCCTGGGCTGGTTCTTCGGGT
TCTTGGACCGGTTCTGTAGAGTCCTGGACTGGTTCTGCAGGTTTCAGAAGTGGTTCTAAGAGTTCTGGGC
TCAGTTTTCGGGTCTCAGCGATAAGTCGTTTGACGCCAACCATCCACTGGCTGACTTCAGTCACATGNNN
NNNNNNNNNNNNNNNNNNNNNNNNNNNNNNNNNNNNNNNNNNNNNNNNNNNNNNNNNNNNNNNNNNNNNN
NNNNNNNNNNNNNNNNNNNNNNNNNNNNNNNNNNNNNNNNNNNNNNNNNNNNNNNNNNNNNNNNNNNNNN
NNNNNNNNNNNNNNNNNNNNNNNNNNNNNNNNNNNNNNNNNNNNNNNNNNNNNNNNNNNNNNNNNNNNNN
NNNNNNNNNNNNNNNNNNNNNNNNNNNNNNNNGACAGACAGGTGTACAGACAGAAAGAGAGACAGATGTA
CAGACAGACAAACAGACAGGTGTACAGACAGACAGACAGGTGTTCAGACAGAAAGAGAGACAGATGTTCA
GACAGACAGGTGTTACCCAGAGACAAGGTGTCCATG
>7914
TGCAGGTTGTGGAGTTTATTTCAGGGTCTGATAGTTGTCTGTGTGTCTGTCTGTTCAGGTTTCTCTCTAG
AGCTGTTTTGATAACTGATGGCTCCATCCTGCCCAGCGACTCAGACCAACAGGTAAATCATGTTAACGAT
ACCTCTGAATTTCTGTTTGAGCCATG
>7920
TGCAGGAATATAAATCTGTTATTTTAGTTTCAACTAGTTATCTTTTGTTGTTTGCTCTACATCTTGTTCA
GTGTATTTAAAATGCAGCAGGTCAGATTAAACAGCATCAGGAACCTCACCTTCATTTACTGCTTGACTGT
GACGGCAGCATGNNNNNNNNNNNNNNNNNNNNNNNNNNNNNNNNNNNNNNNNNNNNNNNNNNNNNNNNNN
NNNNNNNNNNNNNNNNNNNNNNNNNNNNNNNNNNNNNNNNNNNNNNNNNNNNNNNNNNNNNNNNNNNNNN
NNNNNNNNNNNNNNNNNNNNNNNNNNNNNNNNNNNNNNNNNNNNNNNNNNNACTGTCATATAATAGTAAT
ATAACAATAATATAAAAGTAATACAATAGCAATATAACAGCTATGTAATAGGGATATAACCGCTTATATG
ACATATAACATCTATACAACACTAATATAACAGTAATGTAACAGCAGAACACATGTCCACATAATAAAGA
CGACCTCACAATGTCCTTGTACTAGAGACATGTCCTCCTAACAATGGAGACATG
>7921
TGCAGGAAACAGGCCTGAGAGAGAAACCCAGAATAAACCAGTTCCTGTTGTTGAACCCTTTAAGATACAG
TACCGACCCTGATCCTGATACTGAAACTCAAAAACACTGCATCAGCATCAGCCAGTGTTTCCAGACCAGT
GAACANNNNNNNNNNNNNNNNNNNNNNNNNNNNNNNNNNNNNNNNNNNNNNNNNNNNNNNNNNNNNNNNN
NNNNNNNNNNNNNNNNNNNNNNNNNNNNNNNNNNNNNNNNNNNNNNNNNNNNNNNNNNNNNNNNNNNNNN
NNNNNNNNNNNNNNNNNNNNNNNNNNNNNNNNNNNNNNNNNNNNNNNNNNNNNNNNNNNCCAGATCAAAT
TAAAATAACTTAATCAAGACATATATACAGTATATATAGCTTCTGACTTATGAATAACTGAATAATGATG
ACGGATCAAGATGCTGACCTGTCTTAAAGGTTTACGAGGCCAGTCTGAAGTGTGCGGACACATGTTCAAG
TGGATTTTTTCACTGGTTTACTGTCTTACTGTTGTATTGTCCCTCTCTCCTGTTATAGAATATGTTGTCA
CAGTTTCTGCATGTTAAAACGATTCACACAGTCATTTTGGTTTAGGATTCAACGATTCACTGCATG
>7925
TGCAGGAGATTCTCTTTTCAGTGTTTTTAGACTTCAGCTTCAGAAACTGGAACATTTAATGTCAAGAGAC
ACTAAAAAATGGCTTCAGATCAGGTGGATGTTTCATCTCTGTGTGTCCAGAGTACTGACAAATCCAGGAC
GTGTTNNNNNNNNNNNNNNNNNNNNNNNNNNGTTGAAACTGTAAGCTCCATCAGACGGACAAAATCCAAC
TCCAAACAACTTGCTCATCATTTTTATCTCATAACGCTACTGTCACTGTATGAATACTTCCTGGATAAAT
ACTGGTTGAATGGAAGGAAACAAGGTTATGGGGAACAAGAAAGAAGCAAACATGGTGGTTCAACATGNNN
NNNNNNNNNNNNNNNNNNNGTAACTGAAGGATGGTAATTCACATTCACTTGTTAAAAGTAAATAAATCAA
CAAATCTAATGTTCAGACTCAAACCAATGTGTCTGTCTCTAAAACCACATTCAGACATTCAGTTGTACGG
CGTCGTGTGGGGTTGAGGGCATGNNNNNNNNNNNNNNNNNNNNNNNNNNNNNNNNNNNNNNNNNNNNNNN
NTTAATTTCGCTGATTAACCGGCTTTATCGACGCCAGCGCTCGCTCACTCTCATTCACTGTCTATGTCTT
TCAACCAATGGTCGCTCACTATTTTGCTACTTTGAAAATTGTGACTGAGACACAGATTTAGAAGCTGGGT
ACATG
>8060
TGCAGGAACTGTCTGAGAACCAGAAATAGAGCCAGAAATGCCGGTTTTTGTCAAACGGTTGGTTTATTTT
AGAGTGTCAAAGAGAGAGCTTTGAGGTTTCTTCAAGTGTTTCAACAGTTTCTGGTCTAACAAGCACAACA
CAAAGCGTCTGTAACGCTGCATTTATGTTGGGACGCTGCGTAAAACACAATTTGTAAATGTTTTCTGACC
TATATTCAGTACAAAGACAAGATATTTAATGTTCAAAACGACCCAGCTGATACCTCACACTGTATCCTGA
CACAATAGTATCATG
>8079
TGCAGGGTGCAGAAAAGAGAGAAGAGTCACGCGTCAGTCATTATAATTAAGTAATTATCGAAGCAGCTGG
ATCTCAGTGAACTTACTAACCCTGAGCTCCGGGGAGAGCTCTGCAGACGTGGCCACAGAGTCAGAGGACA
TCGCTGAGGGCGGTTTGGCCTGGGCAGAGCGGTCAGAGCGAGAGGTGGAAGTACTGGTGAGAGATAACAT
GACAAACCATGNNNNNNNNNNNNNNNNNNNNNNNNNNNNNNNNNNNNNNNNNNNNNNNNNNNNNNNNNNN
NNNNNNNNNNNNNNNNNNNNNNNNNNNNNNNNNNNNNNNNNNNNNNNNNNNNNNNNNNNNNNNNNNNNNN
NNNNNNNNNNNNNNNNNNNNNNNNNNNNNNNNNNNNNNNNNNNNNNNNNNNNNNNNNACAATGAACATAT
TACAAACTGTTTTGATGTCGGAACTTGCATACGAGAACCGGCTCTAAACCGGTGCAGGCAGCAGATGTGC
TCGACCTGCCAGATCAGCTCGGGGTCCTGCGTTTACAGATGTCGTAACTAATTAACACATGATGATTCAC
TGTCAGCCTGAGTAACTAGTTCTTAATCGATTATCTATTAGCCGACTGAAAATTAACAATTTATCATCAG
TTATTAGTAATTATGTGAGTCATG
>8136
TGCAGGTTTATGAAGAGGTGTGGTGGCTCTGGCCGCCGCCATCTTGGCAGTCCTGCCTCTGCCGCCTCCT
GGTTAATCCAAAAATGGGCAAAGAAGTGAATCGTTGGCGGACCTGAGGCGGAGCTTGCTTAAATAAGCCA
TCTGTAACAGCACCNNNNNNNNNNNNNNNNNNNNNNNNNNNNNNNNNNNNNNNNNNNNNNNNNNNNNNNN
NNNNNNNNNNNNNNNNNNNNNNNNNNNNNNNNNNNNNNTGTTATAAAAATGGAGGTTAAGTCCATAGAGA
CTTGTCCAGTTCAAGTCCAGTACGGACTACAGTATAGAGTGTGGACTGGTAGCTGGAGAAGTGCCAGTTC
ACCACCTTGAGCAAGAGACTGAACCCCTAACTGCTCCCAGGGCATCGCTACATGGCAGCCCCTCACTCCA
CCATCTATAAGCCCTTTGTGTGTGTGTGGTTTACCCATTGGGGGATCAATAAAGTTAATCTTCTTCTTTG
AAGTAAGCTATAGAGACCAAAACGTTTTTTTGTACCAGGCTGTAAACATGTTTTTTTCTGCTGTGAAGTT
GAACATTTTAACATG
>8225
TGCAGGGCTGGACCAGCGGCGGTTGCCCCATCACTGATCTAATGCTGGACTTTAGGCCCAAAGGTACCTG
GGCGTGGCAGAGCCTTAAAGCCAACTCCACCACTCAGCTCTTCCTGAGCGAGCTGCGCGAGGCCACCTGG
TATGAGCTTAAAATGAAGGCCTGCAACAGCGCCGGGTGCGGCAACCAGAGCTCCCAGTTTGCCACCACTG
ACTACGATGGCAGTAAGTGCAGTAACACTTTCATGNNNNNNNNNNNNNNNNNNNNNNNNNNNNNNNNNNN
NNNNNNNNNNNNNNNNNNNNNNNNNNNNNNNNNNNNNNNNNNNNNNNNNNNNNNNNNNNNNNNNNNNNNN
NNNNNNNNNAAGCTGTTCTCTATTGGCTCTCCCGTCATCCTGGTTACTCTGGGCGTTGCTTTGCTCTTCA
TTATCCGCAAGAAACGCAAAGAGAAGAGGCTTAAACGACTTAGAGGTGAGAGGAAGACAAAGAGAGTTCA
GAGAGAGATCCATGNNNNNNNNNNNNNNNNNNNNNNNNNNNNNNNNNNNNNNNNNNNNCATAATCTAATT
AAGATATCGTCTTCTTATAGATGCTATGAGCCTCGCGGAGATGCTTATCAGGTAAGACTCGGCTTTTATG
GCTACAGTTTTTTTAACTGCTGTGTAGAGGATGAAATATTTCACACAGGTCAACCTCACATG
>8266
TGCAGGATTAAAGCATTCCTGCTAATAAACCACAGAAGAAGAAGCCAAGAATGTTCTGTAATCCCGGACA
GGGAGGGAACAGGATAAGTATTTAGTAATCTCATCATCAAGTCATCAAGTAATGTTAATGATATCTAATG
AACAAANNNNNNNNNNNNNNNNNNNNNNNNNNNNNNNNNNNNNNNNNNNNNNNNNNNNNNNNNNNNNNNN
NNNNNNNNNNNNNNNNNNNNNNNNNNNNNNNNNNNNNNNNNNNNNNNNNNNNNNNNNNNNNNNNNNNNNA
AACATCTTGGTGTTTCTTTTCATTCAGTTTGTAAAGATATGAATGTCACTTGATCTCTTAACCATCAAGT
TTCCATTAAGAATAGGTTTCTTTGTCTAATTCCTGACGTGTTTAGCTGCAGCTTCATCACTTCCTCGCAC
ACATGGGAACTTTACACCAGGATGCTCGAGAGCAAATTATTTTCGACTTCCTGTCTTCAGCACCAGCCAG
AGAAGGAAAAAGATGTTTGAACAGGTAGGTGGTAGATTACAGAACTGTGTGAAAAAATGCTACATTTGCA
TG
>8267
TGCAGGTGTGCTCATCTTTGTGACTGACAGTGTGATCCAGATTTAGCTTTACCAGACAGTTTGAAGGAGA
TACTCTCACATACTTAACCACAAAATCCTAATAATAATAATAATAATAATAATAGTCTTTACAGGCACCT
TTTAAAACAGAAGGAATATTGCTGTGTCCATCTGCCTCTCTGTACTTGGACACACACACAATCATTAACC
CAAAGCAGGCGTAGCAGCTTAGCTCTTAGATTATTTGAATTATTTGCTCTCTCGTTTGCTGTACTGAAGT
GTAGTCATGTAGAAAATGGGGTCTTAAAATCTCAAAGCAGCGAGTGTGGAGAAGATTATTAGCAGTTGTT
GTCACAAGAAACTGACAGAGTTACAGTTTAAAGCTCCAAACAATGAACGNNNNNNNNCTGTGTCACTTTG
CCCTTAACTGTCAAGGACGTTCCTGTGTTAAATAAGCAATGAGAACCAAGAATGGTGCCAACAGCTCTGC
TCTTGTTTGGATTGTTTAATGAATTGCTCTGAAACTGTGGAATGAAATGAGAAACGTCATG
>8308
TGCAGGTCAGATGGTCACTATAAACCTGTCTGTGTGACAAACAACCTCCGGTCGTGTTTTTGTCTGATCT
TATTGTGTTTTTGTGCTCATTCATAGTCAAGCTTCTTCTCTTCTACAACAACAACCATTAAAAAAAAAAA
CACAGTNNNNNNNNNNNNNNNNNNNNNATTTAGATTTGACTATTTGGTGAAAATAAGATGCAGCATCGAC
TAAAACTAGTTTTGTTAAGTCAGTTATCCGTTTACAGGTCTGTACACACTGTGGCATTGTAGCACAGAGA
GTACAGACTTGAGGAGGAAATGCTGAGTCATGNNNNNNNNNNNNNNNNNNNNNNNNNNNNNNNNNNNNNN
NNNNNNNNNNNNNNNNNNNNNNNNNNNNNNNNNNNNNNNNNNNNNNNNNNNNNNNNNNNNNNNNNNNNNN
NNNNNNNNNNNNNNNNNNNNNNNNNNNNNNNNNNNNTTTTGTGTTGTTTGAAATAAAAAACATATTTTTG
ATAAATAAATTGACAAACTAATTTATTGTACGTCTGGACACGTCTGGAAATAGATTTTCTTGATAGAGCT
CAGTGCAGCATTGTGTACAGTACAGTATTTCTGATGCATG
>8390
TGCAGGCTCACGGTGCCTCCATCACATCCATACAGGTGAGACGGATGCAAGCTTTATTTAGAAATGGAAG
AAGAAGAAGTGCTTTATTAATCCTTCTGTTATTTTATTTTATGGTGGACAGGGATCATAAAATTACCCAG
ATCATACACCATAATGCAAGTTTCACTTCATTTAATCCAGACTTTCTGTCCTTTACTGCACCATGTCAGT
GAATTAGTTGTTAGTGTAGTATTGTGTTAAATGTTGGTCACTAACCAGCACTGACTTTCTATCCCGCTTG
TAGTTTTGTCCTGCTGTCAAAGGGACGACGCGGTACCTGGGCTCCACCGGTGCAGACGGCATGGTGTGTT
TCTGGAAGTGGCACTCGATCAGCATG
>8431
TGCAGGATCATTTTGTCCAGAAAATAAACAAATTAGTTGATATTAAACTAGAAAGTCAGTCTAGAAACAG
AAGAGAGAGAACTTAGCTGAACTGTTCTGTTTAGATTTGCCACATATCTCTCATTTATTATGTCAGAGAT
GATTTCAAAGCAGTGACNNNNNNNNNNNNNNNNNNNNNNNNNNNNNNNNNNNNNNNNNNNNNNNNNNNNN
NNNNNNNNNNNNNNNNNNNNNNNNNNNNNNNNNNNNNNNNNNNNNNNNNNNNNNNNNNNNNTCAGCTTAA
CACCACGTACAAAATGAGGAGTGAGCAACATAGAAAGTCACAGTGAATGTATGCCCCCCCCTAGCAGTTG
TGGCCCTAAACAACCGCATAGACTGCTTATGCCAGTAGCTGGCCTCAGTGGCCCAACATTGATCCATGTG
AGACACTTCATG
>8439
TGCAGGAGTCCAGCGAACTCCTGGAACGACTGAGCTGGGGGAGGAAAGCACAAAAAAAGATGATGACCGG
AATAAAGATTTCACACATTCACGTCTTCAGTGTTTAACGCAGGAAACGCAAGTGGAAAGATTAAAACAGA
AGAAGNNNNNNNNNNNNNNNNNNNNNNNNNNNNNNNNNNNNNNNNTATTTAAGTTGTGAAGAATTACCCA
GAAGCTGCCAAAACATTTTTCCAATTTATTCTGTTGTAATATGTATAATTTGCACTGTGGTATTAATAAA
AAGAGGAAGGAAAAAAACTGCAGGACTGAGGCATTAAAAGCTCTCTCATGTTATCATAAAGTGTGTTAAG
TGATCAGGAGCATGTGTGCGTTATCTTACCGATGTTAATCTCATCGTCTGTCAGAGAGTCACCGATGACG
TCGAACTGAAACACGCTGAGGGTTTGTGAAAACTTCTGTATCGCCACAGAATAACCTGTTAATAAAAAAA
CATCATTTTGACATG
>8453
TGCAGGGAAACACAGACACTCGTGAATAAGTGTAAAATCACAACATCAGAAAAAGAAGAAAAAGATGTCT
GGATTTAAGAGCATACATTCAGATTTCAGCAGTTTCAGTGTGTAACATTCATATATCTTAAAGTATAATT
CAATGTTTTCCTGCTCTCACACAAACGTACCGTAGATAAAACTTCAATGCACTCGTGATGGTTTTCACGT
CCCAGTCGCTGCTGTGAAGGTCCACATCTCCTGGGTTTGTCGGGTCTACGATCAAAACAAACCGGCAGAG
AATATTTCATGCCATCATGNNNNNNNNNNNNNNNNNNNNNNNNNNNNNNNNNNNNNNNNNNNNNNNNNNN
NNNNNNNNNNNNNNNNNNNNNNNNNNNNNNNNNGACTTGTCCAGCCTCTCGTCCAGTGTCAGCCTGGATT
GTAGGTAAACAGACTGACTTATATAGCGCTTTTCTAGTCTTCTGACCACTCAAGGCCCTTTTACACTACA
TATCTCATTCATACACTGATGGCATTGGCTTCCATGCAAGATGCCGACTCATCATCAGTTGTTAACCATT
CATACATCGAGAAATTTGGGGTTCAGTATCTTGCTGAAGGACACTTCAACATG
>8540
TGCAGGTCTTTGGACTGTGGTAGGAAGTCAGATTACCCACGCAGACGCAGAAATATGCAAACTCCACAAA
GAAAGGCCGGACCGGGAACTTTCTTCCTGTGAGGCAACAGTGCCGCTCAGTATTCACATCATTTACTTCA
ATAAAAGTACCAATACCACAATGTAAAAATACATTACAACTGGAAATGCAGCGATTATCCAATTCCAGTT
AAAAAATGTCATG
>8566
TGCAGGGTGGCCTGGTTGGCAACGAGACCATCCCATACGCAGAGGATGACGGGTTTGGCTGCCATAACCG
CCCACGTGTCTGTCCTTGTTGAGTTGCCCTGATTCAGGTTATTCAACCCCTAACTTTCCGACAGGATGGT
ACATNNNNNNNNNNNNNNNNNNNNNNNNNNNNNNNNNNNNNNNNNNNNNNNNNNNNNNNNNNNNTAAAGG
TCTGGTCAGATGTCGGAAAATCTAATGATATTTCAGTTTGAGATGATGTGAGATTACGTTAGACAGTTTT
TAACTCTCACCTGTGGCACAGTGTGGATTGTCCTCTTCGAATATAGGACATAGAGATGTCTGTCGATGAC
AGATGTTGCGTGGGTGAGGGTTACGCCTATAGAAGGTGCACGTCGCTCCATGNNNNNNNNNNNNNNNNNN
NNNNCTGACCCTTTGACCTGCCTTTCCCTGTAGGAGAAAAATATAAAGGTACAGGGAGCAGCTGTCCTCT
CAGCAAGTGGCGTATAGGAGAAGAGAGCTGCTGACCTGTGCAATTGGTATGATAGTGGCTGCTCCTGGGG
GCCGCATG
>8712
TGCAGGCCCAGCTGGAAGAGGCCACGAAGGAGAAGCAGGAGATCCAAGAAAAGGTACAAGGAAGTATTCA
AAAGCACTACAGCTGCCTGCCTGGAACCTGCCTGCTGTCTCTACACTTCTCTCTGATTAGACTGCTGCTT
TTCACAGNNNNNNNNNNNNNNNNNNNNNNNNNNNNNNAAAAAAAAAAAAAAAAATTGTAGCGTCTTTCGT
CTCAAAAAATGCAATCCAATTTGCATTTAAATAGTAGGAATCAGTGAAGATTTAGAGTCAGGGGGTGAAA
TTGTTCTTTCGCCTCTCAGCACTCGTATTTAAAGGATGGGTCATG
>8749
TGCAGGACCTTATCTTCCACTAACCCTTTCCCTTGCTGTACAGTTAAACTATAGGTTGGGAAGAATCGCT
CTAAAGCCAAAATACCACAAGTGGCTGGCTGATATATTAGAATAGAACTGTTGCAGTGAGGAGCAACATC
GATTTGAGCTCAAGAGTGTTGCAANNNNNNNNNNNNNNNNNNNNNNNNNNNNNNNNNNNNNNNNNNNNNN
NNNNNNNNNNNNNNNNNNNNNNNNNNNNNNNNNNNNNNNNNNNNNNTCATTTGTGTCTACTCTTTGAACT
CCAGACGCTCGCGGTAACATTATTGAGAATTAATACTAGTGAGTCAGACACACACATAAACACACATTTT
GTTTTTTTTGGTTCCATTACAGGTTGCGAGTTACTGTTAGTTATTGTTTCATG
>8795
TGCAGGTTCTCAATGCAGAACTGGTGCCCGTACATATCAATGGCAGAGAGGAAGATGGACTCCACCTGGT
TGTGTCGTAGCTCGTATGAGGGGAGATGAGAAGCGATCAACACCTGGGAAAAGAGTATGTACGAGTGGGA
AAGAGTTAAAAAGAAGCAGATAGTGANNNNNNNNNNNNNNNNNNNNNNNNNNNNNNNNNNNNNNNNNNNN
NNNNNNNNNNNNNNNNNNNNNNNNNNNNNNNNNNNNNNNNNNNNNNNNNNATCTCTGCGCACCCGTGTAA
CACTTTAGTTGTGTTTAGTTTAAACCCATCCTCATTTTTAGTAGATTTGACTTCACCTGGACACATTTGT
GACTCCAGTCAACCCAAAAATCTGATTAAAGTCTGAGTAAAAGTCAAATCGGCATGNNNNNNNNNNNNNN
NNNNNCAGTTCCACTTTGTTAGATCTTTATATGAAAATCCTACATAAAGCAGCACCACTTCAGAACAATT
CATATTTTTCGATTTTCGATTGTGACTTTAAGCAGCCACAGTTTTAGATTCTCTCTTCTAACAATACATT
TTTGCCATG
>8832
TGCAGGTACTGCTAACAGACTAGTGTCTGAAACTGTATCAGGGTTTTCCTCTGTACAATTTGCATTTCAA
AATGAAACTCTTGGCTTTATGCATTAATTTAGTGATTCATATTCCCATCATCAATTTAAGACTTTAATCT
TTGCAATGGGTAACGCCAGTGGTACACTCCTATTTGTTTTGTGGCCATTACGCGTTGCAACTCGGCTAGC
AGATTGCATCAGAATTTCTTGACAAAAAGGTTTATAGTTATGCTTTGTAAGCAGCCATAAAGGTCAGTGA
CATGNNNNNNNNNNNNNNNNNNNNNNNNNNNNNNNNNNNNNNNNNNNNNNNNNNNNNNNNNNNNNNNNNN
NNNNNNNNNNNNNNNNNNNNNNNNNNNNNNNNNTGTGTTTTGATAAGATTTGCATTTGGCTCGTCTGCCG
CCAATGTGTCACACACCCGATGCTGTTTTTGAGACCTTCAGACTGCTGCCTCAAGATTTGAAACCGTTTT
GAGTATTAAAGCACATTTGCGTGTTCTTTTTTGACATGTCAGGTGAGTTTATTCATGGTGAAATAGGTCA
AGTAACATGCCGCACTTTCATAAATTTATTTGTGATTAGTACATTTTATCATTTACTCAGTCGGAGAGTC
TCATGGGCATGATTGCAAGGGGCACCGCAAGCAGAATAAGTCATTAAAACCACCTCTGGTGGTGAACGCA
GAGGTATTTCTACATG
>8833
TGCAGGGAGCAGCAATACAAGTGGCAATAAAACACCACAGTGGGAGCAGCCAAGAAGTCAGAGTTCAGCG
TGGATGAGACCCGGCTTGTGGGACTCCATAATATCCTGACCTCTTTTTTTCACAGGAAACCTGTTTGTGT
CAATCACTTCCACCGGGCAAATATCATTTTAACTGTGTTCCGGACAAATTGCTTTTCACTTCTTTTATGC
TATGAGTGTTTATGAACAGACTTCTTTTTTCCCATGAATGCCTAAAGGCTTACCCTTCCATTAGCTTTTC
CAACAGATTTTTAGAAGGTGATTAAAACTGCTCATCTGGTAGCAATTTGAGAATTTATCTGTATGAACAG
CTTTTTATTTGGCTCCGTTCATGGTGGTGCTGCTGTTGAACACGCATGTTGGCACAGGGGCTCCGGGGTT
GGTTGTTGACGCAAGGCATACGGTTAAATCCCAGCTTTGAGGGCATG
>8958
TGCAGGTCCTGCACAGGGTTGGCGGTGGAGAAGGTCACTCGCCGATGGGGATGCTAGAAAACAGAGAGAC
AATAAATGAACATCTTCAACAAAAGGAAAGTATTTTTTCAACTACAACTACTCTTTTTGTTGGTGAAGAC
ACCCANNNNNNNNNNNNNNNNNNNNNNNNNNNNNNNNNNNNNNNNNNNNNNNNNNNNNNNNNNNNNNNNN
NNNNNNNNNNNNNNNNNNNNNNNNNNNNNNNNNNNNNNNNNNNNNNNNNNNNNNNNNNNNNNNNNNNNNN
NNNNNNNATTCTGAAGATTATATAAGGTAGAATACATATGAACAGAGTAAGCTTATGGAGCAGAGCAAAA
TAAAAAAACAAACAAAACTAAACTGAGACCAAAAACACATACATTATTAAATATCCCACATTTTACTACA
GAATTAAATATCTAAATATGGGACATGAGTTTAAATATGCTGCATGGCACTGTCCTGTATGTGTAAAGAA
TAATTAAAATCTATTTGTGTGCAGCTCGTCATGAATTAGATGATGCTTTTAAAGTAATGTGTCTACACTG
CCACATATTTTTAATGGAAAAAGTCACGGCATG
>8989
TGCAGGTAAGGGTCTATTAAATCCTCCTACACTGTGATCCTGCTCCTACGCCCGATTCTATCTCAACCTG
TACGGCTTTTGGTCAGCAAGACCCATTGCAATTTACTTCTGTTGAATTCCAACAAATTAAACCTTGAAAA
CGGAANNNNNNNNNNNNNNNNNNNNNNNNNNNNNNNNNNNNNNNNNNNNNNNNNNNNNNNNNNNNNNNNG
AAATGTATACATAAACTAATTAACAATATAACCGGTGTCTCTGTGCTAAAGAAAGAGAGGGGGTTGAATG
AATGGGTGGATGTGTGCGCTCTGTTTTACACTGTCAATTTGGCAGACGCCTGCAGGGGCTGGTGTGTTGC
CATGGTGATATGAGCACGGCATG
>8992
TGCAGGTCCCTCCTGCTTACTTTTACTGACTTTTAATTAATTTTCACAGCAGCTGCAGTCCAGTGTGATA
TGATTGAAGCAGCCAGCAATGTTTCTTACAGTAAGTAGGCGGCTGGATTATTTTTTTCTATTTGCTGCAA
TAATAAAGGAGATTCAAATTTTTATCAGAGTTTTCATAACTAATAATAATAATAATAACAATGACATTTT
ATTCATAGAGCGCTTTTCTTTATACTCAAAGAGACTTTACAGGAGTTAAAATCACTGAACATGAAAATAT
ACAACATACATCATTAACCNTTTTTTTTTTTTTTTTTTTAAAGTGAGTTTTGATTAGTGTCATGNNNNNN
NNNNNNNNNNNNNNNNNNNNNNNNNNNNNNNNNNNNNNNNNNNNNNNNNNNNNNNNNNNNNNNNNNNNNN
NNNNNNNNNNNNNNNNNNNNNNNNNNNNNNNNNNNNNNNNNNNNNNNNNNNNNNNNNNNNNNNNNAGGCT
TGCAGGACAGAGTGTGGTGGTAGAGCAGGTCTCTGAGGTAGTATGGGGGCTGGTTGCAGAGGGCTTTGTG
AGTAAGGAGAAGCACTTGTTGCGGGACAGGCCATTAGAGCCTCTGGAGGACAGGGGTGGTGCGGTCATG
>9113
TGCAGGCTGATGTTGTTGTACGGGCATAAACCACTACAGCCAGGATGTGCTTTATAAAATGTATGTGATG
AGTGATGGTAAACTGTAGTGTCATACATTTAAAAAACAAAAGTGTTTTTACTGGGTTTGAATTCTATAAT
CTGCACAGCAAAGTTGCATGAAAAAAAATAGTGAATATGCAGTGATTTATCAAAGGCAGCTACAGTTTTA
TTTTATTCCAATTGTACCTGCATGNNNNNNNNNNNNNNNNNNNNNNNNNNNNNNNNNNNNNNNNNNNNNN
NNNNNNNNNNNNNNNNNNNNNNNNNNNNNNNNNNNNNNNNNTTTATTATGCTCATAGCTCTGGAGATACC
AATTTCTTCCAGAGAAGAATCTGTTGTCATCTGCTGTAAAACAAGCTGCGTTCAAGTATAAGTTAAAAAC
TCGTCGTACCTAAAGTATTTCAAGCTGTACGGTGTCATCATCATG
>9169
TGCAGGTTTCTGGCCGTTGTGAAGTTCATTGGGATCCATCTTGGCAGTCCTGCCTCTGCCGCTTCTCGGT
TTATCTAAAAATGGGCAAAGACGTGGATCAGAGGCGGGCTGAATGATGTCTGGTTGCTCAAACAAGTCAC
CTGTAATGGCAATTATGCATAACTTATATATAATTCAAACAGGTGAGTTGTATAAAAACTCACCCTCAGT
ACAGTTGTCATGAACTGTAAAATTAACTCTAGACACCAAAACTGTTTTTTGTACCAGGCTGTAAACATGN
NNNNNNNNNNNNNNNNNNNNNNNNNNNNNNNNNNNNNNNNNNNNNNNNNNNNNNNNNNNNNNNNNNNNNN
NNNNNNNNNNNNNNNNNNNNTTTTTGGCACTTCCACATTGGTTTCACTTCACAGCCACGGAGGTTGCTGC
CTGGTTCTGAGAAATTTCCGACTAAATACCTCCAATCAGCCTGAGCTTGTGTTCAGTGCTATTTATTATT
GCATTATTTACCCTTATTATCATGACATAAATCCATATTTCAGTTGCTGCAAGTACATGTACAATGATTG
AGCTGACAATTCATAGGCTCCTTGCTCTTTTGCAGTGACATACAGTAGTTCAAACATTGACATG
>9170
TGCAGGTGACGTCACAGATACGACGTCCATTTTTGATACTGTCTATACTTTGATCTGATGACGACACTTC
AGTTGTTGAAACATTTCACTCATTTCACTACTACAAACTCACATTGGGAACAATGAGTATGTGTGCCAAA
TATCATTGCAGTTCATAGATTTAGAGATAGAGTCTGGGCCAAAGTAGTGGGGCTAAGACAATAAACCCAA
AAGTCTGCATATCTGCCTCTCTGCTAGTCAAAAAAAGTTTCCATACCAACATTGAGTTAATCAAAACAGT
AAAAGTAATTTCACATGGAAGCCAGTTTCATGNNNNNNNNNNNNNNNNNNNNNNNNNNNNNNNNNNNNNN
NNNNNNNNNNNNNNNNNNNNNNNGGAACAATATGCAAAACTGCAAAAATGCAGTCACGGTTTTCTAACGA
AACAGTGAAAGAAAGAAAAAAAATGTTACTCACATTCCTTTGCAGTTGATGGAAAACCACCTCCACTTCT
TCAAGAGCTGATAACAGATCATATCCAGCATG
>9307
TGCAGGCAGACACTTTGCCTGAAGGGCTTTCTGGGGAAGGTTTTTGTAGCTTTGTTGTTAATTAGGTTGC
TTGTTTTGTGTACAAGTGAAAATAAAATTTGAATCCAATCATTTTAAATATTCAAATACTCTCATTCCAC
AGAATACAGAAGTGTAAAAGTGTTTGTATTTACTGGAAAAGTCATAAATATTAATCACATTGCCTTATAG
GTTCACTCAATAGCAACACAAACTATTAGTGTGCTGTGCCCTCTAGTGCCTTAAGTGGTGCACAATGCAT
AATTAAGTACATGNNNNNNNNNNNNNNNNNNNNNNNNNNNNNNNNNNNNNNNNNNNNNNNNNNNNNNNNN
NNNGCACTACAATGTGCTTGCCAGTGTAAAAATGTAGTTAAGGTTGAGATAGTTTATGTAGTCTCTGATC
TTAACTGCAGTACTGTGTGTCAACAGTTGCCTACAGCTGCCGCTAGATCTTACTAATGAGTCAGATGCAC
CTTTCATGGCTGTGATTTTATTTGATGCATGTCATTGCCATG
>9308
TGCAGGCTGCAGGGCTGCAGGGCTCCAGCACCTGAACTAATCGCTGAAAGAAGAAGCATACACCGGGGGC
CCGCGGTATCTTGTTCAGTGTGAACCGCCGAGCTGAGCCGAGGTTCTGGAAAGTGCCAATATTACAAGGT
GTCATCAAAGTGGAGAGGCCCTAGAGGGAGAAGAAGTGAGAGTAAACAATGCTGTTGTGGTCCAATTTTA
CCTGAGACATTAGTTTGTATGTTGGACATAATAAATCACAGAAAACTTTATAATAACCTATACACTGACC
TGATGATAATGTTTTATTACTGTACCGTAGTTAGTGCATTGTACATGGTATTTATTAAGTCAATATGCAG
GAGAGTTTGAGTATTAATAGTGTTACTTCTCTCTATTTGCTTCTCTGTTTATCTTCAGTTGTTTTATCAA
ATAAATGCTGCAAAAATACTTTAGAAAAAAATAAAACCTAATAATCTAGTGCCACAGTTTTGTTCAAGAA
GTGAACCCAAATGCAGACGTGAAGGTAAGTGAACAAAAAGTAACTTTAATAACTTACAGAACAGCATG
>9356
TGCAGGAAAGTGTCAGATTTCCAAAAGGGTGGATGGTGAACATTTATTTCTGCTTCTTTAAAACATTTTG
CTTACTCACCATAAACACACACACACACACACACACACACACACACACACACACACACACACACACACAC
ACACACACACACACACCCTGGGTGGAACAAAGCCAGACTGCAAATTGTGTCATTTTAAATCATTCAGATG
GTCCNNNNNNNNNNNNNNNNNNNNNNNNNNNNNNNNATAATGTGATGTATATGAGTAGACTGTCAAAGGG
AGGGAATGTGTCAGTGTGTGCCATCTGCTGTTCAAAGAGGAGAAAAATCTGCATTCACTTACTTAAAGAG
GGAATGAGGTGATTATAATTTAAAAGCTTTAACTTTTATGTATAAGTTTTTTTTGTGACATTAAAAAACA
TAAGAATTTATTTAAAAAAAAAAAAAAAAAAAAACAAACACACACAACAAAAGAACCGCAGCCACAGTTT
GCTGCTGCACCATGTTTGTCCTTGGTGCCATTTTCAAATAGGAACACCAAGGTAGAGTTTCCAGTGGAGT
ATCACTTACATGGATCAGCTGAGGAGCGACAGCACATG
>9417
TGCAGGAGATAAAGTCCAAAGACAAAACCCTTTTGAACTCTGCAGGAATAAAAAAGTCATAACTCGAAGG
TGGTTGAAGCCCCAAATCCTCCTCAAATGAGGACTGGATAGACATAATTCATCAGATATACACAATGGAG
ACGTTGACATCTTCCCCCTGACAGCACAACAGGATAAATGCTCCAATATTTGTATCAAATTGACTGATTT
TATTACAATATATCCATGTGTG
>9418
TGCAGGATATAGCTCAGATATAAAACATCAAATCTAAAAGGAAAAGTGTATCTGAACACTTTCTTTACAG
TCTGATAGACAGAACCGGGCAGGGACAAAATATATGATAGTGGTTTGCGTTATTGGCCTGACTTTGTCTC
AGCTGGNNNNNNNNNNNNNNNNNNNNNNNNNNNNNNNNNNNNNNNNNNNNNNNNNNNNNNNNNNNNNNNN
NNNNNNNNNNNNNNNNNNNNNNNNNNNNNNNNNNNNNNNNNNNNNNNNNNNNNNNNNNNNNNNNNNNNNN
NNNNNNNNNNNNNNNNNGTTTTAATATCCAGTTCAACTAAAGAACAATATTCAATGGGTCGATATTTCTG
ATTTGTTGCATTTTGACTTTAAAACCTTGCAGGAATCTGATATAAATAAAGTCAGACAGCATTCCACACA
TTATTATGTGTGTCCCAGCATGTAAAGCT
>9426
TGCAGGGCTCCTGGAGAGCTCGGCTGTTAGGTAATTACCCACAGGAATACCAGAATCCACCACCAAACAA
TAAAACAGGACTAGAAATTCACTGTGCAACACCGGTAACTGTGTATAAACAGTGTTTTAAGGGCCAATTA
ATCCTNNNNNNNNNNNNNNNNNNNNNNNNNNNNNNNNNNNNNNNNNNNNNNNNNNNNNNNNNNNNNNNNN
NNNNAGCGGATGTAGAGGTAGACGGAGAACAGGAACGACACTGCTATAGCGCACACTGCCAGAGGCAACA
GGAGTTCGAATAGATACCCCAGAGGAGCCCCCAGCCCCACTAAAAACATCAACAGCACACCAGTGATGCA
CAGGCCATGAANNNNNNNNNNNNNNNNNNNNNNNNNNNNNNNNNNNNNNNNNNNNNNNNNNNNNNNNNNN
NNNNNNNNNNNNNNNNNNNNNNNNNNNNNNNNNNNNNNNNNNNNNNNNNNNNNNNNNNNNNNNNNNNNNN
NNNNNNNGGTCAAAGTGTGGAAAGTGTGGAGGTTAAACTAAAAATAAAATGTCAAAGCAGGTGAGTTTTA
CTACAGTCAAGCATTAAAAGTGTGTAAAACTCGAGCATAGCTGTGAAATATTACAGCATTATCATAATTA
ATTTATATCATG
>9433
TGCAGGTCCCAGTCAGGGTTCGAACCAAGCGACAGTGTAAGGCGATCAACCGGCTCCAACTAGAGAATAT
TTGTCCAATAAAAAAATGAAGTCTCCCTGTGCAGAAGACGTATTGGTGGATACGTCTAACTCATGACTGT
GATGGATTCTTGGCTCTAGATTTAGGATTTTTGACATGAGTTAACATATTTTCAATCCTCAATTATGCAT
CTTTCATGNNNNNNNNNNNNNNNNNNNNNNNNNNNNNNNNNNNNNNNNNNNNNNNNNNNNNNNNNNNNNN
NNNNNNNNNNNNNNNNNNNNNNNNNNNNNNNNNAGCTGCTGTACACAGAGAAAGTCCTTTTGCTGGAGTC
ACTGCTGTGTGCTTTCCTCACACCTTCTTCATACAAAAGACCAACCTACAGCAGAGCACGGAGGGTTCAT
AAGACAGCCTACTCATACACTTGAGTGGACGCACATG
>9434
TGCAGGTGAATTGGTGACTCCCGTAGGTGTGAATGGTTGTTTCTCTCTCTGTGTCAGCCGTGATGAACTA
GTGACTGCTCCCTGCGACTCTGATAAGGTTAAGCAGTTATGGAAAATGAATGGATGGATCTTGACCACAG
TATACTNNNNNNNNNNNNNNNAACTTATAGACGCAACATTTTTTTGTTTTGTCTTCAATGTGTAAATGTC
TTTTGCAGCCGAGGTCGCCACTCCCACTTCATACTAAAACAAAACCGTGTGTTGTTTTTTAAAATACAGG
TGTAGAAATGAAGCGAAGGTGGCATGTTTGACTTGCAAATGCCTGCATGNNNNNNNNNNNNNNNNNNNNN
NNNNNNNNNNNNNNNNNCATATGAACTGTGAAATCAAGAGTTTTTATAATTGTCTATAAGATGGGGTGAA
CAGCAGAGAGGGAAGACACAACATTGTTTAAATATGAGGATGACAATGTAGATTTTCAGTGCCAGAGTAA
AGTAACAACAACAGGTCCATATAGTGAGAGCTCATGTAGCTTATCTGTATTACCTCCTTTACTTCGACTG
CAGGGGGCCAGTTATTGACTTTAATTACAAGAATAAGGTCGTTGTGTCAGTTGTGGTTGCCTTCTGTGTG
CCTTCAGTGCGCCCATG
>9475
TGCAGGTCTGCCTCCACTGACAGCTGGTTTCAGATTCAGTCCTGTCAGACCGCGTTGAGGGCTGCGATGT
GTCAGTCCTGTCAGACCGTGTTGAGGGCCTGATGTATCATCATTTCTTTCAGCTCGTCTGTGGTCATCAT
ATCTTNNNNNNNCTTCCTCTAACCATCATTATTTCTTCTGACTGCTGAGCTCCCGGGGGCCGGGGCGAAA
AGCGTGTCGTGTTACTATGGCAACCGGTATCAGTAACAGTTAGTTGTGCAGCATTTCTGCATATTAAACA
GACTTTNNNNNNNNNNNNNNNNNNNNNNNNNNNNNNNNNNNNNNNNNNNNNNNNNNNNNNNNNNNNNNNN
NNNNNNNNNNNNNNNNNNNNNNNNNNNNNNNNNNNNNNNNNNNNNNNNNNNNNNNNNNNNNNNNNNNNNN
NNNNNNNNNNNNNNNNNNNNNNNNTGCGCCCACTTTGAGAACCGCAGACGCTTAATGGAAGCTGGGAGCA
CTGGGTTCAGTTCTGACCTGGAAGGAACTGTAACTGTGAGTTAACAAACCAACGAACCTGTAGGGGAGCA
AAGAAACTTCTCTCTTATTGCTGGGACATGCTGTGATACATACTGTTGTCCATG
>9529
TGCAGGGTTATAGCCATATTAACATATGGAGATAATTTGCATTATGTGCTTACATAAAAATGTGTAGGAG
ATTTTATTAGCTGAACTGATTGTGTGTTGTTTTCTCATTTTATTGATTTGACTGCAAGTGAGTAGTATTT
CAGATNNNNNNNNNAAATAAAGGTTCTCTCTTTGGGAGTTGCTCGGGTTGAGGGCTTGAAAGGGCTGTGT
TTTTCTGCTCTTGAAAGAAATATGAAATATTTTTCATACCTGTACAGTTGGAGATGTTTGTGCTGTTTTT
GGCTTTTCATTGTTACATGNNNNNNNNNNNNNNNNNNNNNNNNNNNNNNNNNNNNNNNNNNNNNNNNNAC
TGTGAGTGCTGAATTTGACAGCGCCGTATGGTGAGTAAAAAAACCCAAATTATCCACACGAGGGATCTCG
TAATTTAAGAAATATTTCAGGTACTGCAGCATCATTTTTTTTAAAAATCCTTCCACCTTCCAGACATCAC
ATGTCGAGTAAAGAAATCAGCAGAATTAATTTAAGAAACATCTGATATTTCACCTCGGGTAGAGGTGAGA
GATTTGCCATG
>9555
TGCAGGACGCCAGTATCCCACCAAATGTTTAAAGACTTCCATACAAACCGAATGGTCTATCTCACTGTCA
AGTAACATATCAAGGCTGGTTGTAATAAGCAAATAGAGCCATCATGCTCACTCATAACCCCTCCATGTGT
GTTATTATGTGGTCAAGAGTGCCAGCTCTGTCCTGGACTCTCCCTAGACTCCACAGATGAAGTCGGGGAG
AGCATGACATCCATCATGAACAACTCCTCTCACCTCCTGCATGAGACTGTGGGGGCCTTAAACAAGCTCC
TGCAACAACAGACTGCTACTCCCACCACGTAAGAAGGAGCGCTACCACAGGTCCTTCATTCCAACAGCTG
TCAGACTCTTTAACACCAGCATGACTTCATGACTTTTTTCTATATATTTCTTATTTATGAGTAATTTCTT
ATCAACCTTGTGTACACGAGCTGCTGTGACAAGTGAATTTCCCCGCTGTGGGATAATTAAAGTCTGCCTT
TTCTTGTCTTATGGTAATTCAATTGACATG
>9585
TGCAGGGAGACATAGAGAAAGGACTGGAGATGAAAAAATTGGTGCTGTCTGGTTTCTTGGCCAGCGAGGA
GATCTACATTAACCAGCTGGAGGCCCTGCTACTGGTGAGACACACACACACACTGCAAAAAAACAGTTTG
TGCAAATAATCACACTGGAGTGAAGATAATTTAACTCTCTCTTTAACTTTCTGACACTGACAGACATACT
CTTTGCTTGGCTCACGTAGCAGCATACATGTTGCAGTGCTGCTGGTGTGTGTGTTGATGCAAGCCTGTGT
GAATTAGTGGTTAATGGTCATACTGAACGCCGCACCACAGTTCAGCAGTTTCCTGAAACAGTAACTCAAC
ATGCTTCCCCATGNNNNNNNNACTATGTCATATCCTGCCGCTCTCAGCCACACATTGCACTTTGGCCAAC
ATCTATCAGTTTGCCATCAGGTGCAACCTGAGCTACAAGCTGCATATTTAGTCACAGTTACAGTGACCGT
ATGAAACCTCCTCTTAAACAACATG
>9614
TGCAGGAACAAACACAAGATGGTCATTGAAAATGTAGACAGAAAATTCACAGACTGTGCATATGTTCTTC
AGTGAATTTAAAGCTTTTAATAAAGATTAAAGATTAAATTGTTATTTTAATGATTAGCTTCTCTTTTTAC
TCTTANNNNNNNNNNNNNNNNNNNNNNTAGGTACGGTACTGTAGCCACTGAAGGATTAAAGAGCATCATT
TCCTTTTCTAATTACACCAAATTGGCTACTTTTTTAGTGACAGGTGGCCTCAGTAGGTGTGTTTGTACCG
TTTGAGGTGCTCCAGCAGAGTGAGGAAAGTCATGAGGTTGGGGTCAGGCAGGGAGCGCAGGAGGTGCATC
ATGNNNNNNNNNNNNNNNNNNNNNNNNNNNNNNNNNNNNNNNNNNNNNNNNNNNNTGTCAGATCTAATTA
TGGTAAGACAGTTAAACCCTCATCGCCTCCAGGTGGGCAAATTTACCGCCCTTGTAAAACTCTCCGAGGG
CCTGCTGATGGTAAACACACACTTCCGGGGATAAAGGTCACACACCTATGCCCTCCATGAAGGCAGGGTA
GAGGCGGTCGGTGAGCAGAGGCTCCGGCAGCTCCCTGAAGTACAGCTTCAGCGTTCCCGCGATGGCGTTG
ATGTCCATG
>9671
TGCAGGAGGCGCTGCTGCTGCACAGTTCACCCTCCGGACCTTCATCTAGACTAGACTGCACGCTTATGTT
ACTGTATATTTAGAATAATGTGGACGATTTATACGGACAGAACATGTACCAAAGAGAGTGCATAAAAGAA
GTAANNNNNNNNNNNNNNNNNNAAAAAAAAAAATCTAAAAAAAAAACAAAATTAATAGTTAATAAGGTTA
AAAAAGAAAATCCAAATCAGAAATTGAAAAAAACAGCTTAACCCTCTAACTCCATATTTCAGTAATTCAC
CATCCAAAGTGTTTTCAGCACCTATTTTCCAACATGTTTGAAATGCCTTTACACTGACTTTAAATATGAG
CCTCATTTAAATGTGAGATATCTTAGAAATCACAAGTTTTGGCCACTATAATAATCAGATTATCATGTAC
AAACAGGGGCCCTTCTTTCCAAGAAACCAAGTAATAAACTCTTCATCAATAAAAGCACACAGATTTTGCC
AGAAAATCTTAACAACTGGTTGATGCCAAAATAAATGTTTAACAGTTTCTGGACATTCCATG
>9778
TGCAGGTGAATGTCTTAGCCTTGTCTATCTGCACCCGCGAGGCGTACAAATCAATGAAGGAGAGGAATGT
GGACGATGGCCACATCATCAATATTAACAGGTAAGCTCTGGAGACAACCTTCAGATCGAAGAACAAATGA
ATTCANNNNNNNNNNNNNNNNNCAGTTTGTTCAAGGTGGTTTTAATCTGGCAGGCCTTGAGCCTCCCCTG
AACCCTGTTGAACCTGGAACAATGCGAAGGACTGATATTGAATTTCTTAATTTTGACTTATTTTATTGAC
TTTGATATTGTAATAATAGATGTTTTTAATCATGNNNNTGAAGTTTGCTGTTGAAGATGTATAAGTTGAT
TTAGGAACTGTTCTTGACACTGAGACACTATATGATACATAAGCAAGACGTCTCACAAGTAGATTTACAA
CAGCGTGACAAGTAAATCAGCGACTTCCCAAAGGCAAATTCATG
>9812
TGCAGGATACTACTTCAAGTGAGTACTGCGCGTTTTGTTGAGATGTGATGTGAAGATCATTCATTCACAA
ACAGGCTATTGATTTATCTGTCCTTTTAAAAATTTGAGGTATTTAAGTTAAAATGTATTTAAGAGATAGA
CAAGAACTGAGCCACCTGAACGCCCCTGAAAGCTTTAACCTGTCTGTATGTGTCTGTAGGAGAAATACTG
GTTTGTTCGTCAGTCACAGCCTATCCCTTGTCATGTNNNNNNNNNNNNNNNNNNNNNNNNNNNNNNNNNN
NNNNNNNNNNNNNNNNNNNNNNNNNNGTTCAGTAATAGCCTGAGGTGTCAGGAAAACAAATATTCAGTCT
GCCCTGAATACCATACCCAAACATACATATTTACTGTAAGTCTTAGGTCTGCTTTGTCACACTAATTTTG
CAACAGACTAAAACAGTTTCTGAAAAACATG
>9820
TGCAGGCTCCTGCTCTCACTTTGCAGCTAGTACAAATTTGACCTTTTTCCACATTGCTTTGACTCCTTCA
CAGAAGTTGACAGATCTCAGTCCCAACTTCAGATTTGATGATGATGTTGCAGTGGTGAAAACACATTTGC
ACACATCTACCTCAAACCAAACCTCATTGACTTATAGACCTTTAAGAAAATAAAAAATCAAATGTTTCAT
TGCCTTTTCACCAATGTTTGCTTTTCCATGTAATTACCAACTTAACCATGNNNNNNNNNNNNNNNNNNNN
NNNNNNNNNNNNNNNNNNNNNNNNNNNNNNNNNNNNNNNNNNNNNNNNNNNNNNNNNNNNNNNNNNNNNN
NNNNNNNNNNNNNNNNNNNNNNNNNNNNNNNNNNNNNNNAGGACTTACCAAAGGATCATAGCAAAGTGTT
TGAACCTTTAGTTAGAACGTGTTAACTACCTGCGAATCAAATATAAACTCACCTCCAGAAGAGAAAACAG
ATAAAAAAGAAGCTCTTTCTGATATTCAGAATAGATATTTTAGGTTCTGTTGCAGCTGGTTACACATG
>9891
TGCAGGTGACCAGGAGCGTTTAAAATCCAGGTCTTCAAGTTTACAGGCTCACAACACATTGAGGCTCAAA
GCTCAGAGGTTACATAGACCTGCGGGTCACAGCTTAACAGATGTCACCTTGACCTGCAGCATTGTTGTCG
TTCAGCTCAGTTNNNNNNNNNNNNNNNNNNNNNNNNNNNNNNNNNNNNNATCTACAGAGGGTCTGCTCCT
CTGCTGCACTCTCTCCACTCATCCTGTCACCTTAAATAGGTGGAAAATTCTTTGGCCTAAAGGTGCGTGC
GTTACTCCTACGGCATCTGTCGGGATATTTTCGGCGTAACACACCCCAGCTGTGGCTGCAGCTCTCATCC
GCATGNNNNNNNNNNNNNNNNNNNNNNNNNNNNNNNNNNNNNNNNNNNNNNNNNNNNNNNNNNNNNNNNN
NNNNNNNNNNNNNNNNCTCCCCACACGAAGCTTTGAGAGGTGGTGTGTTCAAACGTTGGCTCTCTTTTCT
CGGTGACTGACGATTAGCAGCTTGTTGCTCCCCCTTTCTCACTTTTCTGCTCTTTCCTTTTTTCCTCTCG
CCTCACTGAAATGACACATGGGCTGTGTGCTCGGTCTGCATAGTTACCGTTGGCATG
>9903
TGCAGGCCAGGGACGAGCCGGAGGAAGCCTGGAGGACGTGTGGATGTGGCCCCCGTGTCTACGGGGAAGA
AGGATCACTGCAATACTAACAAACTGCTTGGTTACCAAGCCACTGACTTGTTATGACAGGGAAGTGCTGT
GTTTATGTTGAACTCAGTGCTTTGAAATGTATAGTGTAGCGCTGGCCTGAGGCTGATGGAGTGGCCCTAG
TTGTTGGTGGTAGAGGTGGTGTTGTGTATCTTTCCGTGCGTATGCAAACGTGTGTGTGTGTGTTCGTGTA
AGACCACAGAACCTGTGCGGGAAGTGTGGAAAGGACACGGAGCTCCGAGAGAAACTAACACATTTTGCCA
GTTGAGTGGCTTTGTCGCCGGACACGCAAAGAGATAGGGGCGGCGGGGGTCATTCTATGATTACTCAATG
ACAGTTGGAAACCCACAGGTTTCCGAAGCGCCACTTTGAAGCTCAGTGTGCTTATTCTGGCCGCCGCCAT
GNNNNATGTACTGCTTCTTCCGCCTCCCAGCTAATCTAAATATCGGCAAAGACGTGGATCATCGGTGGAC
CTGAGGCGGGCTGAATGACGCCTGGGTGCTCTAATAAGCCATCTGTAATGGCACTTATGTGTCAATCAAA
GCGGTCATG
>9958
TGCAGGTCCCCCCGATGCTCCTCTGGATGTACAGCTGGAGCACGGTCCCTCTCCGGGGATCGCCCTCATC
AGCTGGCTGCCAGTCACGATAGATGCTGCCGGGACCTCCAACGGAGTCCGTGTCACTGGATACACGATAT
ATGCTGACAAGAAAAAGGCAAGAAGTTTGGCTTTTTGTAAGCTGGTGTACAGTTTTTATGTTGGTGTGCT
GTGGGAGTTTTAAAATCCTTCGTGTCGTTCTCATCCAAGGTGCTGGAGGTGTCATCCCCAACGGCCGGCA
GCGCCCTGCTGGGCCCCTCTCAGATCCAGTCCCTGCAGGCAGCTCAGGAGATCACTGTCCGCACCATGTC
CGCCCACGGGGAGTCCTGTGACTCTTTTCCAGTCAATGTGCCCTCCAAGCTGGGTGCCATCATGGCAGGT
CCAGCTATCACCACCCCAACTGTGCCACCCTTACCGTACACCCCTGCAGGTTCCACTAACCTGCCCTCAC
CGCCGTCCTACGGGAACTCTGCTGCCAAAGTCTCCATG
>9966
TGCAGGCTTTAGAATAGTCACAACCTTTTCCTCAAGGGGAATTGAATGAACTGACAGACCCCTGACTGAG
CGACATATTTTATGGATACTTCATATTATATTCAATACATAGCAAAAACAGAAGCTTCTTTCTTTCTCTC
CTCCTCGATGCCTAGCCATTGTTCTATGAGCTCGCTGGTTGTTTTTCCTGCCTACTTTTTCTAAAGCAGG
TCGAGGCCGTTTAGCAGAGACTGAAGGCTCTGTGAATAAAGTTTGTGTTCATGNNNNNNNNNNNNNNNNN
NNNNNNNNNNNNNNNNNNNNNNNNNNNNNNNNNNNNNNNNNNNNNNNNNNNNNNNNNNNNNNNNNNNNNN
ACAGAAATAAGATAAGATCCCACACCGGGGATAAGAAAAATACTTTAAATGGGGGCGCACTGGTGGCTCA
ACTGGTAAAGTGTGCGCCCCACATACGAAAGTCCTTCCTGCAGCAACCCGGTTTAAACTCCGGCCTGTGG
TCCATGGATGTTTCATTTGCTCTGTACCATTCGGCCTGTATCTCTCCATGCTCTCCCTATCCGCTCTATC
TCTCATTCGGCCACGTCTCTGTGATGCTACATCCTCAATATTCCCTCTGTAGCCTGGTTAGTGACGTTAA
CTCCTCCATCTCATTAGGCAGAGATCTTACATTCTCCATG
>9967
TGCAGGATGTAGACAGCACCATTACGATGAGCAGCGTCAGTGTGTTTTATAATCAGCACTCTCTTCACTC
ATCTGCTTGTATCCAGAATTATTGGAGACAGATTCAAACAGAGCAGAGGGAGATGGCTCCGTTGGGTCCG
TCTACCGTGTCCAAAGACTCCGGCTCTCCTGACAGACGTTTGTATACAGACCCATGCCCTCCTGCTACGA
CGTTACATCTGCCTTATTAACTGAGCCAGGCTCATGTGAAAACAGCAGTGCCGTGAGAGAGGTGGACTGC
ATGAATGCTAATACACTGGCCTCGAGTGGACCTCACCACCTGCAGCCCTTTTTTTCGGTTTCAGCAAGAG
AAGCAAGGATAGGGGTGTTTTTTAGTTTGTAAGAAGCCAGCATTACCTCATGCCTAAAGAAAAGCCTCCA
GTGTTTTTCAGTATGATTCCCAGGGAACAATTACAAGACATG
>10020
TGCAGGAAACCGGTGTGTGGAGGGCAGGTTCACCTGCAGAGATAAAAGTCTACGGACAAAGGAAGGCTAA
AGATGATGAAACTTTTGCATTGCAGGCAAAAATCCAGCGTGAGCTGTAAATAGTAAGCATGTAAGTGTGT
GTGTGNNNNNNNNNNNNNNNNNNNNNNNNNNNNNNNNNNNNNNNNNNNNNNNNNNNNNNNNNNNNNNNNN
NNAGCTGTAAAGGTAGCTGCTTTCAGCCTAACACACCATCTGTTCTGCCCTGACACAGCGCAGAGAAGGG
GCTGATTGGAGCGGTCACTCACAGCGAGGCTGGGTAACACTGAATTCAAATTGAAATTAATGCTAAACTG
AGCATGGCACTTTGTGTATTTTCAATTTTGTGTGTGTGTGTGTGTGTGTGTGTGTGTGTCTAAGAGGTGG
GGCTGTTCAAAGCTAGCCAGGTGGAGCCATTTCGCTCAGGCCTGTTGCCTACAGCATGCAAAGTCCCCGT
GATTTGGGCGGAGAAAGACATCGATCAGGGCGGTGGGGGCTTCCCGCAACCCCCAGCCATG
>10275
TGCAGGGGAGACACAGCACGGACAGGTTAAGGGATGGTCCGAGCCAAACTCAGCAGTGCATCAGAAACAT
TCACAAAGACAGTAAAGGTCAATGTTTGGGGGGGGGGAAGAGGCACCTTATAGAGCTTGTCCTTCTTGCA
GAGCTCCANNNTCTGTTTCCAGCGGTTGTTGCCCTTGAAGAGGTAGGCAGCGATTCTCCTGAACTCAATC
AGCTCGTGCTTCTCCAAGCGCTGGGCCAGTGAGATGTTGTCAAAGTTGTCGTAGGCGTCTATTGATGTCC
TCAGTGCCTAAACATGANNNNNNNNNNNNNNNNNNNNNNNNNNNNNNNNNNNNNNNNNNNNNNNNNNNNN
NNNNNNNNNNNNNNNNNNNNNCTGTCTCTCACGACTCTCACCTGATAATCTTCCTCTGTGATGAAGAGGT
TGTTAAGTGCTTCATTGACTGATTTGTTGTTATGGTTCTGTACTGATCGCAGGTAGGGTTTGACCAGAGG
CAGCTGTTTCACCTGTGAAAACATGTTAAGTCAGTTTCTATCCAAACTTTGCCTAAACAGAATTTTACAG
AGATTCACGAGGAAACTTCTCGAGCATG
>10324
TGCAGGAATGGGAGGATCCAAGACTGTGCTTGGCATCCACTGACACCTCTACCCACAGTGTGTCAGGGCC
AGGGCTTAATACTTTCCTGTCTAAGGGAAGCAGCCAGATTCTTTTTTTACCTTAATACCACGAATCCCAG
TTTTTNNNNNNNNNNNNNNNNNNNNNNNNNNNNNNNNNNNNNNNNNNNNNNNNNNNNNNNNNNNNNNNNN
NNNNNNNNNNNNNNNNNNNNNNNNNNNNNNNNNNNNNNNNNNNNNNNNNNNNNNNNNNNNNNNNNNNNNN
NNNNNNNNNNNNNNNNNNNNNNNNNNNNNNNNNNNNNNNNNNNNNNNNNNNNNNNNNNNNNNNNNNNNNN
NNNNNNNNNNNNNNNNNNNNNNNNNNNNNNNNNNNNNNNNNNNATTATTTTTCAGATAAAGATTTTACAT
TGAACGACATATTATAAACGTATAAAATTCAATCCATTGTTACATATTAAACCAGTAGATTACAACCCTT
TTTGGCCTGTAACTCCTTGCAAAGTGTCGATTCTTGCCTATTGTCACATG
>10365
TGCAGGTTGTTTTCACTCACAGTAAACCTTCCATTGTTGATATTCTTTATCTTTTTTTTTTTTTCTTCCA
ATATTCAACTTTCTACAGATTGCCATCAAGCCCAGCTCTCTAAGCAAGATGAAGACCATCTTCACACAGG
AGATCTTCNNNNNNNNNNNNNNNNNNNNNNNNNNNNNNNNNNNNNNNNNNNNNNNNNAATCATTTATTTG
TATATTTGTGTAGGCTCTAATTCTCATCGGCTGTTGTTTATTTTTCCCATCGAGAGCTGCTGTAAATTCA
GAAATGTAGAAGCTTTTAATTTAACAACTTGTCAAAATGATAAAAGATTCCCTGTAAAAGTTTTCAGCTG
GCCATAAATAACTTTATTGTACAATATTTAAAACTCTTGAGAATATTCGAGTAGTGTTGTGTATAGTAAA
CATTATTATATCATCTATGATCATGACCATCAAACAAAAATGTCTAACACGCTTCATAAATGAACAGTGT
TAAATTGTTTTCTGTCAACATACTGTTACTGAGTCGCACCAGCATGTATGCACTATTAGTACTATGCAGC
ACATATAGTTTGTGCTTATCATG
>10453
TGCAGGGTCATTACCATTTCAACAGTTCTGCCTCAAGAGCCAGACCTGTCTATTAGCCTGAGAGCTCTGC
AGGAGACAAGAGTGTCTTTTGATTCAATCCTGCAATATTTCTTTCACTGCAGCACAGGCTTCTCCAGTAA
TAAAGNNNNNNNNNNNNNNNNNNNNNNNNNNNNNNNNNNNNNNNNNNNNNNNNNNNNNNNNNNNNNNNNN
NNNNNNNNNNNNNNNNNNNNNNNNNNNNNNNNNNNNNNNNNNNNNNNNNNNNNNNNNNNNNNNNNNNNNN
NNNNNNNNNNNNNNNNNNNNNNNNNNNNNNNNNNNNNNNNNNNNNNNNNNNTTTTATTTTCTGATTTCAC
CCCTTTTTGCATTATTGATTTTTGTTTCTACTCTAAATATTCTTTTACCTAAAATGCTGAAGTTATTCAG
TAAGACAACAAGTCAGTTACCAGAAACTGAAAACTGTTCAGTCTTTCAAAGGCTCATGT
>10486
TGCAGGTTTAATGGGAAATTGGAGCAGGGCTGAGACGTTGTAGCTCTGGGGGGGGGGTTTGAACATCTGG
GCTAATGTCACTGGAATAGAGAGTGATGAGTCCGGCGATTGCAAGAACCCAGGCAAACATACAAATTGAT
TTTGTTTCACATGCCTACATGTGTCATGTACAAGGACACATTTGGATGAGCATTTGCAGCCACCAATGGC
ATGNNNNNNNNNNNNNNNNNNNNNNNNNNNNNNNNNNNNNNNNNNNNNNNNNNNNNNNNNNNNNNNNNNN
NNNNNNNNNNNNNNNNNNNNNNNNNNNNNTCTGTAGGCTTCTTAAGCTACTTCTTTGTGTGGTCCTGTGG
GATGGAGGGATTCAACAAGGTAGAAACAAGAGGAACATATCAAATCACACGCACCTTTGAGACATATCGC
TGTATTAGATAGCTGTCCAAAAACTGGAGCATGAAAACCAATTTCTTCCTCTTTGGCCCCCCCCTGCCTG
CTGATAAAGCCATG
>10567
TGCAGGAGGTGTCCTCCTGAGGCCCCTGAGGTGACAGATGTGTCAAAACAACATATTGGTTTCGCTGTGG
TGTTGCTTTGTTCCTTTACCCCAAGAAAAGAAAAAAAAAAAAAAAGGATCTGATTTGCTCTGCATATTGC
TGATGCATTTTTCACGAGTTACTCTGAAAACACCATGTTCCTCGACATTAAAAAGCAATTTAGCACTCCC
AGGATTAAAAGTGCATGTTAAATTGAAGGCTACACTTGGCGTGGGCATG
>10630
TGCAGGGCGACGGCCAGCCTCTCAACAAACAGCTCGATCTTGTGCGACTCCAACTTGTCCCCCCTTTTCA
CGAGCCTCTTCAGGAAGAACACCACAGCTGCGATTTCTCTCCTCATATTTCACAGGCGTTTCATTACGTG
TGGACNNNNNNNNNNNNNNNNNNNNNNNNNNNNNNNNNNNNNNGCATATTAAAACCACACCACGGCGCGT
TTATAACATTTAAAGCGAGCATTTTAAGGGTAAGATTTCAGTTCAGGGAACACTTTAAACTGCTTTGTGA
GATTAGAGGGAGTTTCCTAACAGATTCAGTTACACCAGCTTCTACATGGCAACCTCTGAACTGAAGCAGA
GCTGTCATTAGACATTTTAGAGACCTCTAAAATGTCATG
>10698
TGCAGGACCTGCCCTCGGCGTTCTGGCCCTGCAGATCCAAGATGGAAAAACATCTGCAGGTCATTTCGGT
GCTGCAGTGGGTCATCAGCTTCTTAGCCTTGGGTGAGTGAGTGAGTTTGTGTGTGGGTGCTGCTGTGTAT
TTTCANNNNNNNNNNNNNNNNNNNNNNNNNNNNNNNNNNNNNNNNNNNNNNNNNNNNNNNNNNNNNNNNN
NNNNNNNNNNNNNNNNNNNNNNNNNNNNNNNNNNNNNNNNNNNNNNNNNNNNNNNCTTGCATTGAACAGA
ATATTTTAGCCTTTCTCAGAATTAAGTAATTCTGTAATTAAGTGATTCTATTTCTAAAACTTCACTGTAC
TGTCTCTTCTCTCCTCTCTCTCTCTGTAGGTGCTGCCTGCACTTTGCTGCTGGTCTACATGTTCTGCACT
GACTGCTGGGTTATTGCTGCCATG
>10707
TGCAGGTAACCCCTGTGGTCCGCTCACCTGCTGGTTTGTACGCTTGCAGCTCTCAGCTCTCAGCTCTCAG
CTCTCATCCTACGGGATGTTGTTGTGTTACTGCATTAACCAGGCAGCTGGATCAGAGTCTACGGCTGACC
TTGAGGTCTCAACCAGCAGCAGCAGCAGCAGCAGCCAGACTTACAGACACAAACCGAGACTTTAAATCAC
CACGGAGGTATCGATGTGGATGCTCTTGTTTTCGTTCCACACCTCTGGAGTGGACTGGTGTGGCCGAATC
AAAGCATACGTCATTTGAGAGGAGAAGATTGTTTTTTTTTGTTTTTTTTTCAGTGTAGGCACTCGCCCCG
CAACACATTTTTTCAATCAGATTAGATTCTCTCAAGGCTAAGACCTCAGGCATGTNNNNNNNNNNNNNNN
NNNNNNNNNNNNNNNNNNNNNNNNNNNNNNNNNNNNNNNCCCTCAGCGTCTCCAGCTAAAGCTAAAGCTT
CTTTAGCGCTTGCCTTACAGTGCTGTCGGTTGTTATCTCAGCTTGTTGATGAAGGATTCGTTCCTCCCAC
AGCTAAAATTATACTCCATCTTAAAACTGCTAAGCCTCTCTTGTGCCATG
>10853
TGCAGGGCCGCATTCGACAGCAGGTTGAGAACACACCAAATTTGATTTTGTTTGGGAGTATCCTTTCCAG
CCCACGTCACACCTGTTTGTCACATTTTACTGCTAACAAATGTTCGAATGCATACAGGTCAGCTTTCACA
CGAGTTAGAAATTCTGTGAGTATTGGGTTTGTGTTGCTGGTCACGAAGGAACAATCCAAACACAAAATGT
CATAAGATATTGGGAAGATATTTGAAAGTTTTGGTGCAATCTAATCTAATATTAAGTTTAATAACATCCC
CATGATTCCTTTACTGCCAGAGCCACTACTTAAGGTCTGCTTTCCATTTAATGAGATATGAAAATAATGA
TTTTGGGAATATGTTTATGGAACCCATAAGCAAAGTATATTTAAAGGCTCATATAAACAGGCATG
>10889
TGCAGGCTTTGTTTCATTTCATACCAACGCATTCAGCGCACAACACAGGTAAACAAAAAAAGACACATCG
ATGGAGGGAAAATGCAAATTAATAAAATGAAAAACAGCTGGGAAAGAAACAGGAACAAACAAAACCAAAT
GTTCATTTTATGTGTTATGAAGTTNNNNNNNNNNNNNNNNNNNNNNNNNNNNNNNNNNNNNNNNNNNNNN
NNNNNNNNNNNNNNNNNNNNNNNNNNNNNNNNNNNNNNNNNNNNNNNNNNNNNNNNNNNNNNNNNNNNNN
NNNNNNNNNNNNNNNNNNNNNNNCCCGAAGTCGTTGTCAGTCAGTAACACAGTGGATCTGTCGTCTGTGG
GACAGCAACAAAAACAAGCTGAGCACTTCAATAACCAGGTTCAGTTACTGTATGCATTACGTTACACACT
GGCAGTGAGCTTACCAACAGTCTCCATGGTGTCTCTCTCCTCGATGAGGAGCTGGGCTCTGGGGATGTCG
ATGTGCATGCGGAGCGTCTGTTGCTGTTTGTTAATCGGCTCGGCTGGACGTGTGTTTTTACTGCGGAGCA
CAAAACATGAAAAGAAATATCAGAAACCCTCGTTGCAATGAGTTCTCCTCAGACAACCGTGCTGCGTGCT
GTCGTTCTTACCTCATG
>10893
TGCAGGTTCAAGGTAAGAAATCCAGCCAGTGGAACAAACAGCATTTCTGCACCAACGCCTACACACAGGT
GTTGTTTTTGAGCGTGCTGCACCTGTGGACTGGTGTTAATTCATTTACACACCTTGTTACAGTGGCAAAC
ACTCCTNNNNNNNNNNNNNNNNNNNNNNNNNNNNNNNNNNNNNNNNNNNNNNNNNNNNNNNNNNNNNNNN
NNNNNNNNNNNNNNNNNNNNNNNNNNNNNNNNNNNNNNNNNNNNNNNNNNNNNNNNNNNNNNNNNNNNNN
NNNNNNNNNNNNNNNNNNNNNNNNNNNNNNNNNNNNNNNNNNNNNNNNNNNNNNNNNNNNNNNNNNNNNN
NNNNNNNNNNNNNNNNNNNNNNNNNNNGTGGGGTAACTTTGCCATCAGTCCCAGTGAGCGCTCCTATCGG
CTGGAGAACCTCAAGTGTGGCACCTGGTACAAGTTCACACTCACGGCCCAGAACGCAGTGGGTCCAGGAC
GCATTAGTGAGATCATTGAAGCAAAGACTCATGG
>10900
TGCAGGCTTAAGCGTATCATCACTGCCCTCTGGGTTGCTGTGGAGGAACAGGGCTCTCCTCACCTCCACA
TAAAAGACACATTGTACTGTGCAGTAAACATACACTACGCGCTTCGCCTGTTATTCTTTGGTTTTCCAAA
ATAANNNNNNNNNNNNNNNNNNNNNNNNNNNNNNNNNNNNNNNNNNNNNNNNNNNNNNNNNNNNNNNNNN
NNNNNNNNNNNNNNNNNNNNNNNNNNNNNNNNNNNNNNNNNNNNNNNNNNNNNNNNNNNNNNNNNNNNNN
NNNNNNNNNNNNNNNNNNNNNNNNNNNNNNNCTCCACCTCGTCCTAATAAACACATCACATCTTATTGCT
TTCTAAAGAGGAGCAGTGTTCCTGACTGTGTGTGACGGAGAGTGAGCACTATTTAGTCATCTACTTATGC
GTCATTTAAACATTATAAACCTAGATTTTTCCAGCCATG
>10965
TGCAGGATGCTAACACTGCTAGCTCAAGTTCACCGGAGACATTTGGTAGTAGTAGAGCGGCGCAGCCTCC
TACGGACACTGCAGCGGACAATGCTAGCATTACTACGGCGGGCAACAGCCTGGTGGTGGCGGCTGAGACA
GGTCAGACCGTGCTAAGTCCTCTCACATCACCATCTCCCATAATGTTTATTGGGCTGTACATGGCAGGTG
CCAAACAAAACAGATCTAAAATGACAGTATTTTTGTGTGGTTGTGTTGCCCGGTGTTGTTATGTGCGTAA
TGGGAAGAGCCTCGTTGCACGCGCACTGTTTGCGTGTGTAGACAGGGGCCCATGGCGAGTTTGTGTCCAG
GGCCCGTGGTCATGNNNNNNNNNNNNNNNNNNNNNNNNNNNNNNNNNNNNNNNNNNNNNNNNNNNNNNNN
NNNNNNNNNNNNNNNNNNNNNNNNNNNNNNNNNNNNNNNNNNNNNNNNNNNNGGCTTCTGCGATAGTAGT
TACATCACCTTCCTTAAATATGTAACACATAGCATTTTAACAACTTCCTTTTATTAAATTAAACAAAAAC
GCCAACACAAAGTAGTGAGCCAGGTCAAATAAAATAAGAAAATCCGGGTTGACATG
>10977
TGCAGGTCTTTGGAACCCGGTTAAAACCAACACAGACGTGGGTCCAGACTATGCACAGAAAGTTCCCAGC
CGGTGTTCGAACCAGAAATCTGCCCCCCCCTCCCCATCCAAATATGTCTGCAATAATCTACAACCACTTT
GTGCATCAATGTTGGTGAGAAGCTACATTTTGGTCGCTGTTACCTAATAGTGGACACATATCTGGTGCAA
TGTGCTGTAAATTGAGTAGAAAATTGATCAACACCAGCGAATGCAGAAATAATGTGTTGCAATAAAAAAG
AAACAATAACTTTGTTTTAATCATGAGAAATATAAACCCCACTCCAACTGCTCAATGAGCAATAAATCAA
TAAATCACAGTGTCACATTGATGCAAACCATAATAAACATTTCACATTTTGTAGAGTATATTTGTAAGAA
ATGTAGATATCATGCATTACATGTGAAGATCTTAAAACATACACACACATCTGGTAGCAACATTTAAACA
GAACACACTTCATG
>10978
TGCAGGTAAATAGGCCAACTGGTGACTCTCAATTGCCCTTAGGTGTGAATGGTTTGTATGTGTCAGCCCG
GTGATAAATCGGTGACTTGGCAAGGGTGTACCCTGCTTCTTGCCCAATGTCAGCTTGGATGGGCTCCAGT
CCCCATGNNNNNNNNNNNNNNNNNNNNNNNNNNNNNNNNNNAAATGGATGAATGGATATTTCTATGGAAA
ATAACCACTTGCAATGCTGCAACAAATTAGTCCACAGAGGTTGTGACATCGTAGAGAATATTTTGTGTGT
TTGTTTCTGATTGAACTATTTTACTGATATTAATTAAATTCTCATGGAGATGACAATTTTCTTTTTGTTT
TGGGGTTTTTGTTGTTTTTGTTGTTTTTTTTTGCATATCTTGATCTGATTGAATTTTCAGATTCAGCCAC
TATTGCAATTCACCAAATCTACCACATCTATCATGTGCATG
>11153
TGCAGGAGCCGGAGCACAACCTCCCTCTATGCTCTGACGTACTGTAAACAGGGTACATCCACCACTGTGA
GCCCTGAAGACTGCTGATAACACCAGTGGACTGTTGAATGACCTCAGGGAGAGAACTGTTTTTGTGTTTC
TGTCGNNNNNNNNNNNNNNNNNNNNNNNNNNNNNNNNNNNNNNNNNNNNNNNNNNNNNNNNNNNNNNNNN
NNNNNNNNNNNNNNNNNNNNNNNNNNNNNNNNNNNNNNNNNNNNNNNNNNATTTCAAAAGAATGTTTCAC
TGCCTGCTGTGGATAATTCACCCACAGAATTGTGTTGTCATCTTTTGGTCTTCTGCAAAAGCTGAATTGT
TGAAAATGATGTTGCGTTATTAAATGTGTGATATTAAAAGGAAACACAAACANNNNNNNNNNNNNNNNNN
NNNNNNNNNNNTAGTAAACTAACCGAGAAAGATGGGACAGCTTACATATGTGCTATACTGTTATGTAACT
TACTCTGTGTTCTTTTTCAAGCAGTGGGACGTGCATCTAAAGGAAATGTGACTAAAATTTGAACCCAAAG
TTCAACATTTGTTCATG
>11231
TGCAGGTCAGAGGTTTTCCATCTTCTTATTTATCACTGTATGATTGGTTGATTGGCGTTGATGTAATGAG
GCCCTTTCTGAGGCCAGGGGATGTGCTCGCATAAATACAGACATTCAGGACCAACAAAGCCTCCCCCTGT
TTTTTTCTCACTATTATATAGACGTCAAAATAGTTTAAACAAAGGAAAACAAATACCTCCACAGGTTGGG
ATGTTTACAGTGTAAGTGGCATCGGGCCAACTCGGACCTGAGCAAAATATTTATATCCATGTATCCACCC
AGTTTTAGCACAAATCAAATGTCTCAACATTTAAAGAAATAACGGTGCTGGTGCGTTCACATGNNNNNNN
NNNNNNNNNNNNNNNNNNNNNNNNNNNNNNNNNNNNNNNNNNNNNNNNNNNNNNNNNNNNNNNNNNNNNN
NNAAAGGTGAACTTCCTCCACTCCGTCTGTGACCGACGTCTGAGAATGATGATTCAATAGTGACTGTTGA
TAATGAAACAAACAGGTTGCCGTGTCTGTTCGGCCTTATTTGGAAGTTGAGCGGGCACTGGCAGGCAGAG
TGCATG
>11293
TGCAGGGAGAGGGAGAGATGATGTATTAGCAGGAGAAGTGTGTCGGTTTCAGAGTTTGAAAGATAAACTG
ATGTAGCTTTTTTTTTTACCTGCAGGGCTCCGATGGCAGCGCTCTGGAAACGCAGGTCAGTCTTGAAGTC
CTGGGCNNNNNNNNNNNNNNNNNNNNNNNNNNNNNNNNNNNNNNNNNNNNNNNNNNNNNNNNNNNNGTAC
CGACGGATCTCTCTCAAAGCCACGGTACCAGGCCTGAAAGACAAAAGCAGATCATAGCTCAACACACCAT
TTCAATGTTTGTAACTCGCAGGTTAATTTACTTTCTTACAGGCGCAACAGGATTTTAATAATGCCTCCAT
GNNNNNNNNNNNNNNNNNNNNNNNNNNNNNNNNNNNNNNNNNNNNNNNNNNNNNNNNNNNNNNNNNNNNN
NNNNNNNNNNNNNNNNNNNNNNNNNNNNNNNNNNNNNNNNNNNNNNNNNNNNNNNNNNNNNNNNNNNNNN
NNNNNNNNNNNNNNNNNNNNNNNNNNNNNNNNNNNACGGGCAGCCTTGGTGGCGAGCTGCTTACGAGGAG
CCTTTCCTCCAGTGGACTTACGGGCAGTCTGCTTGGTACGAGCCATTACGACGAAGTATCACCTGAAGGG
AAGATTTACAACAAATCAGCGTGTTTTGAATTGCTCATG
>11337
TGCAGGGTTCAGCAAGTTAAACTGAAGACTTTGTAAGACCTTTTTAATACTACACAGAACGCTACTACCA
GCCACAGTATGAAAGTATGAAGTGAAATCTGCAGGGACGACGTGGCCTAGAAACATTTTTTAGTACTTTG
TTCCAGNNNNNNNNNNNNNNNNNNNNNNNNNNNNNNNNNNNNNNNNNNNNNNNNNNNNNNNNCCCGGATA
AGCTTCAGAAAAAAGCTGGATGGATAAACCAATTAAAAAATGATGAATTAATTCAAGTTTATTTAAGTTT
TTCAATGAGCTGCTGAGCTAGCTCACAGAACTACAGGCCTGATGGTGTTGACCTCCACTGTCNNNNNNNN
NNNNNNNNNNNNNNNNNNNNNNNNNNNNNNNNNNNNNNNNNNNNNNNNNNNNNTAAATTTAACCCATTTT
AATGTCATCAAAGCCATTTTAGGACAAGGAATTCAACGCTTTTTCAGACTTTTCAAGACCTGCAGACACC
GTGAAGCAAAGAGTGCAGACTCTTCGTGACTTTCAAAGTGTCTCTTTACTGTTTCATGACTCAGATCAGT
GTTTCTCTAACTTTCTACACCACGTACCATG
>11474
TGCAGGCTCAGGGCCTTGTCCCGGCGCCGGCGTTTGCTGCTGTCTCGTTGCTCCTTCTGCCTGTTCTGCA
CCTCCATCAGGGCTGTGATGAACGTGTTCTTTACCTCCTTCTCGAACTCCAGCTCTTCGCGCCGAGCAAG
CTGGTNNNNNNNNNNNNNNNNNNNNNNNNNNNNNNNNNNNNNNNNNNNNNNNNNNNNNNNNNNNNNNNNN
NNNNNNNNNNNNNNNNNNNNNNNNNNNNNNNNNNNNNNNNNNNNNNNNNNNNNNNNNNNNNNNNNNNNNN
NNNNNNNNNNNNNNNNNNNNNNNNNNNNNNNNNNNNNNNNNNNNNNNNNNNNNNNNNNNNNNNNNNNNNN
NNNNNNNNNNNNNNNNNNNNNNNNNNNNNNNNNNNNNNNNNNNNNNNNNNNNNNNNNNNNNNNNNNNNNN
NNNNNNNNNNNNNNNNNNNNNNNNNNNNNNNNNNATAATATAAGTTACCATCACCTAAAATGTAGATTTA
AAAACAAATTCTATTACTAAATGTATTTATACAGCTCTACTTCACACGTTTAGCTCCCATTCTCACAGTG
GTCAGGACAAATTAATGCGAGTCAGACTGAGGAACCACATG
>11502
TGCAGGGCGATTGATGGTGAGTCAAACAGGTCAAGGTCAGCTACTAGTATTGTCCTGTTGTGGTGTAACA
CTGAATCACAGCCTGCTCCTCCTGATTAGTCACTAGAAAACATAACTAGCAATCACTTTTTCAAATGCCT
TAAGGGTGTCTAAATACTAATGGCGTCTGTTTTGTAAAATGGTTGCATTTCTCAGGTATTACCCGCCCCT
CGGGGGTTAACAAGCAGGCCTGGGATTGCCTGTGTCAGCACATGTGATTGTTTTGGCAACAGTGTGAAAA
AGCTAACATGGGCTTTGAGCAGCCGAGAGAAAATGTGAAGCTCCTGCTTGCCTTCATGTCTCACAGGCCT
AAAATGACAGTCACCAGCCTTGTCTGTCGGAACTAACACGCACTCACCTGAAGCAGATGGAGCTGCCTAA
CTTAAATGGATGTCTCCTGTTCTTCCATGTGAGAGCAGGAGGGTTCGTGAGGAAAAATCTGTGGCCATGN
NNNNNNNNNNNNTCAGAGGCATTCGTCGACCAAAGGGTGAGTGATTTAAAAATCATGACCCAAGAATATG
AACTTATAGAAATCCCTTGTTGCTATTTAAAGAGGATGCAGTCTATTGGAGACTAAACTTGCCTCTATCT
ATACAAAAAAATCATG
>11646
TGCAGGCTTGTTCCATAGGGATGTAATGCACTGAACAAACTGTTAAAGCAGTCATCCAGCGTGTCGGTGA
AAGAGTTAACATTTCTTCCTTTGGATGCTCACCAGGAGGGAAGATTCAGAAAGAAAAAAAAAAAAAGGTT
AACTCACTTCAGACACTGATGGGGAATTCCTCACTGTCTGTTCTGCCTTGGTCGTCTCTGCCAAGTCCAT
TGTGTTTCTGTCTTCTCTGCCTACCTTCTCTGTTTCATGNNNNNNNNNNNNNNNNNNNNNNNNNNNNNNN
NNNNNNNNNNNNNNNATCACCATTGAATTTTTGCATCTCAAAATTGTTAAATAATGAGACCATAGGGGAA
ATGATTGGTAGTCTGTGGCTGATGCAGCTTGAACTGAAACTTTCCAAATGTTTCCAGAAGGGCAACAACT
ACCTTTTGTTATGTGCATGTTTGTACATGTACATG
>11702
TGCAGGTATCAGGCAGCTTGTGCTAATTGTAAAGGTGTCTTAGTTACCATCCTAGAAACCCATAAATTAG
CCAAGTTTTTTAGTTTTTGATTAAAGGCTTGGATTGATTGTGTTGAGTGGAATGTCCCACACACAGATGG
GATGGCAGGCATGGCAGCTCATCAGCACCATGACATGATAGATCCACTCCTAACAAAAGCCTATATTTGC
TTCCGCTCCTGCTAATCAACGTCGTCCCTTGGACGCGTTCCCATCGGTGTGGATGAATCTGCCATGNNNN
NNNNNNNNNNNNNNNNNNNNNNNNNNNNNNNNNNNNNNNNNNNNNNNNNNNNNNNNNNNNNNNNNNNNNN
NNNNNNNNNNNNNNNNNNNNNNNNNNNNNNNNNNNNNNNNNNNNNNNNNNNNNNNNNNNNNNNNNNNNNN
NNNNNNNNNNNNNNNNNNNNNNNNNNNNNNNNNNNNNNNNNNNNNNNNNNNNNNNNNNNNNNNNNNNNNN
NNNNCTCAGTCGGCCAGAGCATTTACTTCTAATGTGTTGCTGGCAAGTTAAGAGGAATGAGGGGCAGGGA
TGGACAAAGCCCTGCCCTCCTACAGTAAATCCCTCGAGGAACCAAAATCATTTTGAAAATGTTCCAATTG
TATTCATG
>11854
TGCAGGATGAAGTCAGTGCAATTTGATCTGCAGTGACAGTAACAATATTATGTACTGAATGCACTGTATG
AGGATGAACTAATATAACCAACCATCGATAAACCCCTAGGGGCTGCACTGGCCATCACGTAGGGTCAATA
TTTTCTATTTCATTATTTTCATTTTTTTAAGAAGACTGCACGGACATATGTGTTTATCTCTATTATTTCA
GCAAAATGAATCTCAACTCATGNNNNNNNNNNNNNNNNNNNNNNNNNNNNNNNNNNNNNNNNNNNNNNNN
NNNNNNNNNNNNNNNNNNNNNNNNNNNNNNNNNNNNNNNNNNNNNNNNNNNNNNNNNNNNNNNNNNNNNA
TCATTAATGCCGTTACAAAGGTTTTGTGCCAATCCATTTAGTAGATGTTAAGATCTTTCACCGGATAAGT
GAAAACTTTGACTTGCTGGTGAAAAATTCAGGGGATTGTTAGAGCCACTATGATTTGTCCTCTGGACACC
ATGGTTATCTGTACCAAATTTCATGGGAATTCATCCAAAATGTACTGTTTCAGAATCAAAGCACTGACTG
CAGACCAACATCGCCATTCATATAGCCATGCCACATG
>12004
TGCAGGTAGGTGGTTTATGTGTTTCTTTAAAACACGTGTGTGTCGGACTTAGCGGCAGCAGTGTAGTGCT
GTAGTAGCGTTTGGTGGTAGCGGCAGTATGAGCTGCAGCTATTTTGTCTTTCTTTCTTAATTTCAGATAT
GTGGAATGATNNNNNNNNNNNNNNNNNNNNNATTCAAACAATGGGCTGAATTTAAAGAATAATGCTGTCC
TCCAGAGTTCTGAAGCATTGACGTTTTTGTTTTTTTTAAAGACGGCGAGCTCAAATAGTAATTCTGTTTT
TTGTCTAGACTTTTATTTAAATGACTGTGGGGACATTTGCAGCACCAAGGACGGTGCCAAAGTTATATTT
ACTGTTGCACAGGCTGCTAACGGATCTTTAAATGTACAATAACCACTGAAATATCTCTTAAATGCAGTAA
GTATAGTTTTGTATAGAGCATGGAGAAGGTTTAGTTTGTGCTTCATGTGCAATGTCTAAAATCGCAAGTC
ATGATAAGTCAGTGAGATAAGATAAGTCAGATAAGTGTTTTTAAAATCACATGAGGAATGGTTGAACATG
AAATACGCACGTCTATAGATTCAGCTTTATTTTTTTTAATCACCTTCACAAGAAGGATGCATG
>12173
TGCAGGTGTAACTGATTTCACGTCGTTTTTCTTTGATTGGCTTCCATCTGCCGCCTCTGTGCATCTAAAA
ATTGGCTTGAAATGGTTATTAGATGTGAAAATGATTGAACTTTGTTGTGTTAAATGATGTTGACTTTAGT
GAAGGNNNNNNNNNNNNNNNNNNNNNNNNNGAGTACTTATCTTACTACTGATGAAGTTAATGCTTTTGTC
TTTGAATATCAGACACACACAAATCTGGCGGTTCTTCACTTCTCTGAGCTCTGAGTGCGCCCTCTTCCTG
CGACATCTGTCGGTGCAGTGATGTAATCCAGCATGNNNNNNNNNNNNNNNNNNNNNNNNNNNNNNNNNNN
NNNNNNNNNNNNNNNNNNNNNNNNNNNNNNNNNNNNNNNNNNNNNNNNNNNNNNNNNNNNNNNNNNNNNN
NNNNNNNNNNNNNNNNNNNNNNNNNNNNNNNNNNNNNNNNNNNNNNNNNNNNNNNNNNNNNNNNNNNNNN
NNNNNNNNNNNNNNNNNNNNNNNNNATCGTGTTTTAAGAAAGCTGTTTGAAATTTGGGTGCCAACAACTA
AATTAGCAGGCGTGGACAGAGATGCTACCTCCACCCTGATCGGTGCTGATTTGTTATTTTCTTACACGTC
TCTCATCAGTGGATTTGATTTTGCACATG
>12237
TGCAGGTGTCAGTGTTGAGGCATTTTGATCAGAAATCAGAGTTTTTGCAAAGAAGAGATTTTATAAATGA
TACTGACATTTGGTAATGGCTTATTTCAACAAATTGCTCTTTTTAAAAACATTTAATCTCCCTGTTGCCT
CTAANNNNNNNNNNNNNNNNNNNNNNNNNNNNNNNNNNNNNNNNNNNTGAGCACCCAGTCGAGCAGAGAT
TTTTCTTTTTAAAGGTGGAGATCAGACAATTAAATGTTTCTTTAAGCAAAGAGGGTGACCTGTATATGCA
ACCAATAGTTCTACATTCATTTGTACACAGGTGTCCTTCCTGAGAGGTCATG
>12272
TGCAGGTAAATCTCTTGTGTTTGTGACAATGTTCCCGCAGTGAACCACCAGTATTCTGAACTCTCAGTCT
ATGTTACCTTTGGTCTGTTCGAGAGCAAACAGTGGTCGAGTGACGTAGACATTGAATGAGAACGAGGGAG
CGCCGCTTATTTTCTGATTGTTTCATAAAGGTTACCTCCAGCGACCCGCTCCCTCAGCCCTTGACAATGG
CTGATTTGGTCTGAATAGGGCCTAACAGTGTTGTCTGAGGTGTTACATACACATGANNNNNNNNNNNNNN
NNNNNNNNNNNNNNNNNNNNNNNNNNNNNNNNNNNNNNNNNNNNNNNNNNNNNNNNNNNNNNNNNNNNNN
NNNNNNNNNNNNNNNCATTGAAATGTTTATAATTGCCAGACACACTGCAGCTATTTGACACACAAAGGCT
TCCCTTCATCTACCTTCCCAGCACTCAGCACCTCTGTGCTGTTAGATCTATTCTCTAACCCTGATTGGCT
CCAGTAAAGTTGGAGAAGTGCATG
>12289
TGCAGGGCTTTCACAGAGGTTTTGATGAATGTCAACAACTCAACAATTGCTTCAGTCTCTTGAAACAAGA
ACGCTCACTGTGCTCTGCATTTCAAGACATTCACAATGGCTCTCCACCGACAGCTCAGTGGTGGACGATG
ACGTGNNNNNNNNNAGAAAATAATGAAATGCTATAACTTGAGCTGAAAAAGAAGCCATATATTCCAATCT
ATGTTCATTTGTACAGAAATCAGACGTCTTCTAAGAGTCAGTATGTTGAAGTGACGTATCATCTCCGTGT
AAATATGATTCCCGAGCATGCAGCGTGGGGAATTGTTCCATTTGTGTGACATACATGTCACTGACAGCAG
TGCTGATCAGATGTTGACACGATGATGTTCCACCATGATTACAGTTACAGGACATCATCCCTGCCTCGCT
CCATGGAACTAATTTGTGGGTGTAATTCTCCATGNNNNNNNNNNNNNNNNNNNNNNNNNNNNNNNNNNNN
NNNNNNNAAACAAATCATATTTTCTGAGGGAAAGATAAGACTGCAGCTCAGGCTCTGCTTCTTTGAGACG
AGCAGAAGACTGGTCGTGCTGGGCAGCTTCCAGTCTGAATGTAAAGCAGAGAATGTGTTCGGAACAATGA
TTCTATCCATG
>12310
TGCAGGCCACTATTCAGTATTCCCCATACTTATTATTCTTACGTATCCCAGGAATATGGCGCGCTACTCG
TCCCACAGTTTTGGTCGCACAGACACAAAAAAGGTATCAAAACGACCGGCTCGGCCGGGAATGGTGTGCT
GTGACNNNNNNNNNNNNNNNNNNNNNNNNNNNNNNNNNNNNNNNNNNNNNNNNNNNNNNNNNNNNNNNNN
NNNNNNNNNNNNNNNNNNNNNNNNNNNNNNNNNNNNNNNNNNNNNNNNNNNNNNNNNNNNNNNNNNNNNN
NNNNNNNNNNNNNNNNNNNNNNNNNNNNNNNNNNNNNNNNNNNNNNNNNNNNNCTACAGAAATAATCTCT
ACATAGAAACGTAGGAAAATTCGTGGGCTACGCAGCGATATCACTGCTGAAGCTGTCAGACTTATAGTTT
TGGCAGGAGACGCACTGATGCGCCAGGATCACCCACCGACAGCCCCATCTACTCCCATGTAAATTGGAGA
GGAGAAATGTCCCAAAGGAGCACGGGGCACCTGTTCTTTCTCTCTCTCCCCAGGTCACATTTTTTAACTT
TAGACACTGAAATTCGGCATTCACATG
>12337
TGCAGGTAACTTCCTGTGCTGTCTGTCTCCGTCCTGTCTGACTTGATGCAGCTGTTCCAGCGGTGGGAGG
GTCAACGGGAGTATGAAGCAATATTTTCCAGGAACCGACCAACGCAATGACAGACGCGTTCACGCAGCCA
TTGGTGCTCAGCGAGGATGTCACTGATGTCAAGAGTGATGGAGTCAGACAGGGACGAGACATCCGGTCTG
CTAAGATAATAAAAGACTTTATATGATGACGACACGAGTTTGACCAGCTGACGGTGATGATGTGGCGTCA
CGTTTATTATTTCAAAATAAATGTAATTTGTTTTTTCTTGTTTTATAAGATGACATTTAATTAATTAATT
TATTTATTTATTTATATCGCATCAAATTATAAATTAAGTTATCTCATGACA
>12385
TGCAGGGTTTCCACAGAGCTTCGTTACAGGAAGCAGCCGTGGGGACTTGTGAAGGGCTTTATTGAGAGGA
ACTTCTGGAGTGGCCTGGATGAGTACTTCAGACACTTAGGTTAGCACCAATAAACTTGAATTTTGCATAA
ATTATTTGAGTCCAAATCAAAGTAAACGCAGGTGATACCCCCCTGAATAAGCTATCGTATAGTATTCTGT
GTACACTATGTACTTTCTGGCGTAGTTGTTTTAATTCCAGTACAGCCATTGTGCATTAATTGAAATGACC
CCCATGNNNNNNNNNNNNNNNNNNNNNNNNCTCTCTCTGGTTTCTTCTGTCTAGAACTGGAGCTGAATAA
GTTGGATGTGGTGTTGCTGGATCCACATTCACCCAAGACCAAGGCTCTGAGGACGGGCACCGGCCGGAGG
AGGAAACGGGCGCTGGTTGGGACGGTGGGGAACATGGACGAGGCCTTGAGCCCTGTTACCACGCCTGAGG
ATGAGGAGGAGGAGGAGGACCAGCACATCAAGCATG
>12431
TGCAGGCCTGATAACAAATCGGTGGACTGGTCTGGGTCCAGACCGAGACATAATCCTGTTGACACTTCGT
AACAACTGAACCGCTAATTAACTGCTGCTAACTGAATCAAAACCTGGCTCAGCAGCCGGTTCGGACCGGG
TTCGNNNNNNNNNNNNNNNNNNNNNNNNNNNNNNNNNNNNNNNNNNNNNNNNNNNNNNNNNNNNNNNNNN
NNNNNNNNNNNNNNNNNNNNNNNNNNNNNNNNNNNNNNNNNNNNNNNNNNNNNNNNNNNNNNNNNNNNNN
NNNNNNNNNNNNNNNNNNNNNNNNNNNNNNNNNNNNNNNNNNNNNNNNNNNNNNNNNNNNNNNNNNNNNN
NNNNNNNNNNNNNNNNNNNNNNNNNNNNNNNNNNNNNNNNNNNNNNNNNNNNNNNNNNATCTTATAACCA
AATAACACTGACAGCAGACTAAGATTTCTCACCTTGTTCTTTGAGTCGTATGATTTCAGTGTCGGAGCCG
AAGCTGTTCCACGCCGTGCAGTTGTAGATGGTCTGGAAGTCAGCAGGGACGATGTTACTCATGGTCAGTG
TGGATATCACCCCCTCCTCTGTGCTGACCGTCTCCACAGTGTAGCGTCCAGACGTCCCGGACTCTAAGAC
TCTCTCCTTCCAGGACCAGGCCTGAGGGACAACACACATTAGTGAGAGCGCATG
>12538
TGCAGGTCGTTTACCTCAAGGTGAATCAACGACCCGCAGGTGATCTTAACGACCCCCAACCACACCTGCA
CTCAGACATCTTCTAGTCGAAGGCCATTTACTTTATTCTGCTGATTCACCGGCTTTCTCGTCTTTGTCGC
TTGACCACAGCTGTCTCTCAAACTATCGAGACAAACCAAAGAAAGCTTCTTGGTGTCATTATTTTGCAGC
GTAGACTGCAAGCCAGACTCTGATATAGAAGCTGGTACATGAAATAAACTGAGCCAGAACACAACAGAGA
GTTTCTGAATCATGNNNNNNNNNNNNNNNNNNNNNNNNNNNNNNNNNNNNNNNNNNNNNNNNNNNNNNNN
NNNNNNNNNNNNNNNNNNNNNNNNNNNNNNNNNNNNNNNNNNNNNNNNNNNNNNNNNNNNNNNNNNNNNN
NNNNNNNNNNNNNNNNNNNNNNNNNNNNNNNNNNNNNNNNNNNNNNNNNNNNNNNNNNNNNNNNNNNNNN
NNNNNNNNNNNNNNNNNNNNNNNNNNNNNNNNNNNNNNNNNNNNNNNNNNNNNNNNNNNNNNNNTATTGG
GATGCTGTCCAGTTTACAGTTAGTCTCAGGTCTAATCCTTCCGAGTCTACATAAAACACACATTTCTAAT
TTATGATGTTCATAACTTGTACATAAACACGTATTTATGTTGACCTATTTTTTATACATTTGTGCATG
>12543
TGCAGGAGAACACAGCACAGCGTTAAGAGATAAACACAGATTCATCAGGCGAACATCAACATCGACAGAT
ATTCACGTTGTTGAGTCTATCTAAATCTACATTAGTTATATGCTCCACTTTAGAAGAATTGATTGACTTA
ATTGCNNNNNNNNNNNNNNNNNNNNNNNNNNNNNNNNNNNNNNNNNNNNNNNNNNNNNNNNNNNNNNNNN
NNNNNNNNNNNNNNNNNNNNNNNCGATCCTTAATCAGCCTGAAGCAGGATTGGTTAGCTCAGAGAGCCTG
TCTATCTGCAACCTACAAACCTACATCAGACACAATATAAACAACTGAAATATAACCACTGTGTGCGGTT
ACAATGCTCTCTCTGTTACCCACAATGCCACAGTTTCACGCTCAACTAAACTCTGATCATGNNNNNNNNN
NNNNNNNNNNNNNNNNNNNNNNNNNNNNNNNNNNNNNNNNNNNNNNNNNNNNNNNNNNNNNNNNNNNNNN
NNNNNNNNNNNNNNNNNNNNNNNNNNNNNNNNNNCCAGCTGTCTTCTCTCTGTCCAAGGTGCAAACATCA
TTGTCACTAAAGGACTGTCCCTTGTCTAGTCCTGATCCTCCACCTACAGTGCTGTTCTTTCCCATCCCTC
CCCAGGAGACTGAACGGCACCTCACACTCAGCCTCATG
>12556
TGCAGGGAGAAGAGCTGCAGCTTAAGTCCTGAAGGAGGCCAGGAGTCCTGCAGCCCCACTTACAATCTGA
CCCACCACCACCCCTACAAACAGAGTCAGCCGCAAAGCTCAGGTCCATCCTCTCAGCTGACTCAGCAAAT
CATTGNNNNNNNNNNNNNNNNNNNNNNNNNNNNNNNNNNNNNNNNNNNNNNNNNNNNNNNNNNNNNNNNN
NNNNNNNNNNNNNNNNNNNNNNNNNGTCAAGGCCCAAAACCAACACTGAGTGTCCGTGACCTTCCACCCC
TCATCTTAGACAGATCACATAGAGGCCCGCTCTCTCTTTCAGTAGAAGTTCTGGTTCAATCTCACCTCCT
GAATCTTGTTCTCCTCATCAGGCTCCATGCTGGCAGCCGACCGTCGGTACCCTGCTGAGATCTGCCATCA
TCCTTCCAGCAGGCTGAAGGAAGAACCTTACGACCATCACATG
>12560
TGCAGGAGGTCTTTTCAGACGGAGGGCGACTCGCCGCTAACGTACCTACTCGGATCTTTGTGAACAGTTT
AGCAACGCAATCCCAGCTCCTCCTGGAGCATCCCGAGGCATTCCCAAGCTAGATGTAGTCCCTCCATCGG
GTTCTNNNNNNNNNNNNNNNNNNNNNNNNNNNNNNNNNNNNNNNNNNNNNNNNNNNNNNNNNNNNNNNNN
NNNNNNNNNNNNNNNNNNNNNNNNNNNNNNNNNNNNNNNNNNNNNNNNNNNNNNNNNNNNNNNNNNNNNN
NNNNNNNNNNNNNNNNNNNNNNNNNNNNNNNNNNNNNNNNNNNNNNNNNNNNNNNNNNNNNNNNNNNNNN
NNNTTGCACTGTGTCTCAATTCGCCTATTTCCAGACTTACTGGAAGCTGCTGGAGCTGAAGAGGTTGATG
TGCATACCTCAGTATACAAATGTAAGGTTGTACACGTTTTATTTTTATATTTAGGACGTCAAATGTTGGT
GCTAATGCATGGTTGCAATTCGGTGAAGAAAAAGCGGTAAAATGTTATCAGGAAGTACATG
>12606
TGCAGGTGTAGGTGAAAGGCCTCTCGTCGGCCAGCGGCGCCCAGGTGAGACGGCACAGCGTCGGGCTGAC
CAGGCTGACGTTGCTCCTACGGCGGTCCTCTGTGGACACGTAGACGACGGCGTTGGGGTAGGTGCTGCCC
ACCAGNNNNNNNNNNNNNNNNNNNNNNNNNTACGGGCCGGGGACCTGGTAGGTGGCCGGAAACTCGCAGT
CCACCCTGACGTTTCGCTCCAGGTACGTTAGACACGGAAACATCTGAGGCCCACGAGGAGCGAACAGAAA
CGTAGTCACCGAGTTCACTGGAAGAGCAAACATGNNNNNNNNNNNNNNNNNNNCAGACGGTAACACAACA
CCGAACATACAGAGTACAAACACAGAGTGAAGTGAAGCCAACGACAGGAAGCGGAAAACCTGCAGTTCCT
CTTGTCGTCCACTTGAGGCTGGCTCCAGAAGTGAGTCAGTCTCCATAAGTCCCCATGTTCAAATGTCCAA
CTTCACAGCAGAAATAAACATG
>12610
TGCAGGACAAAAGCTAGAAGCACCACAAACAGTCTGCTGTAAATCTTCAGACTTGAGTCTGTTTTTATAT
TTAGTCAGTGAACAGTGTGACGAGGACATTAGAGCAGCAGTAAGTACTCACACGTTAGGGACAGATTCAG
CATGANNNNNNNNNNNNNNNNNNNNNNNNNNNNNNNNNNNNNNNNNNNNNNNNNNNNNNNNNNTGTAAAA
TCAGTGAACACACACGAACACACACACACAGGTCGACAGGCTCTCACCTGCAGCGGGAAAATATGCAAAT
GAGGTCAAACTTCGTCAGATTTAACGGATAATGATCAGCCGTTTCTGAGAATAAAAGACTTTAAACATG
>12629
TGCAGGGAAGACGGAGAGACTGTGAGGTCTGTGACGTTTCACACCAATCACGTTATGAATGAATAAAAAA
TATAAATCAAACGCACCTGCTGAGTGGAGGCGGCTCCTGCGCTGGTTGCCATTACGATGTACTTTGTTGC
CGGGGGNNNNNNNNNNNNNNNNNNNNNNNNNNNNNNNNNNNNNNNNNNNNNNNNNNNNNNNNNNNNNNNN
NNNNNNNNNNNNNNNNNNNNNNNNNNNNNNNNNNNNNNNNNNNNNNNNNNNNNNNNNNNNNNNNNNNNNN
NNNNNNNNNNNNNNNNNNNNNNNNNNNNNNNNNNNNNNNNNNNNNNNNNNNNNNNNNNNNNNNNNNNNNN
NNNNNNNNNNNNNNNNNNNNNNNNNNNNNNNNNNNNNNNNNNNNNNNNNNNNNNNNNNNNNNNNNNCGTC
CTGGCCTTCATCACGTGGGAGCAAAGCATCGGCCCGAGGTAACCGTAGTCTGTGCGATACTGCTCCACGT
TGTCGGGCTGAGGTCGGATCTTTGCGATGACGCTCGCACAGTGTTTCTTTGGAACACATTTTGTAGACAT
G
>12678
TGCAGGGGACCGCGCACCTTAATTTTGGAAACAAGTCGGTTACCAAAATAAATCAGCGCTTCCGGCACGG
GAGGGTGGAGCAACTGCGGCAGAGGAACTTCAGTTTGGGGATAATACGCCACATTTTCAGCTGCATCTTG
TTTATGTNNNNNNNNNNNNNNNNNNNNNNNNNNNNNNNNNNNNNNNNNNNNNNNNNNNNNNNNNNNNNNN
NNNNNNNNNNNNNNNNNNNNNNNNNNNNNNNNNNNNNNNNNNNNNNNNNNNNNNNNNNNNNNNNNNNNNN
NNNNNNNNNNNNNNNNNNNNNNNNNNNNNNNNNNNNNNNNNNNNNNNNNNNNNNNNNNNNNNNNNNNNNN
NNNNNNNNNNNNNNNNNNNNNNNNNNNNNNNNNNNNNNNNNNNNNNNNNNNNNNNNNNNNNNNNNNNNNN
NNNNNNNNNNNNNNNCTGCCCGCGCGCGCGTGTCTCTGGTGGAAGATGTCCCGGCTCAGATGCGCAGTGC
ACGGTGAGCCGTGCCGAGCCGTGCCGGGAGTCGTTGGGATGCTGCTGCTGCTGTGAGGGATGTGCTGCCC
AATAACAACACGGCAGCCATG
>12716
TGCAGGAAATGAAGGAGACGTTCAAAGAGAGGCAAAACAATCAGCGCAGATAATGAAGCGAAGAAGACGA
AGGAGGGAGACGTTACCGCTTTGCGCTTCAGGATCTCGTCCAGGCGCCAGTAGTTATCTGTAGCTGGTCT
CTTCAGGANNNNNNNNNNNCTGAGCCTGAGAGAAAGACGCAACAATCAGCATCTATTCTGACGTGATTCT
CATTACAAACACACTTGCACACAGTTGCCACCCCAAGCAAAGAGCTCAAGTATCTCGGGGTCTTGTTAAC
GAGTGATGAGAAAATGGAGCGTGAGATGGACCGGTGGGTTGGTGTAGCGTCTGCAGTACTGCACCAGATA
ATTGTGATTCATAGGGGGAGCTGAGCCCTCGATTTTCTATGTCTATCTACGTTCCAACCCTCACCTATGG
TCATGANNNNNNNNNNNNNNNNNNNNNNNNNNNNNNNCGGATACAAGCGGACGAAATGAGCTTCCTCCAC
TGTGTGGCCGGGCTCAGCCTTAGAGATAGGGTGAGGAGATCGGGAGTGGAGCAGCTGATTCTTTTTGTCA
AAAGGAACCAGCTGAGGTGGTTCAACATCTGATCTGGGCATG
>12728
TGCAGGCAAACGTAACATAAAGAGGGGAAACTCACAATCTCAATCCACACGTTGGTCGTCAGAGTCTCCT
CCTTTTCATTCTGTGGTGTAAATAAAGAAGTAAATAGTGAATATATAGGTGTTGATTGTGCACTAATTGT
GGGAATNNNNNNNNNNNNNNNNNNNNNNNNNNNNNAGGTTAGTGAGGGTCAGCTTGATCTGAACCTCCAC
CTTGTCTTCAGGATGAACCACCGGGCGGATATTCTTGTTGTAATTTTTGAACAAGTCTTTGATCAGATGT
GACTCCTCATTGCACTGAACTGCAGGAAAAAAAAAACATGNNNNNNNNNNNNNNNNNNNNNNNNNNNNNN
NNNNNTTTCAGGACTGTGCCCACACTTACGGTGAATAAAAAGTTGTGGATCATCATAACAACCCCCAAAA
ACAAATAAAAGCTCCTTTCCTGCTTCAAATGTGACCAATAACTTGACTCATAAATTAAATTTGTGTTCGT
GTTACCCATGCCCACCTCCCTACACATG
>12729
TGCAGGACTCCTCAGAGTCCTTCTCACTTTTTCACCTCTCAGTTGTGCCGAGTTTTTAATGTCGCTGCTG
ACCTTTCTCTCAAATGTCATCTACAGCAGTGGTCTGATTATCGCCTTGCCTGGAACACATCAGACTATTA
CGGCANNNNNNNNNNNNNNNNNNNNNNNNNNNNNNNNNNNNNNNNNNNNNNNNNNNNNNNNNNNNNNNNN
NNNNNNNNNNNNNNNNNNNNNNNNNNNNNNNNNNNNNNNNNNNNNNNNNNNNNNNNNNNNNNNNNNNNNN
NNNNNNNNNNNNNNNNNNNNNNNNNNNNNNNNNNNNNNNNNNNNNNNNNNNNNNNNNNNNNNNNTTGATC
AGCAAAGATGGTTGGATGTACTGGCTGCCTCCTGCTATCTATCGCAGCACTTGCGCCATCGAGATCACCT
ACTTCCCGTTTGATTATCAAAACTGCACGCTAGCATTCAGGTGTGGATACTTCTAAATATTCTGTATGTA
CTACATG
>12806
TGCAGGAAGACCAGAACCAGAACCAGGAGCTGCTCTGAGTCACCGCTTACCACCACCGGCAGATCACCAC
CTAACACCTGCACAGCAGCATCATCAGCCCCGTTTTCCCGCTCACCCTCACCAACCCCCACCTGGGTGTC
AGAACTGCAACATGNNNNNNNNNNNNNNNNNNNNNNNNNNNNNNNNNNNNNNNNNNNNNNNNNNNNNNNN
NNNNNNNNNNNNNNNNNNNNNNNNNNNNNNNNNNNNNNNNNNNNNNNNNNNNNNNNNNNNNNNTTGAGCG
GAGGGTAGAACGGTTTGGCTGCGGCGGTGCAGGACAAGAAAACGCAGCGGAGAAGCTGAGCCTGACGTCA
GGTGGTGGTCAAACTGCTCCACAATCAGCCTGAAATGTGACTGAAAGTGATCCAGGTGGAGTTCATGNNN
NNNNNNNNNNNNNNNNNNNNNNNNNNNNNNNNNNNNNNNNNNNNNNNNNNNNNNNNNNNNNNNNNNNNNN
NNNNNNNNNNNNNNNNNNNNNNNNNNNNNNNNNNNNNNNNNNNNNNNNNNNNNNNNNNNNNNNNNNNNNN
NNNGAATAAAGATCTTATTTTCCGATTGTTTCATAGCGGTTACATTCATCACAAATAAATAGACCCACAC
GCACAGATGCTGGTTAAGGGGAAAAGAGCAGAAGACGGACACGAAGGAAAGAGTCCCGACGAGGGCAGAA
GGACATG
>12861
TGCAGGCTTCACGCGATGCAGACACTTTTAGGAATCCTGCCTGAAACACTCGCAGAGACGTTACTGTGTG
CAAATGGACGGAGGACGTCCACCACAGAGGAAGCTAATAAATCAGGAGCTCCGAGTATTTCACGATAAAA
TATGANNNNNNNNNNNNNNNNNNNNNNNNNNNNNNNNNNNNNNNNNNNTACTGTAAATCTACTGTATGAA
ACTTCAACTGTGACACGTTAAAGTCTCATTTATGATTAATAATAATCATTCAGTTTATGCAGAGAATAAA
CTTACAGACAGCCATCGATAATAATAAAGTCAGCTGTATCTGTGCTAACTCATGATGGATATCATCGCTC
AGATCATCAGGACGTCTGCTGCTCACTCATCTGCACCTTCAGGACACACACATCAATTTCATGNNNNCAG
GTGGCATCCATCCATCCATCCATCCATCCATCCATCCATCCATCCATCCATCCACCCACCATAAACCGAC
AGGTGCTCCACGCCAGGCAGCACAGGATCTACGCGATTGGATGTTTGTAAAGTGTGACATTAAAATGAAT
CCATG
>12869
TGCAGGTGGAAGTCACACCCACCACTGCTGTGAGCACCAACACAAACCTCCACACCCATCTCACCCGTCT
CACCCGTCTCACCGTTTCATCATTCCTCTCTGCTAAGTTTGGTGTGACGTGACAAAGCGACAGTTTGCTG
ATGGTCACTTCACCTCAGCGCCTCGCCGTGTGTGTGTTTGTTTGTGTGTGTGTGCTGTCGGTGTGTATGA
GAGGAGCTCATGAAGTGGCATGACCTACATTTTATTTAGCACAGTGTCAGTGTGAGGTCTCTGAGTGAAG
CTTTGACGTGAGTCTGAATGAGACTCGAGCGAGGTTGTGACTTTGACTCGTGTGTCCTCACATG
>12958
TGCAGGACACACGCAGGACACACGCAGGACACACACAGGACACACACAGTGCCGCTCACTTTAAACAGTG
AGAAATGTGTCGGGGCCCTTGGCCTCCCATACGGGGATGTCGAGCTCCTCAGGCGTGTTGTAATCCTGCA
GGGANNNNNNNNNNNNNNNNNNNNNNNNNNNNNNNNNNNNNNNNNNNNNNNNNNNNNNNNNNCAGGCTGG
GCTCAGGAAGAGAGCGGGCCGGGTGTGGTACTGTACTGTACCTCTGACAGCCAGACCAGTAAGGTCAGAG
GAGAATGGAGTTTAAATATCATCAGAGATTACAACAAAGCTGTGTCACAATGGGGCCAAAAACANNNNNN
NNNNNNNNNNNNNNNNNNNNNNNNNNNNNNNNNNNNNNNNNNNNNNNNNNNNNNNNNNNNNCGAGGGCGA
GTCAAAGAGACGTGAAAACAAATACAACTTCCATCACAGGAGCCGACCTTTGAAACATTTAGTTAGTCTA
AAGAATGAATCACAACAAACGTCTTGACTTCTACACTCAGGTCGACTGATTAAACGTCCATCATGAACAT
AATCTGTGTTTGTCTGCAGTGTTTTGGTGTTTACCGGTCGGATGAGTCCTCGTGGCGCTCGGTCCTCCGG
GCAGCATG
>12990
TGCAGGACATCTATCGTGTTAAGGCAAACAGCAGAATAAAGGCTGATGGAGGTGTTAAGGTCACGGCTGG
TCTCACTTGAAGTCTCGCTGTGTCTCCTGCAGCCTCCTCAGAGCTCCCAGCAGCACTCCTCCCTCGACCA
CTGAGCTGGAATAAGACTCATGNNNNNNNNNNNNNNNNNNNNNNNNNNNNNNNNNNNNNNNNNNNNNNNN
NNNNNNNNNNNNNNNNNNNNNNNNNNNNNNNNNNNNNNNNNNNNNNNNNNNNNNNNNNNNNNNNNNNNNN
NNNNNNNNNNNNNNNNNNNNNNNNNNNNNNNNNNNNNNNNNNNNNNNNNNNNNNNNNNNNNNNNNNNNNN
NNNNNNNNNNNNNNNNNNNNNNNNNNNNNNNNNNNNNNNNNNNNNNNNNNNNNNNNNNNNNNNNNNNNNN
NNNNNNNNNNNNNNNNNNNNNNNNNNNNNNNNGTTGTCATTTTACAGATAGTCTGTAATTTTACAAACTT
TTATATACAATTTTTTAAAAAACAGAAAACTACTGTAATAGTTAACTAAAGTAATTTTCTGTAAATTAGT
CCCAGAGATTGAATGTAAATGGTCAGTATGGACATG
>13016
TGCAGGCTGCAGAAAATAATGTAAGGCTTCAAAATAAACAGTTAAATAAGTTAAATTAATTAAGATTTTC
TAAGGCATCATCTCGTAGCAGAGCCACACCACTGAACTAAAATATATTTTATTGTGTTTGTTGAAATGAC
GTCACNNNNNNNNNNNNNNNNNNNNNNNNNNNNNNNNNNNNNNNNNNNNNNNNNNNNNNNNNNNNNNNNN
NNNATAAACATTCATACATTTTTAATGACAAAAACAAAAACTCAGCTGGCTGCTGCTCTCCAACACGTCA
CACATCAAACTTCAAATAACATTAAACACACACACTCATCACACACACACACACACACACACACACACAT
CACACACACACACACACACTCATCAGTGTCAGTGAAACTCTGATAACGTCTGACGGTGACAAGTTCAACT
TTGAAGCTTTTCACGTTAATCGAAACGTCTGAGGAGAGAGCAGACGAGGAAAGGAAACAAAGATTTCGTG
TGACTTCCTCACTTCATGGTGTGTGTGTGTGTGTGTGTGTGTGTGTGTGTGTGTGTGTTTGTGTGTGTGT
GTGTGTGTGTGTGTTTGTTGTGTAGCTGCTCTGGTTGCACCGCTGCACCTGCTCTTTCAGGCTGTATGCA
CGAGCGAGGAGATGCATG
>13124
TGCAGGAAGCACACGTCTTTGTGGGCTGCAGTGCGATCTGGGTAAAAAAAAAGACAGAGAGGTAAAATGT
TAGAAATCATTTTCAGATTTAAAGTTCAGTTTCTGTCACAGGATGTAGTTCAGAACAGGAAGCCACATTC
AGCCAGTCCAACAGTTATACTGGATATAAAACTTAAATAAAGAGTTCACATCAGCACAATCCTCTTATAG
AAGATGGATGTTGGTCACATGATGTCTTAATAAATGATGAAAATATATTTCTGTATCAAAAATGAATCGA
TCCATTTATTCTCTGATGAACAGTTAATCAGTGACTAACATGTAAATAACGGGTACAAAGAAGAAAAACT
TTAAATAAATATATATATATAAAAATATATATTATATTATATTATATTGTATTGTCCGGTCTGATGTGCT
CATGGAAGATAACGAGCTTTAACAGATAAACTTTGTGTTGAACTGCAGAATCATCTTAAAGTTACCAAAG
GTTTAAAATAAGACGTCACTGCCATG
>13145
TGCAGGCGGAGATAGACGATCAGTTATCGCTGCACCACAGCGTGACACCATCAGAGTATGACAGTATAAA
GATGGAGCGCACAGACCTCTGGGTAATGTATGTAGGCCTCCGGCAGGGCCTGGACCTGCTCGTGGAGTGA
GTCGATGACCGGGTGGTGGCTCTGGATCTCCTCCTCGATCTCTCTCTGCTTGCGAGCGAGCGTTTGGGTG
GAGAACTCATCGTGTCCGACCTCCTGACTGGACACCTGACGGAGCGTCTCCATGATCCAGGCCTCCATGT
CGTTGGCGTCTGTTTGAAACTGGTGCAGGGCCACGGCCTCCTTCAGGCTCTGCTCTCTGAGTTTGGTGGT
CTGTGGGGGGACAGGAAGACGTTAGAGGGCGTAGCTTCATACATCTAGAACTACACAGAACATGAG
>13214
TGCAGGTTGACGGGTCGGTGCTCGCCATCATATTCAGATTCATAAACTAAATGAAATCTTCGATCTTCTT
ATTTTGGATCTAAAGATTCTGCTAAATACTTTTTAATTGATTGAAAACTGATCAGCCTCACTGACACGTC
CTCATNNNNNNNNNNNNNNNNNNNNNNNACACTCGGCTGCGACCCCTCGCCTCACCCTGCAGACCTCTCA
GGTATTATAGGTGTGTTTAAAGCTACCTCGGCCGGATCAGGACCGTCTGTGGAGGATCGGAGGGTTTTAG
GAGCTGATGTCGTGACATTAAAGGAGCTGATGTCGCGACATTAAAGGAGCTCATGTCGTGACATTAAAGG
AGGTGTTGTCGTGACATTAAAGGAGCTCATGTCGTGACATTAAAGGAGGTGATGTGACATTAAAGGAGCT
GATGTCGTGACATTAAAGGAGCTGATGTCGTGACATTAAAGGAGCTGATGTCGTGACATTAAAGGAGGTG
TTGTCGTGACATTAAAGGAGCTCATGTCGTGACATTAAAGGAGGTGATGTGACATTAAAGGAGCTGATGT
CGTGACATTAAAGGAGGTGATGTGACATTAAAGGAGCTGATGTCGTGACATTAAAGGAGCTCATG
>13281
TGCAGGTAAGAGGGACGACCGGAACCAGGCCCAATGTTGGCCTGATGTTGGCCTGATGTTGGCCTGATGT
TGGCCTGATGTTGAGTCTGTGTTGGCCTGATGTTGGGTCAATGTTGGCCTGATGTTGGGTCGATGTTGGC
CTAATGTTGGGTCAATGTTGGCCTAATGTTGGGTTGATGTTGGGTTGATGTCAGGTCAATGTTGGCCTAA
TGTTGGCCTAATGTTGGGTCAATGTTGGATTGATGTTGGATCGTTTAACATTGTTTTGTTTAACATTCAG
GTGCTGTCTGACCCAAACGGACCTCTCTGCTTTCTTTAACCATGAAACTCAGCTCAAATTAAAACACAAA
GATACATGCTTTTATTCTGACAACACACTCACACGACTTCCTGTGTTATTTAGACTTTTTTTCTGACTCC
AAAAGAACAAAAGTTCCTCCATGAGAACCAGCTCATG
>13415
TGCAGGATGGAGAGAGGGAGGTGTCAGCTGGCAGGTTCAAGGATAGAGTGGAAGTGAAATACATACTGCA
GTGACCAATAATGTCTCGCAATCATCTGTGCACAGATCCAGCACAAATGTCTCTGCAAACCTGCACGTCT
TCAGANNNNNNNNNNNNNNNNNNNNNNNNNNNNNNNNNNNNNNNNNNNNNNNNNNNNNNNNNNNNNNNNN
NNNNNNNNNNNNNNNNNNNNNNNNNNNNNNNNNNNNNNNNNNNNNNNNNNNNNNNNNNNNNNNNNNNNNN
NNNNNNNNNNNNNNNNNNNNNNNNNNNNNNNNNNNNNNNTTGCAAAGGAATATCCTAAACATAACATTCA
AGAAATAATGTTAATCATCACAACCTTGCAATAGTGCTACTTAACCAAAAATATACCCCAAATAATTAAT
AGCTCAGACATTAATGGTACTTATCTAGAAGAGCAAACTACATGAGTTTTAATCTAATATTTAAAGGTAA
CTAAAATGACTTTCGGGAGGACAACAAGGGAATAACCATG
>13457
TGCAGGATTCCCAGAGGCCAAAGTGGGAGGTGTTGGACGTGTGGGAAATATTCAAAGAGCAGCAACACCT
GAGCCAGGGGAAGCACTTCTGCCTGGAGCTCAGGGCCACGCTGGACAACCCAGAGAGGGAGCTGGACCTG
CACCTNNNNNNNNNNNNNNNNNNNNNNNNNNNNNNNNNNNNNNNNNNNNNNNNNNNNNNNNNNNNNNNNN
NNNNNNNNNNNNNNNNNNNNNNNNNNNNNNNNNNNNNNNNNNNNNNNNNNNNNNNNNNNNNNNNNNNNNN
NNNNNNNNNNNNNNNNNNNNNNNNNNNNNNNNNNNNNNNNNNNNNNNNNNNNNNNNNNNNNNNNNNNNNN
NNNNNNNNNNNNNNNNNNNNNNNNNNNNNNNNNNNNNNNNNNNCACTGCACGTCAACTTCAGAGATCTCG
GCTGGGACGACTGGATCATCGCCCCGCTGGATTACGAAGCATACCACTGCGAGGGGGTTTGTGATTTCCC
CCTACGCTCCCACCTGGAGCCCACCAACCACGCCATCATCCAGACTCTCATGAATTCGATGAACCCCAGC
AACATGCCGCCCAGCTGCTGCGCCCCGTCCAAACTCAGCCCCATCAGCATCCTCTACATCGACTCAGGAA
ACAATGTGGTCTACAAACAGTACGAGGACATG
>13470
TGCAGGGATGTTATTATTAGTGACACCTCACCTTCAGCTCCTCCGGTGCGAATCATTGTTGACAACCTGT
TTCTCCAGGTATTCCTGTTCCTGTCCCCTGGACACACTTGGCCCAGACTGCGACATCAGGCTCATCGACA
CTGACCCTGATGAAGGCGGTGACATGGAAAGCTGGACATGNNNNNNNNNNNNNNNNNNNNNNNNNNNNNN
NNNNNNNNNNNNNNNNNNNNNNNNNNNNNNNNNNNNNNNNNNNNNNNNNNNNNAGTCACTGCTCTGATTT
TGAGTGAACACTGAGACACACACACACACACACACACCTCTAGGCTAATGTGAGACAGGTTGTTTCATAA
CATTGTGTGTGAAGTTGCACAACCCCCAAAGAGGAGATGTCAGGATTATACCCGACATGNNNNNNNNNNN
NNNNNNNNNNNNNNNNNNNNNNNNNNNNNNNNNNNNNNNNNNNNNNNNNNNNNNNNNNNNNNNNNNNNNN
NNNNNNNNNNNNNNNNNNNNNNNNNNNTCACACATAACGTAAATGTATAATTATTTTAAATATTTCAGTC
AAAAGAAAAAGTCACAGGTGGGAAACTTCGGTCACTTCCTGTCTTACTTTATATCTGTAGTTCCCAAACT
TTTTCCATCATTGGGTAAACTGACTGACATG
>13472
TGCAGGCGACCACCCCGTCAAAGTGATCGTGAGAAGTAAAGGCCTTGCGTCCGGTTCCATCACCCTTACC
AGCAGCGCTCAAGCCGTCCTCAACCCCGATGTTGGCAGCCTGGCAGGAGGCACCACTCTGGTCTTCACTG
GAAACNNNNNNNNNNNNNNNNNNNNNNNNNNNNNNNNNNNNNNNNNNNNNNNNNNNNNNNNNNNNNNNNN
NNNNNNNNNNNNNNGCTGCCTGACACCTCCTCACAGCGAGGGGCTGGTGACGGTCAACATCCAGGTCTTT
TCAGTGCAGTATCCACCCTTCAACTTCAACTACTCTGCGGCCCACACTCCTGTCATCAGCTCCATCAGCC
CCGCTACTGGTAANNNNNNTTTTCTACTTTCTTGTTACCTTGTTTAGGGTTTCATTCAACATTCAGCAGT
TTCTTATATTCTAATAATAGGAATAAAATAGACTAATTCCTACATTTTGATAGTAAACTCCAAAGAGTAA
TCTTCCTAGGAGATAGGGACCATG
>13521
TGCAGGCGTGGAGAGGAGTCATCATTTACGTGTTCGTTAAATCCTTCAGTCACGTCAGAGGAAGAATTAT
TCTGCTAACAATCGTTGACCTTACCTGTTGAATGACCTTCACCAAGTCCTTGAGCACTTGCCTGCGCTTT
CGTACNNNNNNNNNNNNNNNNNNNNNNNNNNNNNNNNATCGCAGGATGTGTGGGCACATTGTCTGGATGG
CATTCAGGTACCTAAAAAAAACAAAAAAACAAAAGGCAGCACACAGTGGCACAAGCATTAGTTGCCATCA
CAACAAAATGTGGGTTTCTCTGTGCTGAGAAATCTGTGATTCATGNNNNNNNNNNNNNNNNNNNNNNNNN
NNNNNNNNNNNNNNNNNNNNNNNNNNNNNNNNNNNNNNNNNNNNNNNNNNNNNNNNNNNNNNNNNNNNNN
NNNNNNNNNNNNNNNNNNNNNNNNNNNNNNNNNNNNNNNNNNNNNNNNNNNNNNNNNNNNNNNNNNNNNN
NNNNNNNNNNNNNNNNNNNNNNNNNNNNNNNNNNNNNNNNNNNGGATGAGCCAGGTCCTCTGCTGGAGTG
ACTGGAGAGGAGAGCTCACAGACTGGACAGAGAGAGAGAGACACGAGGAGGGAAAAGTTATGAAATGTTT
GAGAACAAGAATACTGGAAATACAACACAGACAAACATTCATTCATG
>13539
TGCAGGTACCACTGTCTGCACGTTCAGGCCACGGAGAGTGTGTGATACTTTAACACCAATATTTGAGTCA
GCGTCCTCCGTCTAAATCCTGCTGAGAAAAAGGATTAACAGCAGACTGAGTGACATTTATATGGACAGAA
AGCCTCNNNNNNNNNNNNNNNNNNNNNNNNNNNNNNNNNNNNNNNNNNNNNNNNNNNNNNNNNNNNNNNN
NNNNNNNNNNNNNNNNNNNNNNNNNNNNNNNNNNNNNNNNNNNNNNNNNNNNNNNNNNNNNNNNNNNNNN
NNNNNNNNCCGGGTGGTGCAGGCATTTAAATGATCCTGGAGAAGGATCTGAAGAGAAGTCCTAACCCACC
CCGCGATAGACTGTGAATGTTTTTTTCCCCAGAGGGCTCCGGAGACAAAAGCCTCCCCTCGCTTCACCGA
GCGCTCCCAATGGAGTTACTTAATATGTTGGACGCTGCTGCTTACTCAGTGCAGCTCACTTCATTTGTAA
GCATGT
>13582
TGCAGGAGATCTTCCAGTCGAGTGACGGTGATGGAGCGGTCGCAGGTGTATTTCCTCTTCATCGTGTCTT
GCATCTTTTTGATTTTCTCCTCCGCTTCCTTCACGTCAGAGAAAAACTAGACAAAGAGGAAAGAGAAGAG
ATGAGNNNNNNNNNNNNNNNNNNNNNNNNNNNNNNNNNNNNNNNNNNNNNNNNNNNNNNNNNNNNNNNNN
NNNNNNNNNCCTGGAGGTACGCAGTGGTTTCTGTGAGGTGGGTTTCAAGGCAGCTGCACAGCGGGAGGAT
CCAACTCCACTGAGTCTGCAGAGCTGCAGTGAAGGCCTGAGGACGGAACGAAGGCTNNNNNNNNNNNNNN
NNNNNNNNNNNNNNNNNNNNNNNNNNNNNNNNNNNNNNNNNNNNNNNNNNNNNNNNNNNNNNNNNNNNNN
NNNNNNNNNAGCTTGTCTCCTGTGGCCTGGACACTGTTCATCTTCTTCTCCCTGAGCTCCAGCTCTCTCA
TCAAACCCTGCTCCCGAAAAACAACAACAGCAAACATCAGAATCACATCATCACACCATCGTAAAACCTC
CTCAGAACATCACGCTGTTACTCTACCGAGTAGTTCTCTTTCTTGGCCACCATGTTTGTGTTTCGTTCGC
TCCAGTCGTAGTTGACCTCCTCCTCCTCTTTCTCGTTCAGCCACATGNNNNNNNNNNNNNNNNNNNNNNN
NNNNNNNNNNNNNNNNNNNNNNNNNAGCAGACGGGCCTTAGAGGCGTTCTGCAAGGGAGCAAGATAACAG
AGATCTCATGATGATCACAGTCCACTGCTGCAACAATCCTTCTTTTAGTTTGTAAAAACAGCTCGCGAGC
ACGTAGAAAAACATTTCAAGACCCGCATG
>13632
TGCAGGGCAGTGTTCCCCCAGGACCAGGGTTGGGAAACACTGATTTAAGGACTATGTGTGTCTGTTTATA
TCTGTGTAAAGCGTCCTTGGGTTTCTTGAAAGGTGGTATCTAAATTCAAGTTATTACCACCACCACCATC
ATCATCATCATCATCATCATCATCATCATCTTCTAGACATAAGACATCATCTTACCTTTCACTGCATCAA
TGAATTTCACCTCCAGTTTCCATGTTTTGTCAGTCTTTGCACCAACATG
>13641
TGCAGGTCATTGGCAGAGGTTGGTAGGTGGAGGCTCAGGTTTCAGCTGGTTGCCACAATCTGCAGGTGGA
GGCATCCTACAGGTTGTTGGCAGAGGCGTGTAGATGGAGGGTCAGGCTACAGGTGGTTGCCACAATCTGC
AGGTGGAGATGGTCTGCAGATTGTTGGCGAAGCCTGCCAGGTGGAGGGCCGTGCTACAACATGNNNNNNN
NNNNNNNNNNNNNNNNNNNNNNNNNNNNNNNNNNNNNNNNNNNNNNNNNNNNNNNNNNNNNNNNNNNNNN
NNNNNNNNNNNNNNNNNNNNNNNNNNNNNNNNNNNNNNNNNNNNNNNNNNNNNNNNNNNNNNNNNNNNNN
NNNNNNNNNNNNNNNNNNNNNNNNNNNNNNNNNNNNNNNNNNNNNNNNNNNNNNNNNNNNNNNNNNNNNN
NNNNNNNNNNNNNNNNNNNNNNNNNNNNNNNNNNNNNNNNNNNNNNNNNNNNNNNNNNNNNNNNNNNNNN
NNNNNNNNNNNNNNNNNNNNNNTTGCCACAATCTGTAGGTGGAGGTGTCCTGCAAGTCAGTTGTAGAGGT
TGATAGGTGGAGGCTCAGGCTTCAGCTGGTTGCTACAATCTGCAGGTAGAGATGGTCTGCAGATTGTTGG
TGAAGGCTGCCAAGTGGAGGGCCATG
>13698
TGCAGGTACCACCAGGTGTTCAAAGTGAGTTCAGACAAACTCAGAATTATTCTTTGAACTGGACCCAGAT
TTAATAAGACTGAAGCTCAACAAGTAACAGCGTCTCAGTCTGACCAGAACCTGCAGGAAGTTCTGGTTCT
GAAGTTCTAAGGTTAACAGCTAAGACCTGTCTGCACATG
>13723
TGCAGGTGTACTGACTTCCTGTCTGTCTGTCTGCAGGTGTACTGACTTCCTGTCTGTCTGTCTGCAGGTG
TATCCTGACCCTGTTCGGGTGGTGTCGGTGGCAGTTCCGGTCTCTGACCTGTTGGATGATCAGATGGACA
GACAGACGNNNNNNNNNNNNNNNNNNNNNNNNNNNNNNNNNNNNNNNNNNNNNNNNNNNNNNNNNNNNNN
NNNNNNNNNNNNNNNNNNNNNNNNNNNTCCACCTGCCTGTTCAGTCACCTGTTGCAGACCGGAGCCATCG
AGGACCTGGTGATCGTCTCAGAGAGACAGATGGTGAGAGGCATCAGTCGGATCATCGCGGTGACGGGACG
GGAAGCAGCAGAGGTCAGTTTTAAGTCACATGATCTGATGATGTCACATGTTTGATGGGATGATGTCACA
TG
>13733
TGCAGGCTCCTCAGGGCTCGCTGGCCAGCCTGGTTCCGACTGTGACCCACATACTGGTAAAATACATTTC
CCACAATCCTCTGCTGTACACAGAGCAGGACTCAGGCTGACTGACGTGTTGATGTGTTGTCAGGGCGACG
TGTACCCAGAGCTCCACAGCGAGNNNNNNNNNNNNNNNGTGTTTTATTTCCTGTTTTCAAAATAAAAGCT
GTACAGATGTTTGAAACAGAGATGTGGATCCTGATTGGTCCTCTATGGATCAATTGACATCACAGGAAGT
TGTCATCAGCAGTTGATTGACAGCTGGTGATCTTTCAGGTCATG
>13779
TGCAGGTGCCAGGGGCCCCGATGACTATCCTCAGCCCCCTTTTATATATCTCTCTCTCTCTCTCTCTCCT
CACTATGTGACTTGGCGCACTGTGGACACACTCTGGCCCTTACTTCTGTTACAAACAAAACATTAATATC
TCAGTTACATAANNNNNNNNNNNNNNNNNNNNNNNNNNNNNNNNNNNNNNNNNNNNNNNNNNNNNNNNNN
NNNNNNNNNNNNNNNNNNNNNNNNNNNNNNNNNNNNNNNNNNNNNNNNNNNNNNNNNNNNNNNNNNNNNN
NNNNNNNNNNNNNNNNNNNNNNNNNNNNNNNNNNNNNNNNNNNNNNNNNNNNNNNNNNNNNNNNNNNNNN
NNGACCCGGGAACGGCCGGGCCCTCTGCCCGGGTGGAATAGCTGCAGACTGGCTCCTATCTCTCTCCCTC
TCCACAAGTCTATTGCCATTGTCTATTGTCTATTGCACAGAGCTGATGGCGTCCCTTCTAGACGATGATC
ACCTGATCACATGAGGCNNNNNNNNNNNNNNNNNNNNNNNNNNNNNNNNNNNNTCTGTGAACAAACAACG
CAGAGCAGGAAGGAAGGTCAATTTCCAAAATAAAACTTCAGACTCCAGAACATTGAAAAACAATTTACGA
CTTAAAGGTCCGAAACGTCGTCTTAAAGGTCCAACGTTGTCTCTAACGTCTGGCATG
>13860
TGCAGGATTCAGTAGTGAAGCTGCTGTGTGATTTTCTGGAGAGTCCACACTGCAGACTGAAGACTCTGAG
GTTAGTTCACTGACTCTCTGTTACTATTGTAGATCTGATGTTTAATTAACAATTGAAGCTAATTTATGTT
CAGACATAACTTACATCCATAAAGTTGTAAATGTCCTTTTGTTCATATTTTCATGNNNNNNNNNNNNNNN
NNNNNNNNNNNNCACAAATACTTGTGTTTCTTAAAGAAACTGTAGAAAATGTCCTCTGTTAGTGGTTAAA
GTCAATGAATGTTTGTGGATAACAGATAACAGAGCACCAGCAGACCTGGGACCAGCTGACCACCTGCCTC
TTCAATCAGTGTGCATGAATGCATCAAATAATAAATCAGTCAAAGTAGTGCCATGAATGTATCCAAATGT
AACAGAGTAAAAGTAACAATGTTTAAAAATCTACTCAAGTAAGAGTAAAAGGTATGCTGCATTAAAACTA
CTCTGACAAGTACAATGTACTCCAAAAAGTACTGAAGTACATG
>13873
TGCAGGTTGTTGTTACTCAGGTCCAGCTTTGTCAGATGGGAGGGGTTGGACTTCAGAGCTGAGGCCAGAG
AAGCACAGCTGATCTCTGACAAACTGCAGCGCTCCAATCTGAATAAAGAATAAATGATGTTGATAAAAAT
CCATTTATAATCCCATCAGATGTGTTCAGGTTTGAAATGTGCAGCTCAACATTACTATGTCCTAATCAAT
GAGCTTTTCTCTAAAATGAGTAGAGTGACTTTGTCATTGTGTTATTGTGGATCATCATAATGTCAGCCTT
CTACAGACATCATCCAAACGTCAGCACAACATTCAGACAACCATTCATGTCAACACAGATTAATAACATG
NNNNNNNNNNNNNNNNNNNNNNNNNNNNNNNNNNNNNNNNNNNNNNNNNNNNNNNNNNNNNNNNNNNNNN
NNNNNNNNNNNNNNNNNNNNNNNNNNNNNNNNNNNNNNNNNNNNNNNNNNNNNNNNNGGATCTTCTGTAT
ACAGATGTGACCATTTACCAACAATTCTAAACATTCATTGACTTTAACCACTAACAGAGGACATTTTCTA
CAGTTTCTTTAAGAAACACAAGTCTTTGTGACTGCAGACTAAATTTAATACAACAAACATG
>13884
TGCAGGTTGTTGTTTCCACTCAGGTCCAGCTCTGTCAGATGGGAGGGGTTGGACTTCAGAGCTGAGGCCA
GAGAAGCACAGCTGATCTCTGACAAACTGCAGTCCCTCAATCTGAATAAAGAATAAATGATGTTGATAAA
AATCCATTCATGNNNNNNNNNNNNNNNNNNNNNNNNNNNNNNNNNNGCTCAACATTACTATGTCCTAATC
AATGAGCTTTTCTCTAAAATGAGTAGAGTGACTTTGTCATTGTGTTATTGTGGATCATCATAATGTCAGC
CTTCTACAGACATCATCCAAACGTCAGCACAACATTCAGACAACCATTCATGTCAACACAGATTAATAAC
ATGNNGTGTGTGTGTGTGTGTGTGTGTGTGTGTGTGTG
>14005
TGCAGGGATTATGCTTTTTGGCCAGTGATCTAGTTTAAAATTCTCCAATTAGGCTATAATTAAGAATTAA
AATGACACTGCACCACCAACACCACTCAGATTTTGATGAAACTTGTGTTTCCCTTTTTAAAATTGCAACA
CTTTTNNNNNNNNNNNNNNNNNNNNNNNNNNNNNNNNNNNNNNNNNNNNNNNNNNNNNNNNNNNNNNNNN
NNNNNNNNNNNNNNNNNNNNNNNNNNNNNNNNNNNNNNNNNNNNNNNNNNNNNNNNNNNNNNNNNNNNNN
NNNNNNNNNNNNNNNNNNNTGTGGTAATACCCTCTGGCAATTACCGGAATGGCTCAGCGCTAATGGCACA
GGCAGCAAAATCTGTCCAGTAATAATTGGCAGGGCTTTTAGCAACCCCTGCTAACGCTGAACAACACACA
GAGAAAATACACTCGCTCACTCATGGGTGCACGCCTACACATCATCACAAACACATTCAGTCATG
>14304
TGCAGGAGTTTGTCCTTCTGCTGATATTGCCAAACAAGGAAATAGTTGCCGATGGTTGGCATCAATAAAG
CCACAGGGTTGGCACAGAGGGGAGTAAGCTGGTCCTGGTTAATTTGCTTTGGACTTGATTGAATTCATGA
ACTTGNNNNNNNNNNNNNNNNNNNNNNNNNNNNNNNNNNNNNNNNNNNNNNNNNNNNNNNNNNNNNNNNN
NNNNNNNNNNNNNNNNNNNNNNNATACAAGTTGCATTAAGCATTGAAATTTGCTTTGTTAAGCAGAACTG
AAGGGACCAATGCGGAGTGCAAAGTATTTGTCAACATTTTTTGTGTTGATGATGCACATTGTAGTGGATT
GAGGGGAGGAGCACAGTGTGTTCCCATGTG
>14351
TGCAGGAGCGAGACATATTCTAGCTCTTTTGTAATTGTTGATATGAACTGATCAGTTAGGCATCATACTC
ATACAACATTTTAAGGGACTCTTTTTTAATTTACTGTTGTGCTAACTGTTCTGCACTTTACTCCTTTTAC
TCTTGTGTCCTCCCTTTGTGTGTTTACTACTATTACTGTGGTTTTTGGGGGCTTAATGTCTGTTTCCTGT
TGTATGACAGCACATTACAATGTTACTAGCATGNNNNNNNNNNNNNNNNNNNNNNNNNNNNNNNNNNNNN
NNNNNNNNNNNNNNNNNNNNNNNNNNNNNNNNNNNNNNNNNNNNNNNNNNNNNNNNNNNNATTGAATTTT
ATTGTTGCCACAGTTTCCCAGTTGCTTTCGGTAAAAAAACCCTTGTAGGTCAGTTCCTTGTTGCATAGCC
ACAAGAGGTGTCAATGCAAACTTTATAGTGATTAGTTTGTAGTGATGTTGCATTGTATTGCATG
>14368
TGCAGGAAGACACCCGTGGGTTCTCAAAGAAGTTCGGTGTCTGGTTATTGGTATACAAATGTGAGAATAG
TTTCATTTTTTTATTTCATCCAGCAATTTTATAATAAAATAAATATTCAAGAGAGAAATAAAGACTTTTA
ATGATNNNNATTTAACCCCTTCATTGCACAGTGTATCTTCAGACTGGGAATTCATCCTAACACAAAGCGC
TACTCTTTGATTCTTCTCTGTCTTGTGTTGAAGGTTCTTAGTATTATGGGGACCACTCTGTTCCCACTTG
GAGTAATTTAATTACAGTGGACCTTGGCATGCCCAGGCAGTGCCCACGCAGAGCTGTGCAGAATGCCAGC
CGGGAACATCCTGTCTTAGGCGACAGGAACATCAGACGCGACAGATGGCTCATAAATCATGGAGGTGCAT
GCACAGTGTCAATGGGAGGCCTTCCTCTGGAGAGCACACTGTGAGCAGGTGGGCAGAGGGAGCATCAGCT
CAGCAACATG
>14376
TGCAGGTCAGGCTTCACAATCTAAATGGTAATCGCGAAGCTATTTATTTTTTGCTGCCGATTCTAACAGT
AGTGTTATATTGGTACCTTGTGTGGATGCTCCTCACCAACATATCTTCATTACCTCATGGGACGCTTGAC
ATAATGANNNNNNNNNNNNNNNNNNNNNNNNNNNNNNNNNNNNNNNNNNNNNNNNNNNNNNNNNTCATTT
GGAGATAAATGGCGACTGATGTTTATTCTCTTTGTCTAATTCTTAATTTATTTCAAATTTTGTTACTGTG
TTATTGCATTACTTACCCCTCAGTCTTCTTGTGCCATAAAATCTTTAATGTTTCCTCAATCAGGCATG
>14402
TGCAGGTGCTTTGACCTTATGCCCACAGAGGAGATTTTAGAGCTTATGTACAGAAAACGTTTAATTTCTC
TGTAGGGTAATTTCCATTATGTTGTAAGACAGTAGCCTGTTTCGCTGCTGCAGCACTCGCTCTATTTCTT
GTCCCCATCAGTCACTTTAATACAAAAACATGNNNNNNNNNNNNNNNNNNNNNNNNNNNNNNNNNNNNNN
NNNNNNNNNNNNNNNNNNNNNNNNNNNNNNNNNNNNNNNNNNNNNNNNNNNNNNNNNNNNNNNNNNNNNN
NNNNNNNNNNNNNNNNNNNNNNNNNNNNNNNNNNNNNNNNNNNNNNNNNNNNNNNNNNNNNNNNNNNNNN
NNNNNNNNNNNNNNNNNNNNNNNNNNNNNNNNNNNNNNNNNNTGATTTTAAATGCTGCTCTTGATGGTTC
TGTTGCAAAGAGCCGTACAAGATGTTTGATCAATCAGTTTAATTCCATTAATCACTTAAACTTCAAACTG
AAGGCCTCAACTGGTCTTTGACCACTGCTTGTGTGAAGATTACATG
>14457
TGCAGGCCCAGGACGTCCCTGTGATGGACTGCTGCACTCTTAAGACTTCTCTGACATTGCTGTGTATGGA
CTTTGGAGATGTCTTAGAAACTGCAGGAATTCTGAAAGCTCTCTTTCTCGTGATCTGAACTGAAATCGTT
TGGTCNNNNNNNNNNNNNNNNNNNNNNNNNNNNNNNNNNNNNNNNNNNNNNNNNNNNNNNNNNNNNNNNN
NNNNNNNNNNNNNNNNNNNNNNNNNNNNNNNNNNNNNNNNNNNNNNNNNNNNNNNNNNNNNNNNNNNNNN
NNNNNNNNNNNNNNNNNNNNNNNNNNNNNNNNNNNNNNNNNNNNNNNNNNNNNNNNNNNNTGGGGTTTTT
GTGTGTGTGTGTTTCTGAGATTGTATTTTGACAAGCTGAGAAGAGGGACGTGCAAGAGAAGGTTGCTGAA
TTTGCTTCAATGCCAAAAGAGAGAGAGAGAGAGAGAGAGAGAGAGAGAGAGAGAGAGAGAGAGAGAAATC
AAAAGGCTCACATCTTCATGTGATCTTTTGAAGCTTTCGAGCTTTTATGTACAACGGCCATG
>14459
TGCAGGCTAATTGTAGCAGCCTGCGTTCGCAGGTGTATCACTGATCCGCCTGTGAGGGACTGAAGGGTTT
CATCCTGATCGAGCCGCTCTCAGACTTGTGAGTAACAGAGAGAGAGAGAGAGAAAAAAAAAACCCTGAGA
GAATGTTGCACCAAGTACAATGAGCGCAAATTTGTCGCAGACACCAAAATCCATATATGCTCCGTCGAAT
TCAGTTTTGATGAGCAATTCTGAGTCGTCTTTGGAATTTTAAAAAGTGGATCCCGCGACTTTACAACCAT
GCGAAATACTTGGCTGTCTCCCCGGAGTGCGATTTGGGAATACTGGACATCGCTGATTGCATGTCTCTTT
TGGATTCACTACTCTTACGGGATGCCTCATG
>14563
TGCAGGCCCAAACAACATCTATAACCAAATAACAGAAATGTGGCAGGATTGGTTGGATCCAGAGTCCCAA
GCAACATTTAAAAAAGGTGCATAGTGATACTTTGAGATCCGTCTTTTGATATGAACGCCATTGGCACAAA
CTGTGTNNNNNNNNNNNNNNNNNNNNNNNNNNNNNNNNNNNNNNNNNNNNNNNNNNNNNNNNNNNNNNNN
NNNNNNNNNNNNNNNNNNNNNNNNNNNNNNNNNNNNNNNNNNNNNNNNNNNNNNNNNNNNNNNNNNNNNN
NNNNNNNNNNNATGACCAGAACAAGCTGACCCAGGACCTGGACGATCCAGCGGGCCAGTTTAGCTGGGCC
GACCAGGTTCTTACAGAGGCTGCCAACAACAACGAAAAGGCAAAACATCCTCTCTACTTTTTTTTTTTTT
TTTTTTAATTGCTGTCATG
>14703
TGCAGGTTCAGGATTTTATTTTATAGAGGTGTATTAATTTCCTTGACGTTAGCGAGAGCTATCATTACTT
CAGTGAAGGCAGTCCGCCTCTGCTAACAGCAGGAAAAGCTGAATTGCAGCAAGTAGCAAGCCTGAGCATT
GTGACNNNNNNNNNNNNNNNNNNNNNNNNNNNNNNNNNNNNNNNNNNNNNNNNNNNNNNNNNNNNNNNNN
NNNNNNNNNNNNNNAAAATATCACACAAAAGATTTATATCCGCAAAGACTTGTATCCTCAGGGCCTTCAA
ACAACATAAAGTCACATTAGTTTCTTTTACATACTCTTAATTTGTATGTTTGTATTGGACTACTTGTAGC
TGCAGCTTTGCATTCATGT
>14762
TGCAGGGTGTGTCGATTATCTAGGGTGTCTCCGCAGTCAACCAGTCTCCAGTAGAAAGAAACTACAAGGA
GACAGATGTTAATTTTGTGTACTTGAGCAGTGGTGCCATTAAGCCATCTTATAGGGGACTGATATACCAT
ATGTTTATACTTTCCAACTCTATCGCTTAAAGGATTTGGCCTAAATCAACTCCATAGGTCACACAATACC
CACTCCAAGCACTTAGGCTGGTATTATAGCATTGTGAATAAGCCACTTAGCCCCTCGTGATAACTGTACA
TCTGAACTGTAAATACCCAAATAGACTGAACTATACTCTGTAAATACACAGAGTAATTCTGTAGGGATTA
CATGTCTAGCAATGAATGGTATGTCTGTCAGTGACAGACAGCTTAGCCCTACTCCCAAGAAATGGCCCCC
GGTTGCTTTACAAATGAAAATCATTATATGACACATATGCAGGTTGGGGATGGTACATGTAACAGGTATA
ACCAGGGCAGGAAATTTGTCTAAGTGGCTAAAGAAAGATGTTTTTTTTTTGTTTTTTTTTATCAACCAGT
TAGTCTCTGAATGATGGTTGGAAGTTATGAACAAGCCTTTTAACTATGGATGAAAATAATTTCCCATG
>14830
TGCAGGTGCTGGTCCACCTTCTGCTTCAGGTCATCAGTGTAGGGCCCCAGCTGAGCCTGCAGATCCTTCA
CACTCTGCTCCAAGTTGGTTTTCAGCTCCTCGCTCTTCTGCATCAGGGTGGTCCTCAGGGCCTCAGAGTC
CAGGGAGTCTGCGTAGGGTGCCAGCTCCTGTTTGAGCTGGTCCACTTTCTGCTGGATCTGGGCCTTCATG
TCNNNNNNNNNNNNNNNNNNNNNNNNNNNNNNNNNNNNNNNNNNNNNNNNNNNNNNNNNNNNNNNNNNNN
NNNNNNNNNNNNNNNNNNNNNNNNNNNNNNNNNNNNNTGCAGGGGGAAGCTGCTCCTGGAGTGAAAGTGC
ATACTTGCTGGCTATGTCGGCACTCTCTGTCAGACGGGCACTGGAAGACAGACAAAGTAGATTAGACCAT
CATAGATCAGTGTCATACTGTACTAGTCTTAATGATACATGACCAAGGCATTAATTTAGCAACATCCACA
AGTCAGATGCTGGTAAAATAAGCAAGTTGCTGGTAGATCCTCTTCACTCACAAGCCAAAACAAAACCAAT
GGTAATCTATTGAGTGGCTAGTGAACAACCATG
>14905
TGCAGGTTTGAGCAGCAGGGGTGCTTTGTAGCTCTGTATTCCTTTCCTGACTTTAACATATTACACTTCT
CACCACACTCTCACTCACTCATTTTCAGGGCCAATCCCTCTAGTCTAAGACGTCACTAGTGTATGAGCAC
CTGGTGACGAACTAGCCCCCGGCAAGGGTTTTTCTATTTTGTCTTCCAAAGTCAACAGATCATTTCTTTT
TCTAATGCATGNNNNNNNNNNNNNNNNNNNNNNNNNNNNNNNNNNNNNNNNGAGCTTTATTCTGTACTTG
ACAAGTCCTAATGTAATAACAAATGTATCGAAATATTTAGGTGCTGCATAGTGTGACAAGGACAGTAATC
TGTAGGAGTAAGAGCCAGAACTGTAGATATGGGTACACTTAGTTGCCTGTTTGCATGNNNNNNNNNNNNN
NNNNNNNNNNNNNNNNNNNNNNNNNNNNNNNNNNNNNNNNNNNNNNNNNNNNNNNNNNNNNNNNNNNNNN
NNNNNNNNNNNNNNNNNNNNNNNNNNNNNNNNNNNTTTCACTTCATCTACAATTCCAGTTTTGGACCATC
AAGTACTGCTACTTCCAGCCCTACCCAGTTTTCACTCGTCCTCCTGTGTCACGCAGCTCATCTCACCTGA
AAGCCAAGGCAGCGGCCATAGAAGCACCCCTTGTGCATG
>15119
TGCAGGCCCACACCCAGTCGGTGTACAACTACGGCCTCAGCCCCAGAGCCTTCCTCCAGTACCCCAACAT
CGTCATCCCTCAGCCCCACCGGCCCGCCGCAGACAAGGCTGGCCTGTCCGGAGAGAGAGGCGAGAGAGCA
GAAAGAGCGGCGACGGCAGGAGGAGGAGAGAGAGGAGGAGAGCGACACCACCACCCACCTCTGGGTCACT
CGGCCCACCACCACCCTCATCCGCCCCACTCTGCCCACCCTCACCCTGCCCATTCTCATCCCATGCATCA
CCCACTCCACCTGGGTGAGGAGCCTCCACACCTGTCTCCCTTCAAGTTCAAGCTGCAGCCGCCACCGCTG
GGCAGGAAGCAGAGGGACAGTCAAAGCCAGAGTAAACCCAGGCAGAGCTCCATGTCCTCGGGCTCAGGAT
CCGGGTCCATG
>15194
TGCAGGAGACAATGTGAGCACACACACATATTCGCATCTGGTCCATCTACACCTCATTAACACATCCATC
ACACTTCTGACTCTGAAGTACAGACATAAATAACACCTCGGCAAAGCGATTTTAGTACCACACACACTGT
ACCCAGTCCCTTCCCACACTCACATATGACTTTGTCTTTCTGTCTCTTTCTCCAGTTGTACCTAGGTATT
GTGCTCACAGCTGTCGTCATCATTACTGGTTGCTTCTCATACTTTCAAGAGGCCAAGAGCTCCAAAATCA
TGGAGTCCTTCAAGAACATGGTGCCTCAGGTAAATCTATGTTTGCTCAGAAGAAACCAATTTATGTGTGA
ATGAGCCTGAAATATTTTTTGGATTCTTGGACATCTGCAGAAATTATAAACACCCAGTTAATGTGACTTT
ATGTACTGTACATG
>15237
TGCAGGCAGCAGAGCTACTGTAAAGTAGAGCAACGGCGAAACAAGGCTTCTGTTCCTTCATCCCCTCTCT
CTTTCTCTCCCTCCCCTCTCTGTCACTCCTGCTTTTTTCTCAGTCTTACCCTTGAACCGTCATTTATCCT
CTAATTCCCTGAGTTCCTGTCTCCTCCTGCCTCCTGTCTCTCTGTCCTTTCTGTTTAATATGACCAATGC
TCTCTAAATATTTATACTGACAATTACTATTTCAAATGCCGCCTTGCCTCAGGATTTCCAAAAGTCTGTT
GTGTCCATGTACATGNNNNNNNNNNNNNNNNNNNNNNNNNNNNNNNNNNNNNNNNNNNNNNNNNNNNNNN
NNNNNNNNNNNNNNNNNNNNNNNNNNNNNNNNNNNNNNNNNNNNNNNNNNNNNNNNNNNNNNNNNNNNNN
NNNNNNNNNNNNNNNNNNNNNNNNNNNNNNNNNNNNNNNTCTCATAAGGCCAGCCTGTCTCTCATCTGAG
CTCTGGCAGGAGTTGACCTGCGATGGCTCTCCTCTTATTGCCTCAGAATGACAGACAACAGGTCCAGCTC
AGCTCTGCACCCACATTATGTGTGGACACAACAACCGTGCATGTGTGCATG
>15347
TGCAGGGCCAACAGTCTATGGCAGCTCAGCCTGATAATGTGCTTGTGAGGACACTCTCTCATTTAAAACA
AACACCACTGGGGATGTACGTGTTTGATCTATTACACCACACACTCGCAGAAGCTATTGAGCACAATTTT
AGTATCTGAAAATGATGACTTGCAGAAGAGAAGACAGGGAAATAAAAAGAAACATGNNNNNNNNNNNNNN
NNNNNNNNNNNNNNNNNNNNNNNNNNNNNNNNNNNNNNNNNNNNNNNNNNNNNNNNNNNNACAGAAGAGC
ACATTACGTACTGGATCACGATAAATTGGCCAATGTTCCTAGCTGTTATGTATTGCTGTCTTGGGTCAAG
TAAGCTGGTAATATAAATGTTTTCACTTTATTCAGGTAGACTGCTCTTTATTTGCTATATCATG
>15390
TGCAGGTGAACTTCCTCCACTCTCTGGACAGTCTGTACCACCCGTCCCACCTGCTGGCCTCCCAGCAGCA
GTTCCTCCATCCATCCCATCACGCTGGAGAGCTGAGTGGACACACTCTGCCCAATCCACACCGCAACTCA
GGTGACATTTCCCTCTCATCAGCTTTTCCTGCCCTGTAACAATTATTATTATGGCACCTTCCTAGACCAG
ACTAATGGTCGGGGTGTGTGCCACATGNNNNNNNNNNNNNNNNNNNNNNNNNNNNNNNNNNNNNNNNNNN
NNNNNNNNNNNNNNNNNNNNNNNNNNNNNNNNNNNNNNNNNNNNNNNNNNNNNNNNNNNNNNNNNNNNNN
NNNNNNNNNNNNNNNNNNNNNNNNNNNNNNNNNNNNNNNNNNNNNNNNNNNNNNNNNNNNNNNNNNNNNN
NNNNNNNNNNNNCTTTTTAAAGGTGTTCACAGATTGTAAAGGTTAAAAACTGAATATAATATGCATATGT
GTGTTTTCATTAGTGTATAATCACCTGAAAATAAGAATCGGTACGTTTTTGTTACCTTAGAATGACGCAG
CAGGTCCTCTTCCATGGAGTCTGCCATG
>15402
TGCAGGACCTGGTTTTGACCAGCAATATTGGATGAAGTTATAGTTACACTGAGAGACGACAAAGGTACCA
TCAAGTGCGAGTGAGTAGCCCAAAGCCCCGATCCTGAACCAGACCTATTACCACAGCAGTCAGCTTGGTC
CCATTNNNNNNNNNNNNNNNNNNNNNNNNNNNNNNNNNNNNNNNNNNNNNNNNNNNNNNNGATTATAATA
AAATATGAATGTTTTTCACAACGCTTTTTATAAATGGTAACGTGACATCCATCAACATCACAGACTGTAT
TTGGAAATCCAGCTGTTTGAAACTGTAACTGCAATGTGTGAAGTGCATCNNNNNNNNNNNNNNNNNNNNN
NNNNNNNNNNNNNNNNNNNNNNNNGGAACAAAAGTGATGGAGATGTGTTGACACTGTAGAGACATTTGAG
ATGTTGAATCTGTCTGCTACACCCCTGTATGACTCTTGGTTAGACAGACAGGCGAGAACACTGTTAGACA
CTGGTAATTTGGTTTTCTGTCTGTTCATGT
>15422
TGCAGGATTTTATGCTGAATTCCTGTTGGATTTCTTCTAAATTCCTAAATGATTCCTTCATTATCCTTAA
AAGGTTGTGCAGAAAAATGATCACCAAAACACTGTGTAATGCGTAATATTCTTGCAGAATGAACTTTACT
TTTTTGGCAGGATTCCTGTTTTTTATTAAACAACTGCTGTGACATCGATATTTAGTGAGGCCGGTGCAAC
ATGNNNNNNNNNNNNNNNNNNNNNNNNNNNNNNNNNNNNNNNNNNNNNNNNNNNNNNNNNNNNNNNNNNN
NNNNNNNNNNNNNNNNNNNNNNNNNNNNNNNNNNNNNNNNNNNNNNNNNNNNNNNNNNNNNNNNNNCCAC
TTTAAAGAAATACACAGAGAGCTTTGGTTCCAGTTAACATATATCCATTTATTTACTTTATTAAGCTTAA
TCTCAGACAGACAAAGTAACGGATACAATTGCGTGGCAAGCTGCTGAGTGTTCACATCAAAAACAACATG
>15470
TGCAGGGGGCAGCAAACTTCTCTTTCTTTGGTATAAATAAGTCCAGTTTAAAAAACAAACAAACAGGCGT
AGCAGCTGGTGGGGGACTCAGGGTAAATGTTGTTACTGTTAAAACATTATGTCCCACACCACTCGTCCTC
TTGTGNNNNNNNNNNNNNNNNNNNNNNNNNNNNNNNNNNNNNNNNNNNNNNNNNNNNNNNNNNNNNNNNT
TCAACAAATGAAACTGAAACCTTCAGTGGAGTTATGGGATGGCTGCTGTCCACGCTGTCCTGTGTGCAGC
CATTAACCGCATTATCATCTGAGGAGGATAAAATCAATGTTCAGTGTGACCATCCTTCACAGTAATGTTA
CATGGCTTTGTGATTTATGGTCTTCTTAATGGAGTTCAAAGCATTTGTGAGCATG
>15517
TGCAGGGAAAAACAAAATAAAAACAGTTACACAAAGGCACAAAATGACATTTTATATGTTCATCCATCCA
TCCAGTACATTTGTATATATGAGTATATTGATTTGTAACATATTGTAGCAACTTACTCATCAGTTGAACT
TGGTACGTTACATTTCCCAAGATGCCTTCTTTCCCGGAGAAACGACATGTCCATTCGCCCCGGTTCTCCT
CGGACACCTTGCTTATACTCAGAGTCTTCCCCTTCTCGATGGACTCAAATGACTGGGTGCCATTAAGATC
ATAGACCACATGAACCCACTCATAGTCTGTGACTTCACTCGTGTCCGTCAGTTGGCAGGTCAACACCATG
>15572
TGCAGGCACTACCGTTATTTACAAAATTGGGAAATAAATACAAGCTTTAGAACGTGATGTCTAATTATCC
TACAACTTGCCATATTTGTTTTGGTTGACCTGCCCACCTACCGCACTGCGTAGTGTGTTTAAAAATCAGA
TCAGATGACAACATAGAATGAGCAAGTGAATCAACGTGGGCTGAGTTGGTACAGACCACACTGATCAAAA
TAACAGGTGTAAATAGACTACACTGTGACTGAATATGAATTTCCCTGGCTTAAAAACAAAGATGCATGTA
TGCACTGTGAACACTTACCCAACGACTCATGTTACTCTATAATATAGTCAGAGTAGGTGGGGCTGAGTCA
CTATGGCCTGTTTTTTAGAGTAGACTAGCAAATTTTACCTAAATTACCAGCCAATCAAAGGCAAGAAAAG
TTAAATCCTCTCATTTAGTAAACCTGCATGACCTCTTTTCTTTTCTTCTTTGTGGCATGAGAAATTTGTT
TCTTAGTAGTTGTTTGTTTCTAGTAGCAAGCTGACAGTGATCTATGTCTTACCGTGCAGCCATG
>15613
TGCAGGGAGGACAGCGTGAGGACAGGACTGGTGGCTGACACAGGGGAGGCAGGGGGTAATGGTGAGGTAG
AGGAGGAGGTAGAGGGAGACGCCGGCTCCTGTGAAGGACCGTCAGCTCCTCTTGTGGTGGCAGTGCCGCC
ACTGGNNNNNNNNNNNNNNNNNNNNNNNNNNNNNNNNNNNNNNNNNNNNNNNNNNNNNNNNNNNNNNNNN
NNNNNNNNNNNNNNNTCCTCCTTGGACTCCTTCAGCTCCAGCTCCCCCTCCCTCCTGCTCCCTTCTCCCC
ACAGGTCTCTGTCCCTTGTGGGGGAGGAAGGGGTGGATGAGGGAGGTTGGTGCTTCTTGGTTTTCCTGCT
GGCGTCTCTGAAGCTGGCCAGAGGGGGCCGAAGCCTCACCCCGCTGCGCGTTGAGCCCTCTATAGCTTTC
TGTAACTGTTAGAAGAGAGAAAGAGGTTGAAACACAAACAGAGGAAGCACATAAAGCAGAAACACAAAGA
ACCATGTGGTGACAATGTTGGATTACTAAAGAGAACATCCAGCGAGATGAGTTGGGGGCGGATAGTGGAA
TAACCGCATGAATCAGAGCGTAAAGCATCATGCACTGACAAAACAACTGCCCACATCATGAGATCATCAC
ATCTTGCATG
>15614
TGCAGGAAGAGAGGGAGAGCGAGGAGTCGGATGAGCCCATATAGGCTGGGTTTAAGAAAAAAGACTTTTG
ATTTCACTCCTTTTCCCCAGAGACAGAGCTGCTGTCTGGGTGGAGGAGTCGGGCTCACCTGCAGCCCCCA
CAGACNNNNNNNNNNNNNCGAGCAGGACAAGCTGGTGCACACACAGCTCCTGAAACTTGTAGAACAGGAT
ATTTTTTCTACTCTTACGACAGTCTCACTTTTTCACTCAAAATCTCAGGTGCCTTCCTGTGTCTTTTGAA
CTGCAGATGGACAAACACGTTCAGTCCTACATGTCANNNNNNNNNNNNNNNNNNNNNNNNNNNNNNNNAG
CTGTATATCATATATCAATGTCAATGTTAATTTCATTAAGTACCTTTGATCAAAAAATTAACTGACAGCA
ATGAATTGTACGATAATGAGACAATATATTGATGAAGACTTAATTATTTTGACCTAGAGGTCAAAGATCA
TG
>15647
TGCAGGAAGCAGGATACGGGGAAACCAACAGCTACACTGTTTTCTGATCATTGCCTGTGCCAGCAAAATA
AATTGCACTATTTTCCCCAGTGGTACCCCAATGGTGCACTTCCACAAAACAATATCTTTCAAGTGCAATA
CAACTGTTCCAACACTGAAATAGTTCTTTTATTTTCTTTTGTATTATCTTCATTAAATTAAAAATACTGT
CTGCTAAACACGTTGTTTACCTTTGGGAACCACTCATTTTCCTCCAAGTAAGACCTCATTCATGNNNNNN
NNNNNNNNNNNNNNNNNNNNNNNNNNNNNNNNNNNNNNNNNNNNNNNNNNNNNNNNNNNNNNNNNNNNNN
NNNNNNNNNNNNNNNNNNNNNNNNNNNNNNNNNNNNNNNNNNNNNNNNNNNNNNNNNNNNNNNNNNNNNN
NNNNNNNNNNNNNNNNNNNNNNNCGTTTACAATCTAACGCAAATGTACATTAACACACGTAATATATGTT
ACTACCACATTTTGTATGTTTCTATGTGAGGCAGAATTATGGTGATGAAGGGCTCATAAATGTATATATG
CTGTTTTCTCTTTAAGCTCAGTTCATG
>15740
TGCAGGATCTTAAAGGTCCAGTGTGACATATTTATGGGGCTCTATTTACAGAATACATTTTCATAACTCT
GTTTTCATTAGTGTATAATCATCTGAAAATAAGAATCATTGTGTTTTTGTTACCTTAAAATGAGACTTTT
ATATCTNNNNNNNCCACAGAGGATGGGACGAGGCAGTTCAATCAGCAACTACATCCTACACACTGATCCT
AACAACTTCTCCACCTTTGCTGTTACAGATGACCCGAGCAGAGAGAGGACCCTCTCCTCATCAACCACAA
CCAAACTCCCACACAGACCACCAGCTCCTTAAGACAGAGTCACTGGGGAACATCCACTCACCTGCCCAGT
CTGCCTCCCTGTCTCCTCCACCATGNNNNNNNNNNNNNNNNNNNNNNNNNNNNATCACAGCCACTTTTGT
TGGGCATTTTTAAATATGATGTCTTTTATCTCCACAGCAACCAGCCCCCTTCATACCAAGCCCAGTGTCC
AATCTCCCTGTCCCTCACCCATCTGTCTCTCACTCTGCTGGGCTCCCTCCTGCCATGTCCTCCATCAATT
CATTCCCACCTCCCCTTCCTCCCAACTCCACTTTTTCCATCCCCGCTCCCTCTGCTACACCTCTGTCTGC
TGCCAGCATG
>15774
TGCAGGACTTGTAGGGACTTGAGGTTGAGGAGGAAAAATGAAGCAAGGCAGAGTCAACTGAAGATTGAAG
GAATATAAATCCTTTCTTGTTGAAAGTGAGATGAGAAAAAATGATAAAACTAAAGTTTCATTTCAAGTTC
ACTAANNNNNNNNNNNNNNNNNNNNNNNNNNNNNNNNNNNNNNNNNNNNNNNNNNNNNNNNNNNNNNNNN
NNNNNNNNNNNNNNNNNNNNNNNNNNNNNNNNNNNNNNNNNNNNNNNNNNNNNNNNNNNNNNNNNNNNNN
NNNNNNNNNNNNNNNNNNNNNNNNNNNNNAATTTTACCTACTTACAAGGTGCATAGAAAAGGGGAAAAGT
CTGAAAGGGTCAAAAAGTTCATCAGGGCCATAATGAAGGCCACAAACCAAAACGCGTCTGTCTACCATTA
AAGTTCATACACCCAGTGTTGACCTGCTAACATGCTGCTACATG
>15845
TGCAGGCCAAATGCTTTTGTTTGAGTTTAGATCTTGCAGAGCTGCAACCAGTTGGACTAGTTCTGAGCGC
TGCAAGGAGTGCTAGATCGAGCGCAGGATAGAGAAGCACACAGATGCGCAGATAATTTGGACACAACAGC
AGAGTNNNNNNNNNNNNNNNNNNNNNNNNNNNNNNNNNNNNNNNNNNNNNNNNNNNNNNNNNNNNNNNNN
NNNNNNNNNNNNNNNNNNNNNNNNNNNNAGCTCCCACAGAGCCGCCGCAGGAGGTCTGTGTGCTCTGTTG
GCACTTTTCTTATCAGCACATTAACACTTTCAAGATTACAAGTGGAACCAACACATTCACATTTGAAATA
AAACTCTCTTTTGTCTATCAATTTACAGCCATGGGAGGGTAACTTGTGTGTGTGTGTGAGCGTGGGAAAG
ACAAACACACTTACCTCATCCACAGTCAGTGGCATACATATGCGGTATTCTTTCATCAACATGNNNNNNN
NNNNNNNNNNNNNNTTTTTAAGAACTGTGTCTGGAGTTTATATCAGCTGTCTTGGTTGCATAGTAGACAG
GCACAGGCAAGCTACACTGCTGCTGGACCGCAGTGACCTCTTTTCTGACGCGCTTCTTCCTTTGTTTTGC
TGATGTCAGTAATCCATG
>15932
TGCAGGCAGCACTATCAATAAGTCACAGGAGTCCACAACTACTCAGAGCAAAGAAATGCAGCAATTAAGT
CTGTTTCAGTAGAACAAACCCAGAATTCACATTAAAATATAGTAAATAGGTGGCTGTTTTATCTACAATG
CTTATGTGCAGCAGTTTAAAGAAATGTCAAAGCTCAGATGACAATATGTGCACCAGACAAACACTAATCG
ACTACTAAACTTACTCTGGCAATGGCTCACGGGTCCAGTCAATGGTGTACGCAGAACCATCCTTTAACCG
GTCCTGCAGAACTTCCTTCAGCACCTTCTCTGTGCGATCTTTGTCCTCCTCTGTCTCACAGGCTGTAAAA
CAGCGCTGCACGTATTCCTTCATGGC
>15981
TGCAGGTGAGCAGAGAGAGGAGGAAACTTTTTCAACTGTTTGTAAATAAAGATAACGACCAAAACTATAG
AGAGAAAGAAGAGAGCGAGGGGTAGAAAAAGAGAGTTAAAAGTAAAGATCCGATAAAAGAAGAGTTGGAC
ATAGAGGGAGGTTTGTGGTGTGCAGCTTTTCCTTGTTTGGACACATTAATGCTGTCGTCACTGGATTGTT
TGCTGAGTCCCAAAGCAGTACGTCCGCTGAGTACTTCAGACAAAGGAACCATGNNNNNNNNNNNNNNNNN
NNNNNNNNNNNNNNNNNNNNNNNNNNCACTCTGAGGTCCCTCAGCTGGCACCACAGAGCAGCAACAGGCT
CAGAGGTGGACGTCACTCTTTAAAGATACTCTTGTGTGAGGTTACAGAGTGGGGACATTGAAGTTTGGGT
GAGAATTTGGACCTGTTTCCTCTTTAGTTACTGTTTTTACTGCTTTGCTGCGGCCTCTCCTCTTTGGATC
ATGATCACAG
>16100
TGCAGGAAGAAAATAGCAGAGCGGTACAGGAAGCCTGACAGATGGGTCGTCACACCTAACATAACAATTA
CTATGAATGAGACTGCAATTTGCTACATTCTGCTACATCTAAAACAACATAAAAATGTCATTGCCTAAAC
TCCTAATTGAGACATATAACACTGAGTGCCTATTTTCTATTTTCCTATTTCCTTTATGACCTCTATGAAA
GACCTGTCCCAGGCCTGGAAAGGCAGAGGGATGTGAAAATGATTCTTTCCCAGGTGTTTGGCAAGAGAGC
ACATGNNNNNNNNNNNNNNNNNAAATGTAGAAGCAAGAATTGATATATCTGTAGCTATCCTATAGTATAT
CAGAATAAGCTACTGATGAATTATTCAAATTATTTTTGTTTCATTTTATGTCTTTATTTGTTGTAATGAA
ATCTTAAGCTAAACAAATACATGNNNNNNNNNNNNNTCAAAGACGACAGATTGTAATGCTACCTGTACGT
GATTTTTATGGTCACTTGTGGCAAAGTGTTACTATTGGCAGACAAATGTTGACATTGTTCTCGTCCTGAG
ATGTGCATCAGTGTTTTGGTTGCTGTTGCAGAGCTGCATG
>16219
TGCAGGTTGCCCCCAGCTCTTGGCCAATAGGATTTGCTGGTTTCTACGTCACAGCAGGGGGTGTAAAGCT
GCTCAGCAACAATGAGGGGGGAAAAAGGAGAAATCGTAGTAAAAATGGTGACCTAGTTTTCTTTTTTTCT
TCTTCTTCTTCTTCTTCTTCTTCAACACCCCCACCCGTAAATTCTCTCTCCTGTACACAGAAAAAGCCTC
TTCAGAAAACACCAGCGCGCTTGTCAGATCCTCTCCATGCTAAGTAGGCTCTAGCAGAGAGGAAGGTATG
ATTCAAAGGGGTTTTAATAAGGTGAAGCACACTCCATCAAACAACTCTATCAAGCACCAATTTCATGNNN
NNNNNNNNNNNNNNNNNNNNNNNNNNNNNNNNNNNNNNNNNNNNNNNNNNNNNNNNNNNNNNNNNNNNNN
NNNNNNNNNNNNAACACCTTAATTTGTCCAGGATAATGAGCATCCTGATATCTACGTCACACACACACAC
TTTGGGGCACGTGTAGTACTTTCACTGTAATGTATTTCATTTAGAAGCCAAGCAGCCATCATCAGTACGG
GTTATGACCTCTCATGATGCGATAACTTCATG
>16657
TGCAGGTGAGTCATACAGCGACACACTGAGGGGTCGTGAGACTGAAAATATTTGATTTGTCCTGTGTTTA
ACTGAGTGTTGCGTTGCAGTGGAGGAGCAGGGAGCAGCGATGAGCATTCAGCTGGAGAAAGGAGCTGGAG
GAGTTGGGTTCACTCTAGATGGAGGAAAAGGCTCAATCCACGGAGACAAACCTTTAGTCATCAACAGGAT
CTTTAAAGGTTCTCACATTATACAGTATGATTTCAACATGTTTACAATCAAACAACAAAGTCACAAGTTA
TGACTTCATATGAACCATCAGTTTATTTACTGAAATGACAGACATAAATACTACAGAAGTACTAGTAGTA
CCACAGAAGTAGTTCTCATGNNNNNNNNNNNNNNNNNNNNNNNNNNNNNNNNNNNNNNNNNGCAACTCTG
AACCCATCACAGAGCTAACGATGAGTAATGTGTGTGTGTTTTTGTGTTTGTGTGTCAGGTGGAGCTGCAG
AGCAGAGTGGGCTGCAGCACGGTGATGTACTGCTGCAGATCCAGGGAGTCAGTCTGCAGGACATGACCCG
CTTTGAGGCCTGGAACATG
>16767
TGCAGGGTGTATAGCTCGGAGGAGGTGTGTGTGTGTGTGTAACCTCCAGGCTATCACAGCTAAGAGCCGG
GTTGCAACAATCGATGACACCCGCTGACGGCTGACAAAAAGAGAACAACACGGCTCAATTTATTGTTCAC
TTACAATGTCGTGGAGCAATCGATGAGAGGGAGGACAAGAGTTTCTAGAGATCACAGTAAACACTTGGGA
AGATTTCTTCCAGCTCTTAGAAGCACACACACACACACACACACACACACACACACACACACACACACAC
AATGGGCAATTATTAAACCAGATTAACAGATTAGATTAGCATTTTTAGATCCACCATG
>16806
TGCAGGTCTGCCTCTCAAAAAGTAAACAATGAAAACATTCATACAAAGACTCCAGTGTTGTGTGACAGTT
TTCTTATCCTTGAATTTTCAATAAATTGTGAGATTGACAGAAATCCAGATCAGATTTCACAACCTCTGAC
AAACAAAANNNNNNNNNNNNNNNNNNNNNNNNNNNNNNNNNNNNNNNNNNNNNNNNNNNNNNNNNNNNNN
NNNNNNNNNNNNNNNNNNNNNNNNNNNNNNNNNNNNNNNNNNNNNNNNNNNNNNNNNNNNNNNNNNNNNN
NNNNNNNNNNNNNNNNNNNNNNNNNGTGCATTTGTTGCCTAAATCGAACCACACGCAGGACTCAGGAACA
ATCTCAATGCCCACCATTGTGACTCCACGTAGTAAATAAAAGTTAAAAAACGATTGTATCAGAACATAAT
CTAAGCAGCGACTATGTTTCATAAAACATG
>16836
TGCAGGGGGCCAGGCTTTGATGTAGCCAGTGCAATGCACCACGGAGTACTGAGCCTCTCCTTCTTTGGAC
GGTCCAAGGCCATTCCTGTCCATCACACACACACACACACACACACACACACACACACACACACACACAC
ACACACACACACAGCATGNNNNNNNNNNNNNNNNNNNNNNNGTAGGGCTCAGCAACAATACAGGCCCACA
CAGACTGTATATTAAGGCAGTAATGCTAAGCTATTATCTCTGATCTGACTATGCCAAAAATATATCTGTA
TATGGATTATAATGTCTGTTTCACCAATAAATTCTGCAGGGCATG
>16885
TGCAGGCTGTGAAGGTCGACGGGGCAGAGGAGTCAGAGATGAAAGCAGCAGTAAAACTCAGTGAATTGGT
AAAATGTTAAGATTCCTCTAAGATCAGCCTGCAGACTCTGGGCTGCTCTGTCTGCTGTTGTTTGGTTCAT
CTCATCCAACCAGAGATGGACGAGAACATCCATCTCTTATTGATGCTTACAAGACACACACACACACACA
TACAAATCTTAGTTTCTTTGCAGTGTTTCTGTTGGAATTCTGGGTTGTTTTCTGGTTGAGTCTCAGCTGC
AGCATGCAGCTCTTTCCAGAGCATTTATCAGCTTGAGTCAGATGTAGCTAAAAGGAGAGTGAACACTGGA
AATATATTCATCAGAAACAGACTCAAAGTGAATGCTAATGTTGCTCTGACACCATGTGTGCCTGCTCACT
AGCTTTTTGATACCTAGCTATTGAAATCTCATGTATAAAATAAAAGCTTCAGAGACTGAAATCTGATCAC
CTCCTTGTGACGTAGAGATGTTGGAAAGATGTAAGACGTCTGTAGAAGTCTGTCCCCTGTGAGGATGGCA
GCTTCAGAGACATTGTGTCACATG
>16908
TGCAGGATCCCAAGGTATTTGTAGCTGGCCTGTATGTCTGCAATGTGACCTCCTAGTAGTTCAACCCCTT
CAGTTCTGATCATCTTCCCTCTCTTTGTTACCATCTGACCACACTTCTCTAACCCGAATGTCATTCCGAT
GTCATTGCTGTAGATCCTGGTGAGGTGGATCAGTGAGTCTATATCTCGCTCATTCCTGGCATACAGCTTG
ATGTCATGCATGNNNNNNAGGTGGCTGATCAGTATCCGTAGCCGCTCTTCCTGATGATCTGACTAAGGGG
GTTCAGGCCTATGCAGAACAGCAGTGGGGATAGTGCATCACCTTATATTCCACACTTGATGGTGACTTGC
GCGATTGGTTTTGAGTTGGCCTCCAGAGTGGTTTTCCGCAGTCCCATTGAGTTCTTTATGAAGGCTCTTA
GTGTCCTGTTGATATTGTATCTCCAAGTATTCCAGTATTCATGTNNNNNNNNNNNNNNNNNNNNNNNNNN
NNNNNNNNNNNNNNNNNNNNNNNNNNNNNNNNNNNNNNNNNNNACTGCTCTATCGACTAGTAGAAATAGA
AATAGAAAATACTTTATTAATCCCAAACTGGGAAATTGCATAATAGCTATGCATAATAGTAGCTGGTGTT
TGGCTCCCCTGGTATTGCTGCCAATTCCCTTCTGAGCCCCACTCATG
>16916
TGCAGGAAATTGCTGGTTTCTTTCATCCATTGGAGCGTTGACTCTTCGCAAGCCGTTGCTGGCACAAGTG
GTGCCTCCGGATCAAAGCTTCAAGTATAAATACGCTGGGATTTTCCACTTCAAGGTGAAATCATCTTTTC
TTGAANNNNNNNNNNNNNNNNNNNNNNNNNNNNNNNNNNNNNNNNNNNNNNNNNNNNNNNNNNNNNNNNN
NNNNNNNNNNNNNNNNNNNNNNNNNNNNNNNNNNNNNNNNGTTTTGGAGATTTGGAAAATGGGTGGATGT
TGTCGTCGATGATTTGTTGCCAACACACAACAAGGTACCTGTGTCAGTTTCTTCAGATCTGGAAAAGAGT
TCTGGGCTCCCCTGATGGAGAAAGCGTATGCCAAGTATGTGCACATGNNNNNNNNNNNNNNNNNNNNNNN
NNNNNNNNNNNNNNNNNNNNNNNNNNNNNNNNNNNNNNNNNNNNNNNNNNNNNNNNNNNNNNNNNNNNNN
NNNNNNNNNNNNNNNNNNNACTGATCATCTAAAACATTCAGGTTCAGATCACTATAAATATTTCTTGGCC
AAAGTCCTTTTAGGTAAGAACATAAAAAATTTCAATTTTAGTGTTTCTTGACTACAAAATCAGCACTGCT
GCATTCAGAGGTGCCCATTCATGTTTTTTGCTTCAGGATTTGTGGATCTTACGGAGACATG
>17005
TGCAGGTCTTTGCTGAGAGCGAGGAGAGACTCGTAAGGTTTACACTGGATCTGCCCTGTGCTCTGGACCA
CACAGGTCATCCAGATGCCCTCCCAGATGGTCTGGGAGGTGACAATGGTACTTCCCACGAAGGCTGTGAC
CCGCCACATGGGCAGTACGCAGCTGATGATGACCCCTGCCCAACCCAAGAGGCACAAGGCGCTGGCCAGC
ATCTGCATCCCCAATGAGGCCATGNNNNNNNNNNNNNNNNNNNNNNNNNNNNNNNNNNNNNNNNATCCTC
CCTGGCCTTTGAAATGTGCTCTGATGTTTTTAGTCTTTTCTGTGAAGCTTCTTCTGCTTCACTCCTGGTC
TCTCGGATCACTCTTCCCTTGTCTTGTATTTTTCTGTGAGTTTTTCTCTGTCAGACTGTCTCGACATG
>17006
TGCAGGCTGCCAGGGCTCTCACCGTCCTTGCCATTACTACGGGCAGTGTGGGCCTCATTCTGGCCTTCGT
TGGAGGAAAGTGCACCCGCTTTTTGGATGAAGAAGGAGGCGGGGTTAAGGGCAAGGTGGCTATAGCTGCA
GGGGGAGTGTTGATTGCCACAGGACTGCTGTGTTTGATTCCTACATCGTGGGCAGCTGGCGCTGTTGTGA
GGACGTTCTACAGTGCCTCCATTGATGCTCAGCGGAGGGAGCTTGGAGCCTGCCTCTACATCGGCTGGGG
AGCATGTATCATGNNNNNNNNNNNNNNNNNNNNNNNNNNNNNNNNNNNNNNNNNNNNNNNNNNNNNNNNN
NNNNNCAAGAGCCCCTCTGGCCGCTACCTGGTGGTCCTCTCCTCTAATAGGTCCAGCCAGGCAGGTTCTC
AACGCAGCAGAATGCCACCAGCAAATTCTCAGCCTGTCCGAGCGGTGTTTCCCAGATCTCAAAGCTATGA
GGGGGCATCAACAAAGTCTCAGCTGTACACAAAGCCACCTTATGAGGTCGAGTCTGAGCAGGGCTGGAGG
CAGGAGTCAGAAAGATCATGGG
>17010
TGCAGGTCTCGAGGTAAGGCCAGAAGAGAGTCATAAACTTTGCACTGCATCTGGCCTGTACTCTGGGTCA
CACAGTTCATCCACAAACCCTCCCAGATCACCTGAGAAGTGACGATGTTGGCACCAATGAAGGCTGTGAC
TTTCCAGGTGGGTAGAGCACAGATGATGATGCTCCCCAGAAAGCCGATGATAGCTAGGGCCAAACCCAGA
ATCTGTCTTCCGCCGGACACCATGNNNNNNNNNNNNNNNNNNNNNNNNNNNNNNNNNNNNNNNNNNNNNN
NNNNNNNNNNNNNNNNNNNNNNNNNNNNNNNNNNNNNNNNNNNNNNNNNNNNNNNNNNNNNNNNNNNNNN
NNNNNNNNNNNNNNNNNNNNNNNNNNNNNNNNNNNNNNNNNNNNNNNNNNNNNNNNNNNNNNNNNNNNNN
NNNNNNNNNNNNNNNNNNNNNNNNNNNNNNNGAAGAAATCTCACCTGACTACATTGCTCCACAAAACTAG
TAGAAAGAAGAGTTTCAGAGATGCACACAGAGGGACCTGTAGGAACAGAATCACAAAAGATAAGCGCACA
GAAAAACTGTATTTCTAAACAACACAACAAGCATGGTTGTTCTGTACCTTTAAAACACAATTTTAAAGCA
TTCATG
>17029
TGCAGGCCGCCAGGGCGCTTACCATTGTCACCATCATTGTGGGTATAGTGGCTCTGCTCATCTCTATAGT
GGGGGCAAAGTGCACCAACTGCATCGAAGATGACAGGATTAAAGCCAGGGTGATGGCCTCCTCAGGCGGG
GCGTTNNNNNNNNNNNNNNNNNNNNNNNNNGTACCCGTTTCCTGGTCAGCACACACCATCATAATTGAGT
TTTACAGTCCACTCATCCCCTCTGGTCAGAAGATGGAGATTGGGGCAGCGTTGTACCTGGGTTGGGCTGC
TGCAGCTCTGCTGCTTATTGGGGGGTCCATCCTCTGTTGCAGCTGTCCTCCCGAGGAAGAGAAACCAACA
AGATACAGCATGNNNNNNNNNNNNCGTATAGCATACTCCGCCGCACCAAGGTCAACCGCTCAAAGCTCAT
ACACCAGGAGGGACTACGTGTGAAGGAAGACCAGAGAGATCAGGAAGAACACTATTACTGTTTTCAGATT
ATTATCATCTTATTTGTACATTTTCATG
>17090
TGCAGGAGAAAAAACGGTGGTGGAGAAAAACACAAAAGGCTTATCTACAACCAGTGGTTAATCTGGGCAA
CTGTAGGAATATGGTGGACTGCATATAAGAGGGCCCGCTCTCTCTGTAGATATAAAAGTCTCATTCTAAG
GAAACAAAAATGATTCTTATTTTCAGGTGATTATACACTAACACTTGAAGTTGGAAGAACTCATTGAACT
GAGTCAATTTCACAACACCGCAGTATATGTTTCACAGTGTATAGATGCAGCTTACTGTAAAGCAATAACA
TGATTTTTACCTCTGTAGCCTCCAGCTCCCAGTAAGGCCTGCATGGCTGCATATTTGGCTGCCTTCTGTG
CTTTGGCTAAAGGACATTAAAGTAAAAATGAAAGTTATTCAGCAGATATATATATACAGGCTCTGAGACT
TTTAATAATTCACAGTACCAGTTATTATAAAAACATGCACAACTTAGTTTTTCCAAAAACAAATTTTAAT
GTCATCATCCTATGTATCTGTGTCTGTGTATGTATGTAAGTGTGTTAAGAGAATGAAGCATG
>17228
TGCAGGTGCACACACACACACACACACACACACACACACACACACACACACACACACACACACTTCAAAC
GTCTGGTGTGATGTTTAATATTATTCTAATAACTTCTCCACGTCAGTAACACTCATTGGTAGTGTATTAT
CATCACAATAATTTGAAGANNNNNNNNNNNNNNNNNNNNNNNNNNNNNNNNNNNNNNNNNNNNNNNNNNN
NNNNNNNNNNNNNNNNNNNNNNNNNNNNGACACCAGCACGAGCAAAGAAATACACAAACGGACCAAGCAC
ACGTTTCCCGTTCTTACCTGAACCAGAGCTTTAATTTCTAAATCATATTTGATAATTTCTTGTCCACAGA
TTCGGACGTGGACATCCGCAGCAGACGCCATG
>17395
TGCAGGACTTTGTCCTTTCCTAAGCAGAATTTGGCTGTACCCCTGATCTAACTTTGTCCGCTTAGTCATC
AAACCCATATCATTGATAATCGGTTCAACAGTCTTAATGTGGGTCCAATCTTAAGAGAGACATAGCCCTA
CATTTTACAACNNNNNNNNNNNNNNNNNNNNNNNNNNNNNNNNNNNNNNNNNNCTACTAATTGCTACAAA
AGATAATTATATATGCAGATTTTTTTTATTGTTTTGTTTTATTGATGTTGCTTACAGATGTTAATACAAC
AAACATTTCATTGCAGACATTTTGGCTTGTTTATGGAACCAAACCAGATTTTTTTTCTTGTCCGTGTGTG
GGAAGAAACTGGAGCACCCGGAGGAAACACACTAAATTGAACTTGCCGTTGATGTTAAGGTATAGTTGTG
TAGGTGACATTAAACTTGATGTTATGTGATTTCATGTCAGTCAACCTACTTCAGACCCAGGAAGTGATGG
GTTGTTTTCCAGCCCGAAGGTGTCTCAGACATTTCAGTCTCGTCAATGGGTTCTCGGGCCAGTGCAGTGC
TGACTGGCTCATGTTTCTCCTCATG
>17626
TGCAGGATACCTCAGGTGTGAAACACACCAACGGGGGGTCGGCGCCAATGCCTGCAACAGACAAAAGGGT
GTGGAAACATTTCCTGGAGGGGCCGACTCCTGCAGCAGACAAAGGGATGTGAAAGGGGTGTCCCTCAGGT
ATAAATGTTTAGGTCTCCCCATGCTCGGGGTCTTTCTTCATCTTTGACCACTCGCGTGTTGACTGACCCT
TTCTTTGCAAAGAAAATAAAAACCTTGTCGGCCGGCAGAAGTCTCTATTTCATTCTTCACCAGCAGCAGA
GAAATTTCCACAACAGGTCATGGGGAGGTACACAGCAACGTGACTATTGGGAGCAGGGGGTGGCTGATCC
TGGATGCATTTTCATTTTGTGTGGCTTCATGCATATCTGCTCTTTATACATTCATCACACACACAGAAAC
ATATAGCACATGCACTGTGTAAACATACATTAATCATGATGATGCTATACACTCTACACACACACAAATG
GCATGTCATGNNNNNNNNNNNNNNNNNNNNNNNNCCATAACAAACTGTTTAGCATATTCTTTGATCATCT
GCAGCGCTGCTCTCAGAAGAATCTTTTAAAGCAGACGGATGAATAGCAACTGTCAAGTATTTTCTCTTCT
CTGTCACTATTTAAAATTTTAGCCATCCAAGCAGCATG
>17703
TGCAGGATACCCCAGGTGTAAAACACACCAAAGGGGGTCGGCGCCGATACCTGCAACAGACAAAAGGGTG
TGAAAACACTCTCTGGGGGGGGCGGCCCCTGCAGCATACAAAGGGATGTGAAACACACTCTAGGGGGTGT
TCCTCAGGTATAAATGTTTAGGTCTCCCCATGNNNNNNNNNNNNNNNNNNNNNNNNNNNNNNNNNNNNNN
NNNNNNNNNNNNNNNNNNNNNNNNNNNNNNNNNNNNNNNNNNNNNNNNNNNNNNNNNNNNNNNNNNNNNN
NNNNNNNNNNNNNNNNNNNNNNNNNNNNNNNNNNNNNNNNNNNNNNNNNNNNNNNNNNNNNNNNNNNNNN
NNNNNNNNNNNNNNGTGTCTGTAGGTGGTGCACTGCACGTGTGTGTGTGTGTGTGTGTGTGCTGGCCGCA
GTCAATGATGCTTTGTCACACTCATTTGGCTACTTTTAAACTTTCAACTCTGTTGAGGAAGGTACTGGTT
CAAAATGCTTTGAGACAGCATGNNNTGTAAAAAAAAAAAAAAAAAGAAATACACATTTAGTTATGACAAA
GAGAATCATAATTAAAATGGCGGCGCGTGCGGACGCAGCGGCTCCTCTCTGTCCCGATAATGTGGTGTTT
ACATG
>17840
TGCAGGGCTGGAACTTTGCACTATTTTGCACTAAAGAGGGTTTTAACTTCTCTCGTGTACTTCTCCGATG
CTCCAGATCGAGGAGATCGAGCGGGAGATCATCAAACAGGAGGAGAACGTGGATCCGGACTATTGGGAGA
AACTCTNNNNNNNNNNNNNNNNNNNNNNNNNNNNNNNNNNNNNNNNNNNNNNNGGTAAAGGCAAGAGGAA
CCGCAAGCCTGTCAACTACAACGATGCTGCACAGGAAGACCAAGGTAGGTGACTGGGTTTGGAACCGGCA
GCTGAATAAACACCCGTGGGCTATTTTAAATCAATCACACCTCAGTGTTACGGTCATGTNNNNNNNNNNN
NNNNNNNNNNNNNNNNNNNNNNNNNNNNNNNNNNNNNNNNNNNNNNNNNNNNNNNGATTATTATTTATTT
TTCAAGATTTATTAGTCTAATCGTATGATCATAGTAGAAATATTAGGATATTAGACGATGCGTCCTCTGT
TTGAGTTATTGCTTGCACAGTGGAAGTGAATGGGCCTGGCCTATTGACAGACCACCATG
>17842
TGCAGGTAACAGAGAGGATGGTGAAAATGCGCAGAGGAATAAAATATGTAAAGGGGAGGGAGATTCGTAC
ATTTTTCTTCTTCTCAAATTTACAGTGAGTAGATTATTAGAACATCTAGTCGAGGATCAAAAACTTATGC
AACGCNNNNNNNNNNNNNNNNNNNNNNNNNNNNNNNNNNNNNNNNNNNNNNNNNNNNNNNNNNNNNNNNN
NNNNNNNNNNNNNNNNNNNNNNNNNNNNNNNNNNNNNNNNNNNNNNNNNNNNNNNNNNNNNNNNNNNNNN
NNNNNNNNNNNNNNNNNNNNNNNNNNNNNNNNNNNNNNNNNNNNNGAGCAGCGCTGCCCGGTTTGATGTC
TCTCTCTCTCTCTCTTTTTAAAAAAAAATCTTCTCGTCTTACCTTCTGGCCGATCATCAAAGTCCTCGTC
CTCCTCCTCGGAGCCCACTGAATACTCGGACTGGTTATCTGAAATGTCAGCATGCCACTCTGAAACAGCA
CATG
>17880
TGCAGGCTTGAACGGATCTGACCATATCTTCACACCTTTAGAAAAAAATAAAGTATCAGAGCGGGTGTAG
AGGAAACACTGAATTACACATAACAGAGTTAGATGTATGTATCTGCTGTGTAAATAAATCCATGTGCTCT
TACCCNNNNNNNNNNNNNNNNNNNNNNNNNNNNNNNNNNNNNNNNNNNNNNNNNNNNNNNNNNNNNNNNN
NNNNNNNNNNNNNNNNNNNNNNNNNNNNNNNNNNNNNNNNNNNNNNNNNNNNNNNNNNNNNNNNNNNNNN
NNNNNNNNNNNNNNNNCACAGACTGTACGTCCTGACTATAACTTTCCATCTGTGCCGGCCAGATCAGACT
AAAGTGGCTGTACAAGATATATAATGAAGCCACGTATAATGAATTTTCCTGGCATTACTCTAGCTTTGAC
TTTATTGGTCAGACTACATG
>18035
TGCAGGCAATGTGTGTCTCTCCACACTCTGCTAGTTTCTGAGTCTGGATAACAAGGTAAAACAGTACAAA
GTGGATAGCAGCCGTGCAACAACAAACCTGTATGAATACAAGTTGGGGGATTAAATTTTAATATCTATTT
TGTTCTCATTATACTTAGATGGTGCATCTTTGATATACAAACAGCCCTCTTACAGACACTGCTTCAGATG
TTTGTCTTATCCATTTCCTCGCCAATTTCCAAAGCAGTTGTCATCCATCAACGGTCTAACCATGNNNNNN
NNNNNNNNNNNNNNNNNNNNNNNNNNNNNNNNNNNNNNNNNNNNNNNNNNNNNNNNNNNNNNNNNNNNNN
NNNNNNNNNNNNNNNNNNNNNNTCTGTTCTCAGACTGAGCATCTGGAGTTTCTTTTTGAGAAGATTCAAA
AACAAATAGACTGTAAGGACTCCAGAGTTTCATCAGGTCTCTGAAAGAGACAATTCTCTCTTCTTCTTTC
TCTATCGCTCTATCCCCACCATACCATGCTGTTCATAAAGATTACACTGCAAACAATATACTTTATAATT
GAATTTCCCTGCTTTCTGAAGATATTTTATCCAACGTGGACATG
>18175
TGCAGGTTGTTTCCACTCAGGTCCAGCTCTGTCAGATGGGAGGGGTTGGACTTCAGAGCTGAGGCCAGAG
AAGCACAGCTGATCTCTGACAAACTGCAGTTAATCAATCTGAATAAAGAATAAATGATGTAAGTTTAGAA
GACAATGTNNNNNNNNNNNNNNNNNNNNNNNNNNNNNNNNNNNNNNNNNNNNNNNNNNNNNNNNNNNNNN
NNNNNNNNNNNNNNNNNNNNNNNNNNNNNNNNNNNNNNNNNNNNNNNAGCTTCACAACTGTCAAATACAA
AAAGTGACAAAGAGCTCTCATTAATATTAATGACAACGTGCTGCTACTTCAATAAAGATGGAGTGACTTC
ACCTCTTAAACTCTGCAGCTCCACCAGTGGCTCCATCTATACAAACTCATGTTGTGCAGCCAAACACAAA
TAAAAACCCACAGAAATTAATTTAAGATTCAACTCAAGATCCCAAAGTTTACAAAGATGACAAATATGTC
AGGATGAATTTGGGGAAATGTGAACAAAAGACATGGACAATATTTCTTTGAGGAAAAGTGGAGTCATAAA
ATCAGAGCATG
>18197
TGCAGGACAGCAGCGGGGGAGGCAGCAGACGGACAATCAGACATCTAAACGTTGAAAAGTTTGATGTATT
ACCGTGTTAGCGTGAGCTCAGACCAGCTGCCAATCAGGTTATATTTTCCTCTCCTGCCTTTTTTATTTTA
AAACGNNNNNNNNNNNNNNNNNNNNNNNNNNNNNNNNNNNNNNNNNNNNNNNTTCGTATGAAACAGTAGA
GACACCAAACTGCCCGTCACGTCACGTATATTGATAGAAAACAGTAGATCTCCTACCGAGAGCATCGAGG
CCGTCCGGCGTCAGACCACAGGCGTGTAATCGAAGCGTGGTGACGGAGGCGGCATGNNNNNNAGAGGAGG
CCAGCTCCGTGAAGCCGCCGACGTCAACTTCCTGTGTGAGCTGAGGATTACAGGAAACGTCCAACACACA
GAGTCTGGGGAGAGCAGACACGACTCCTCCTGAGAGGGACAAACACAGGTATCTAAATATTACACATGTT
CTGTCTCCAGTGGCATCATG
>18201
TGCAGGCACAGTGGCAGAGGGCGCTCCCATCATTCCTATCTCCGCACAGCTCAAGTACAACATTGAGGTG
GTTTGTGAGTACATCGTCAAAAAGATCCCAGTGCCCGTCAGAGACTTCACCTCCGAGCCCAGACTCATCG
GTAAGAAAACTCTCCGTCTCCTTTGTCTTCTATTTGTTTGATAAAATGCTCTGTCAGAGTTTGAATGAAC
GTCTTCCATGTTTCAGTCATCAGATCTTTCGACGTGAACAAGCCAGGCTGTGAAGTCGACGACCTGAAGG
GAGGCGTGGCAGGAGGAAGTATCATG
>18210
TGCAGGATGTGATGTCGTGACGCTGGACTGAGATCTGTGGCAGCTTCCAAACAAAACGTACAAGACGCCG
ATAAAACTCCTAAAATCTGAAGATAAAACAACCTCTCTGTAAACTGGCAGCTATGATGACAAACAGAACA
TTAAGTTTGTTGGTGTTTTATTTTATNNNNNNNNNNNNNNNNNNNNNNNNNNNNNNNNNNNNNNNNNNNN
NNNNNNNNNNNNNNNNNNNNNNNNNNNNNNNNNNNNNNNNNNNNNNNNNNNNNNNNNNNNNNNNNNNNNN
NNNNNNNNNNNNNNNNNNNNNNNNNNNNNNNNNNNNNNNNNNNNNNNNNNNNNNNTTAACACTGACGCCT
CTATATGACAAAAACATTGGCTGTTTCGGGTCGGATTCCTCGTAATGAATGAAATAAGGTGACTGTTTTT
ATCCACAGGAGCTGATTAAAGGAAATAAAATAAAAACTCAGACCTCGCGAGCGCTCACACGTGTCACATG
AGAACGGATCTTTTCGTACGACTTGTTCTTGCGTGAGGCCCGACGTTTGTTCGCCTGTAAACTGGTCTTC
ACATTTCATG
>18242
TGCAGGAGGAGACTAACGTTAAGACAGGCAGGCAGGAGTTAAAGTTTAAGTTCAAGTGAGGTATCCTCAC
CTGTCCGTCGTACAGGTGACAGAAGCCTCTGATGATCTTCTGTTTGTACAGCTGATCAGCTTTGAGCTCC
ATGAGCCTCACGGTCTGCATGNNNNNNNNNNNNNNNNNNNNNNNNNNNNNNNNNNNNNNNNNCTTCACGG
GAGGGGCCTCCTCCAGGCGGTGCACGTCGCATTTCTACTGGCCAGAAAATATAGAGTTTATTTATTTAAC
AGTAAATGTTTCACGATTTCTTCTTTGATTTTTGTCTCGACCAACCTTGATGTCAAAGGTCGCATGNNNN
NNNNNNNNNNNNNNNNNNNNNNNNNNNNNNNNNNNNNNNNNNNNNNNNNNNNNNNNNNNNNNNNNNNGTT
GGTCATACAAAAACGCACAAACGGCTCACAATCACGGACACGTGACAACAACAAGGAAAGCACACAAGTC
TTCCACACAGACGGCGTGAGGGCTGCCCTCCTCGTCACAGCGGGTGGAGGGTAAGTGGATACAGGTGCAT
G
>18265
TGCAGGAGACTTCACCAGTGATTTAACTTTAGGAATTAAATCAAGCGACCGGCAGTATTCTGTATTTTTA
TCAGAGCCAACAAATCCCACGAAAAAAACCAAAACCAGCGACGTGTTAGTCCGACCGACGTTGAAGATCT
TTAGANNNNNNNNNNNNNNNNNNTGGGGGATTATTTTCAGCGGTGGATGAATCCACGCTCGGTGCTCCAG
GGAGGGTGTGTGTATGTGAGTCAAAATAAACTTATCATAGCAATGAAGGAACAGTTTGACTCATTGTTTT
TAAGGAGAGTGGAGCTCTGTGATGATACATGCGAGCCGTTCGTACACGCGATGCTTTGCAGGATCGGTCG
GTTTTGATCTTTTCATG
>18285
TGCAGGCAGCTCAATTCGTCTTTTAATTTTCCTTTCACCCGTCTCAAGGTTCCCTGAAGCATTTAGCAAA
AGAGCAACGGGAGGACAGAGAGAAGACACAAGGTATGAGTAACTCTCCAGCTGGTGGAGCGCCGTGTGGT
CTGTCCTGTTCATCTGTCACTGGCACACACACACACACACACACACACACACACACACANNNNNNNNNNN
NNNNNNNNNNNNNNNNNNNNNNNNNNNNNNNNNNNNNNNNNNNNNNNNNNNNNNNNNNNNNNNNNNNNNN
NNNNNNNNNNNNNNNNNNNNNNNNNNNNNNNNTAGTTTATCATAATGTTGCTACTCGAGTATGACATTCC
TAATTCACAAAACAGTCTCAACTAAAGGTCCACTTACTTGCTTGTTCTGAAGCTTTTGACTACATCACAC
GGTACTCATCAGCAGATTGAGTTCGCTCAGTTGCCATG
>18286
TGCAGGTTCTACATATGTTTTATATTCAGGGGATCTTTAACAGTGGATAATCCGTACGGTGTAAACACCT
CCAGTACAAGCAGAACTCCTGTAGTATTTTTTCTGCAGTGTTTTACTATATACGATGATTTCGGATGAAT
GTGTGTATTTTATGACTGAAGATGTTCATCAAGCTCAGCTGAACTAGTTTGTTTTGTGTTTCCTGTTTTA
TTTTGTAGTTCTCCCCTGTCTGTGTCTTGCATTTCTACTTCCTGCCTTGTTTTTGATCATGNNNNNNNNN
NNNNNNNNNNNNNNNCGTTTCCTTTGTTTCTTTCTCTGTCCGTTATGTGTCTGAATCTGTTTACAGTTTA
GTTCTTGGTTCTAGATTTTGGTTATTGAATTTCTGTTTGTATTTTTGCCTGCATCACCAGTTTTATCCTT
TGTGTTAATCCTCGACATGNNNNTGATTAAAGTTTGTTTCTGTGCACTTATCCGGTCTCTTTACCTCGAC
TGTATGTCTGCAACTCCTGAAACATTTTCCAGCTAATCCAAGCAGCTTTTAAAGAGTTTATTTAGCGGAA
GAAGTCAGAGAATTTTCTCAACACATG
>18302
TGCAGGTGAGACAACACAGGTGATCAGACCTCCATCCAAGTCTCACCGGGTTCAGATCGTGTGTTTGATT
TCACCACCTACCGAGCACGGGACAGGGAGCCGGTTTAAAGGCCTCGCACTGCAGACACCGCCCCTCCAGG
AAGTCNNNNNNNNNNNNNNNNNNNNNNNNNNNNNNNNNNNNNNNNNNNNNNNNNNNNNNNNNNNNNNNNN
NNNNNNNNNNNNNNNNNNNNNNNNNNNNNNNNNNNNNNNNNNNNNNNNNNNNNNNNNNNNNNNNNNNNNN
NNNNNNNNNNNNNNNNNNNNNNNNNNNNNNNNNNNNNNNNNNNNNNNNNNNNNNNNNNNNNNNNNNNNNN
NNNNNNNNNNNNNNNNNNNNNNNNNNNNNNNNNNNNNNNNNNNNNNNNNNNNNNNNNNNNNNNNNNNNNN
NNNNNNNNNNNNNNNNNNNNNNNNNNNNNNNNNNNNNNNNNNNNNNNNNNNNNNNNNNNNNNNNNNNNNN
TATATCAGAGATCAGAGAACTACATTTGTTCAAGAGTCAGAAGAGAAGAGGAAGCCAGACTTAAAAATAA
TAATAATAATATAAATATTAAAATACTTTCATCAGTGATCACAGACGTAACGTGTCTTTACAGACAGACA
ACAGACATGTTGACTCTTCAGTCTCTACAGCCTGTTTTCCATCATG
>18523
TGCAGGTTAATGGGTAACTCTAAAGTTGCCCGTAGGTGTGAATGCGAACCTGAATGATTGTTTGTTTCTG
TGTGTCGGCCCTGTGATGAACTGCCGACCTGTCCAGAGTGTACGCCACCTCTTGCCCCCGATAAGGACGA
GCGTTTATGGACAAATGCATGNNNNNNNNNNNNNNNNNNNNNNNNNNNNNNNNNNNNNNNNNNNNNNNNN
NNNNNNNNNNNNNNNNNNNNNNNNNNNNNNNNNNNNNNNNNNNNNNNNNNNNNNNNNNNNNNNNNNNNNN
NNNNNNNNNNNNNNNNNNNNNNNNNNNNNNNNNNNNNNNNNNNNNNNNNNNNNNNNNNNNNNNNNNNNNN
NNNNNNNNNNNNNNNNNNNNNNNNNNNNNNNNAGATATTAGTTGTGGTTGCTAGTATATAAGTGTTCCTG
CTGTTCCGGTATCTCCCATTCTCCATTGAGGTCGACATCCTCTGAGTGCTAGCTTCACTATTACCAGTGT
TTGAGTCAAGAAGACGGCTCCCGACGCTCTGTCCATGGTCATTTTCAGGCTTGACATGCTCTGAGATCCA
GCAGTGTAGCTGTTATTTACATG
>18534
TGCAGGACGACGACGTGGACTGCACCCTGACCGAGAAACGGATCCTGGCGCTGGCCAGAAAACACCCCTA
CCTGACACAGCTCTTCTGCTGCTTCCAGACTAAAGTAGGGACACACACACACACACACACACACACACAC
ACACACACACACGCAGACATACTTTACACCTCTAGGGGGCAGCACTGGACCATTTTTGAAGCAGTTGTTG
TGCTGACAGGACATTAAAAAACATCCAGAGGGGAATGAAATGTTGGAATACTTTTAAAACTTCTGTGCAT
CTGAATTCTTTAGAAAGTACATGAAGACACTGACTTTCATTTAAACTTTTGGGTCTCTACATGNNNNNNN
NNNNNNNNNNNNNNNNNNNNATGAAAGGTCACACAGACTTGTGTTAAATTTGGTCACTTTTCCAAGATAT
TTGCTTCTTTCTCGTGAAATACGTGACACTGTAACCTCCTCAGACCTCTGGAAATCCTTCAAGTTAAGCA
ATATGAGAGCGAACTAAGGCCATG
>18538
TGCAGGAGGTCTGCTCCAGCTGGAAACACGTGGGAATCTGGATGTTGTTCCTTCTAACCACTACTGTTGA
AGCTCCTTTTTAATGTTCTGGTGATTTATGTGCATTATTGATAGTTGAGAAATGACGGGGAATGACGTGC
AACAAANNNNNNNNNNNNNNNNNNNNNGACTTCTGTGGCCTATAGTCAGAGCCACAAACACTGAACCACC
AAGACGCTCCCTCAAAGTCCGCTTAAAGGACCAGTGTGTAGAATTTAGTGCAACCACCTCACCCTCTTAT
TTGTAGCGCAAAAGAGAAACTACAGTGGCCATGTAAAAAAAGGCCCAATCAAGAGCTGAGTCTGTTCTAG
TCATAGACTGTAAAAACATGNNNNNNNNNNNNNNNNNNNNNNNNNNNNNNNNNNNNNNNNNNNNNNNNNN
NNNNNNNNNNNNNNNNNNNNNNNNNNNNNNNNNNNNNNNNNNNNNNNNNNNNNNNNNNNNNNNNNNNNNN
NNAAGACGTGGATCGTAAGTGGAGCTGAGGCCGGCACCTGTCTGTCAATCAAAGCGTCCACGCTCTTAAT
CCTGCATAACTTTAAGCCTTAATATAATTTGAACAGGTGAGTTGTATATAAATTCACCCTCAGTACAGTT
GTCATGAACGGGGAAATTAGCTATAGAGACCAAAACTGTTTTTTGTACCAGGCTGTAAACATG
>18601
TGCAGGACAACAAGGATACAGAGAGGGCTCCTGGGCTGAGGCCTGTGTGTACGAATGTGCACGAGAGCGC
CTGCACCGGCTGTCGGTCACCCGCATCCCACTACCATCCCGCCCTGTCTCCTGCTCACGTCACCCCTGTG
AGACCACGCTCCTCCTGGGCTTAAGCGACTCCTCCCTGGTCCTGTATGACCAGCGACGGGGGGTCTCTCT
CCTGGCTTCCTGCCCTGTGCCACCCACCCTCCTCGCCTGGCACCCTGCTGGGGCCTTGGTCATGGTAGGG
GGAGGACAGGGGGAGCTGATGTGCTTTGATGTGGGCTTGGCACCTGTAAGCATGNNNTTGGTAGCAGAGG
AGGTAGTTTCAGCTGCCACGCTAAGACTAGATCAGCACCTGCGCTGCTTTGGAGGCCTGGAGGGAGTGCG
GTGGGGGACGAGTCTGGAAGGAGGCCCGGAGGGGACAGATATCCTGATGTTGGCCTATCATGGGGGACCA
CTGGGAGCCTTGAGATTCAGACTAGGTGGGTAAAACAAGATGCAGGAAAACAAATGACGACTAAAAACAC
AGGTTGGAATATTTGTGGACTAGAAACCGAAACTCAACATG
>18602
TGCAGGTAGCTCCACTGTTAGCAGCTGGTAGGGCTGCAGCAGGCTGAAGCGGCAGTCGAGGGGATTGCCT
TCTGTCCGGACGGAGCCGAGGACCTTTCAGAGGGAGAAAATGTAGAGAGGAGAGTGAATTATGAGACTGA
TGCACGCTTTAACATCCTCACAAAATATAATAACATCGGATAAGAACTGTGTTCTCTAGTCTGAGTAGAA
GACAACACACAAAAGATGTTTCAAGCGACGCATTCAAACTTTAAATTAGAAAAGTTAGAGAGAACTTAGC
AGTGGCACTTTTTAAGCTGTGTTATTCATGGCCCCCAGAAGATGAACCCCGATGACTTTGGTGATGCTCT
GACTTTTCATCTAGCTCCACCATG
>18669
TGCAGGCCAAGACAGAGGGCCTCTCGGCAGTTGGCTACTGAGATGTAAAATGCAAAAATCGGGGAAAAGC
GGTTTCCTTTTCCAGGACCGTTTTCTCTTCCAAGGCCTATTCTGCTCCAAAGGCATAACCATGCAAAGCA
GCAANNNNNNNNNNNNNNNNNNNNNNNNNNNNNNNNNNNNNNNNNNNNNNNNNNNNNNNNNNNNNNNNNN
NNNNNNNNNNNNNNNNNNCGTTGTGAAATAACACAGTTTGGAGGAGGCAGCAGACAAACGAGTGACTCTG
CCAGCTTGCAGTGTGCCCACCCGCCTGCTCGCACGCCTAACGTGTAACACAGGGGCATAATGCGGTGTAA
GCGCTGGCTTTAGCTTGTCATGNNNNNNNNNNNNNNNNNNNNNNNNNNNNNNNNNNNNNNNNNNNNNNNN
NNNNNNNNNNNNNNNNNNNNNNNNNNNNNNNNNNNNNNNNNNNNNNNNNNNNNNNNNNNNNNNNNNNNNN
NNNNNNNNNNNNNNNNNNNNNNNNNNNAGGATCCAGTTAGTAACAAAACGAAACATCAGCGATGGTTCTG
ATGGCCAGATCTCCAGCCGTTCACGACACAGATCCAGCAGAAGAGATTACAAACTCCTTCTGGGCCAGTT
CCTCCTCATCCTCATCCACAACATG
>18768
TGCAGGCCATTAAACTATTAATTATAGTCCAATAAAAACAAGCTTACTGCCAGCTTCTAACTAAAAGACA
ACATTCTTGTAGATAAAGCCGTTGGCCAGCTGCCATTTTGTCTGTCTCAGCTTCCTTTTCTAGCTCACGT
TAACCTCAGCTACACTGGAAACAAACTTGTGGTCTGTTATTTCGATTTTTGACATTGTTTTATGGCGTAT
ATAAAAATATTCTGCTTTGAATATGAATTTGTGTGTGTGTTAGGAAATATACATGTCCATTCATGCTCAT
TTTGAAACTCTTAGAGTCACGTCTTTGGAAAGTCCTTGGTCTGTAATGGAGGCTTATAGATTACACTTCA
TG
>18814
TGCAGGAGTCTTGACTCCCCCTCTACCTTTCCTTTGCTGCTTTGCTTTCTATCAGAGCTATTGTTTCAAT
TTTCCCTCACCCGCTCCTTCTCTTTTACCCTCACGGCTCTCTGAAGACCCTGTTAGATAACAGGCTTCCA
CACGTNNNNNNNNNNNNNNNNNNNNNNTGTCTCAATTCTTCTCTGATGTGTGTTTGTGTAGTGCAGAGAG
GCACAAGAGGAGCTGAGCCTCTCAGTGTATCTTCAGGGAATCTAAATATCAGACTCCTTCACTGCGTCCC
CAGTCACAGGATACTACCCTATCTGCTTTCATGNNNNNNNNNNNNNNNNNNNNNNNNNNNNNNNNNNNNN
NNNNNNNNNNNNNNNNNNNNNNNNNNNNNNNNNNNNNNNNNNNNNNNNNNNNNNNNNNNNNNNNNNNNNN
NNNNNNNNNNNNNNNNNNNNNNNNNNNNNNNNNNNNNNNNNNNNNNNNNNNNNNNNNNNNNNNNNNNNAT
AGACCTGATGAGCTCTTTCAGGGGTTGCATCTTTCCTCTCTTGCCCTTCATCAGCACATTGGTAGATACT
GTAGATAAAGATTAGAAAACAGTATTTTTAGAAGCTGATTAAGAAAATTCAAGGTTTAGCTTGAAAGGCA
TGAAAAAGTCATG
>18821
TGCAGGCAGACATATTGCTCATTGACATAAGAAGGGCAGACAATACACACTTAAAACACTAATTATAGGA
AAGGCCAGTAATGAAAATGTTCTGTTCAACCTCGTGGCCTCCTCTGTGGTCTCGAGCCTTTTGTACACAC
AGAGAANNNNNNNNNNNCACTTTTTATACTATTTACTTTTGTACTATTTCTTTTCTAGAAAAGAGTTCCA
GTGAATGCTGTAAACAACAAAATCTATGGACTACCTATGTTATTTCTTGGAAGAGACTGTTGCTTTCTCT
ATTTTTTCAATGTCAATTCTGTGAGCATCAAACACAACTCTATTTACCTTCACTGTATTTGACCTGAGGC
AGAGACAGATGTCTCACAGACCAATCACAGAAAATCAAAACTATCTGCATGGCAGTTATCAATGTGTGAT
GGAAATATGTTTCTTTATAATTTTGGTGAGCGTTACCATCTGTGTCAGCAAGAATTCTCCCTGTCGTGTT
CTGGAGCAGGACACTGCTCATG
>18901
TGCAGGAAAAAATTAACAACAAAGAATAATAATTCAGGTCTCTCTTGAGGATGAGAGCCTATGCCTGAGA
TTCATCTGTCTAAATAAAGGGTAAATAATACAATAAAATGAATACAAAATTCTTTTATTGTATTCAAAAT
ATTTTTCCATTAGTTTCATTTGGATTTTCCTTGAAATGCCAAACAAAAACCTTTTTTTTACAACAGGAGG
GTAGAGTTTTATGTGAGACAGAACAGTAGTGGGTAGAACTACTAGTATTGTGTACAAGAAAGAACAATTG
TGTGTGTGCATGTGTNNNNNNNNNNNNNNNNNNNNNNNNNNNNNNNNNNNNNNNNNNNNNNNNNNNNNNN
NNNNNNNNNNNNNNNNNNNNNNNNNNNNNNNNNNNNNNNNNNNNNNNNNNNNNNNNNNNNNNNNNNNNNN
NNNNNNNNNNNNNNNNNNNNNNNNNNNNNNNNNNNNNNNNNNTGTTTCATAGTACAGGAAAACGCTTTAA
ATCCTCAGCTGCTGATTGGCTTGCAGCAATCTTTCAGAAAGTATGTACCCACTCTGGCTGTGTTTGGGTA
CACGCTGCATTTAAATTAAGCCAGATGGGAAGAGAACAGCACCATG
>19039
TGCAGGTACACACACACACACACCCACACACGCACGCACGCACACACACACAAATGATTTGAATGTCAGG
TTGATAAAGCCTTCCTGCTACAGAAACACCATTGTTCTTTGTCTTGTTCCAGGCTCATCCCACATCCGCT
TTGGAGAGCTTTNNNNNNNNNNNTAACAGCTTCACCAACTATGCTCCAGCCCCAGGAAACCCCTTCCCCC
TCCAACCAGGCCTGCACCCCCAGTTGGGTTGGCAGTGAATCCCACAACACACTTTGAAACACAGAGCACA
CTTACGTGCTGACCCTTATCGTACAATGCCCTGCCCCTCAGGCGTGAACCCTGAGGCAGATAGGAGAGGT
TCACTGATGTGTATGTTACAGACAGAGTGACTCATCACTGCGAGAAACACTACTGTAAAAAGCAGTTCAA
ATCATGNNNNNNNNNNNNNNNNNNNNNNNNNNNNNNNNNNNNNNNNNNNNGTAAATATGAGTCGTCAAAG
TTGTTAGGTTTTACAAGTAGACTGTGACTGGTTTTAATGTTAGCTGGACTTGGCTGTTTTTAATCAAGTT
TATCAACATTTATTAGTGAATAATGAATTATAGAAACATTGAACGATGTACATGATATCATGTAATGACT
CCACAGTATCTCATG
>19042
TGCAGGGAAACGATAAAATAGAACATAAAAAAACTAACAATTAAACTGAGTATAAATTAACTCTTTGTAT
TGATAATATTTCTCAAACAAAGTGTAGCTGTCTTATGTTTTCACAGAATTTACTACACGGTGTCTTTATT
GACAGGCTGCACGAGAGGGGTCCTTCCCGATGTTGACGTTACTAGCGCCAGCTGTCAGTGGTAGTGATGG
GAAGTTAGGTTCTTTTTAGGGAGTCAGATCATTTGACTCAGCTCACCAAGAAGAGTCGGCTCTTTCGGCT
CTTCATGTTACCACTTATACCTTTCATAATTCAGCCAAACTTAGCACTGTTTTGACTTATGATTTGTATG
TGTACACATATATCATG
>19052
TGCAGGCGCTCATTAACAGGCAAAATGAAGCCAAACTATTCGCTTTGGTTTGGACGTGGTTCTTACAATT
GGGTTCTGAATTTCTGTTATTAAATTCAGACTCTCACTCACTCACTTCATTTCTAAAATACTGGTTCTCA
AATACAGACGTGCCCCTGCAGTACCTTCACACGCAGGTTCAAGTAAAGGCCGTCATAGACAAGTAAATTA
TATGCAGTGTGAAGTGATTATTATGTGAGATTCTTATCAACTACCGGCACCTGAGTCATCCAAAGATTTC
AGCACAGGTGCCTGAGGAAAGTGACTGCATGNNNNNNNNNNNNNNNNNNNNNNNNNNNNNNNNNNNNNNN
NNNNNNNNNNNNNNNNNNNNNNNNNNNNNNNNNNNNNNNNNNNNNNNNNNNNNNNNNNNNNNNNNNNNAC
TTATGATATTTAAATAGAAGACAATTGTGGATTTATTGTGAAAAACAAATCATTGCTAAGATTTGAACAG
ATGACGCTCTGCCATTCAGGATAAGGATTAACTTACAACGCACCACTGAGTAAATCAGTCATACTGAGCA
TG
>19255
TGCAGGCACTCGATTCGTCCTCCTCTTCCTCGCTCTCCACTCCGTCACCGTTCGCCTCCTCCCTGCTCCC
GCCTCCCCCGATCCCGTCTCGTAGTCGCTCGCAGGAGACGCTGCGTGCTTCCCCCGGGCCCTTACAGAGT
GACCCGCTTCCTGCCCGACCCAGCAGCACCAATCCCTTCACGGGCCCAATGGTGCAGCAGCAGCAGCAGC
GCTCGCTTACCCCGGACTTCAGTATCCAACGTCCAGCCCCAGCGCTAAACCTTCAGCGGACCATGTCTGC
TCTCACGCAGCCACTCGTCCCCATCCCTGCCGCTGCACCCACCTCCCAACCCCAAAGGACCATG
>19266
TGCAGGACAGAGACAGCGGGACAAAAAGACAAAAAAGACACAAGTCAAAGTGTCCCTCTTTACTTAAAAT
CAAATCCTTTAGAAGGAAAGTCGGTCACACATACAATGTCGCAAATGACCAGAAAACCTGGTGGTGAAGA
ATGAAGTTGGNNNNNNNNNNNNNNNNNNNNNNNNNNNNNNNNNNNNNNNNNNNNNNNNNNNNNNNNNNNN
NNNNNNNNNNNNNACAACAGCAACACAGGGAGGCATAGGGAGATTTGTTCATACAGAGACAGACTCTGAG
CAGTAGAGGAATCTTGTTGCCTGTCATCTCTCCAACACCTTTATTTATTCCTTTCCACTCTGCTTGCTTT
TGTCTCACTAACTTTCATGTAGACCCTCTCATTTCAGCAGTACACTGCTGCAAACTGAATGACGAGAAAC
ACCAAAGAGGCCTTACAGAGGAGTAAAGGCAGACATGNNNNNNNNNNNNNNNNNNNNGACCCTTGCACAG
TTGCTGTTGCACGGAAATCTACTCACTCTTTGCTGCAGGTCTTTACTTGTTCCCCTGTTGCTTCCTGCTC
ATTTTATTAACCTCCTCTTGCTTTTCAAATCTCCTCTCTCCCTGTCTTTAATAGCTTCATG
>19267
TGCAGGTTGGCTCTCATCGTGTCAAACTCTCAAGGGGATTTGAGGCAAACGCTCCGGCATTCGAAAGGTA
ATTATAATATTCTGTGTGTGTGCGTGTGGTTGTTTTCAGCTGCTTTATCTGGCCTCCGACAGATTACTGT
TCCTCTGAGGAGCAGAGGAGATGCCGTGATGTTATGTCTCCTGCAGTTATTACCCACAGTAGACATGCT
>19362
TGCAGGAGAGAGTCTACAAGGATGTGCAAAACTCAAACCCAGTGTTCCCACCTCTCTGTCCTGTTTTGAT
TGAAATCTGGCTTTAGTGTTAGAAAAGCATTCAAATAAAACAGCTGGATGGAGGAGATGTTGATGGCATC
ACCATCCGTTCACCTTGCTGAGAACAATGTGACATTTTCCAGCTAATCAATGTGCCCTGCGCTGCTCCGA
CTCCATGNNNNNNNNNNNNNNNNNNNNNNNNNNNNNNNNNNNNNNNNNNNNNNNNNNNNNNNNNNNNNNN
NNNNNNNNNNNNNNNNNNNNNNNNNNNNNNNNNNNNNNNNNNNNNNNNNNNNNNNNNNNNNNNNNNNNNN
NNNNNNNNNNNNNNNNNNNNNNNNNNNNNNNNNNNNNNNNNNNNNNNNNNNNNNNNNNNNNNNNNNNNNN
NNNNNNNNNNNNNNNNNNNNNNNNNNNNNNNNNNNNNNNNNNNNNNNNNNNNNNNNNNNNNNNNNNNNNN
NNNNNNNNNNNNNNNNTACTCCCAATAGGCTGGTCACTGATGAAGGTTAGAAGGTGTCCTGGACTCTCCA
GATGCTCCTCTTCGTTCCTATGCAGGAAACAGCTGGGATTAACAGAGAGAACTGCAAACCTCAAAGCATC
TAAAGGCCAAAAAAGCACATGTAACACATGAATTGTTTCCCCACATTACCACAGATTGATTTAGTCTGAA
TGTTTCTTACATTGTGCAGAGGGACCATG
>19398
TGCAGGTTCCGTCTTATCAAAACTTAATATGGATAATTATATTTGCAAGAAGGACTCATTTTAGACTCCA
AACCAATTCTGTTTGCTTTCCTATGTGCTAAATTTCAGTCATTTGTAAAGTGAACATAATTCTAAAATAT
AAATANNNNNNNNNNNNNNNNNNNNNNNNNNNNNNNNNNNNNNNNNNNNNNNNNNNNNTTACACAGTCCG
CTCCAAAGAGAATGCAAACAGAGGCATTGGAAAGCGCAGCCTAGAGTACCACTCCTTGGTTTCCACAAGC
AACGACCTCGCCCTGAGCCCATCGGGTGGCAAAGGTCATCGCTCCAGGAGGTCTGCACCNNNNNNNNNNN
NNNNNNNNNNNNNNNNNNNNNNNNNNNNNNNNNNNNNNNNNNNNNNNNNNNNNNNNNNNNNNNNNNNNNN
NNNNNNNNNNNNNNNNNNNNNNNNNNNNNNNNNNNNNNNNNNNNNNNNNNNNNNNNNNNNNNNNNNNNNN
NNNNNNNNNNNNNNNNNNNNNNNNNNNNNNNTGGGGGCGCTGGTGGGGCTGCTGCTGACAATTCTCATTA
TCGTCACCATCATTCTGGTGCTGAGATCTAGACAGAAGGATGGGAAGGAGGGATGGAGGGAGGGGGTGCA
GGAGGTGGTGAAAGGGTCTGTCAGCACAGAGCCCATG
>19440
TGCAGGTATGAGAAAGATAACCAGTCTGTGGTCAGTTTGCTTTTAAATACATACTGTACGTGCACATTTT
GCCTTTAGGTTAAGGAATAAATCTCTATTCTGCTACTTTCTAATGCCACACAACGTTAATTAATAAGTCT
GTATTAACAAACTGTGAGCTATTACCTCTGCAGGGAAAGAATTATATGTTTCAGTGTGTGGAAGCAGCCA
TCAGGATTTGGAACAAGCAGAAGAAAGAAAATAAGCTGTACAAACTGCGAGCTGCAGCCACAGAAACCAT
AAAGTGAACACTGTGACCGACTCTTAAATGATAATCACTGAAAGACATGAGAGACTTTATACCTTTTAAC
ACCAGAACTATTTTCTACATGNNNNNNNNNNNNNNNNNNNNNNNNNNNNNNNNNNNNNNNNNNNNNNNNN
NNNNNNNNNNNNNNNNNNNNNNNNNNNNNNNNNNNNNNNNNNNNNNNNNNNNNNNNNNNNNNNNNNNNNN
NNNNNNNNNNNNNNNNNNNNNNNNNNNNNNNATGAGAGCAGAATAATTGTAGCATTTTATCTGCATTATT
TCATTTCAGTTTCATCCTTAATAAAGGCAAGTTGTCCTCCTCTGATTACCCTTAATCCCTTACGATGTAT
TTCAGGTTCCATACATTTGGAAGCAAGTACACATG
>19478
TGCAGGTAGGTGACTCTCACCACTGCCCCTATCTGCTCTGATATTACAGTATTGTCCCTTGTACAGTAGG
GGTGGGTTCAGAGTAAATTCAAAATGCCAGTTAATTGGTACTACAACACCAGTCTGTTTCTTCAAGAATT
TCTCTGCTTTCCCCTCTAGTGGCTCCCATTGACCATGTGTATGGTACGCTGGGGCTCGTAAAGGCTACGA
CCACACAGCAATACGCTGACATGTCAAAGCTGAGAGAGGAAATTGAAGGCAAAGGCTCTTTCACCATGTT
TGCACCAAGCAATGAAGCCTGGGATCAGCTGGAGCCTGTAAGTAGACTGAAGGTTTAGAACTTTTTCTTT
CTATAAATGAAAATAATAATTACTCACACACATGCCGCCCTTTAACTAATGTTTGATTTCTCCAGATTAT
ACGGTCTGCACTGGTGAGCAACGTAAACATCGAGCTATTCAATGCTCTTCACTTCCACATGGTGAACCGC
CGTCTTCTGACCAAAGACCTGAAGAACGACATGTCTCTTACTTCAATGTACAATGACCTGGGGCTCTACA
TCAACCACTACTCAAATGGGGTCAGTTTACACATG
>19622
TGCAGGTCCCTGCTTTGTCAACAAAAATGTAACCACTGATCATTTTCAGCACTGGAACATCCAACCATTG
CTGACATTTTTCTGGCGAGGACAGTCTCTGTTATTCTGCAGGGCTGAAAAAAAAGAGCAATTCACTGTCA
GACTGCTAGAAATTAGCATTGGGCTCCCTCAGGTTTTTCGTGCTAAAAATATTAGCATGCAGACTTGATA
TTTTTTTTACAAATACTCATG
>19734
TGCAGGTTCACCTCCACGCACTCGACATCTGTCTGTATGCAGTCACAACTCTCTGGATACTCCTGCAAGA
CTACACACACACACACACACACACACAGGGTTAGAGGCTTATTACAGAGTGCTTAGAACTGATAGCAATG
GTCCTGTGGGAAACATGAAACCTTTGTTGGCCATAATGAGGGTTATAATTCATGNNNNNNNNNNNNNNNN
NNNNNNNNNNNNNNNNNNNNNNNNNNNNNNNNNNNNNNNNNNNNNNNNNNNNNNNNNTTTATGATGATGT
TTGACATTTTTGGTCTTTAAATGACATTTAATTATGGATTCATCGGTGCAGGCTGTTTGTCAGTGGCTTT
ATAAAATTCAGTGTTTCTTATACTGTATTCTTATATACAGTGTTATATTCATTAAGTCATGGCAGGCCAC
AATCTCATATTCCTGGTGTCATGTCAATGTAAATGAAAATAAAATTTGTTCAGGGCATACACACTCATTC
ATG
>19807
TGCAGGCTTCTGCTTATTTTTGAGGCCAGAGTTCTGCAGTAGATGCATTTTATTGTGGCGGTGTAGAGGA
AACACTGTTGTAAATATATCTACAAATATAATACAACAACACCACAAACAGCCTTAAAATGACCTCATAT
GTACTAAATATTAATCATGNNNNNNNNNNNNNNNNNNNNNNNNNNNNNNNNNNNNNNNNNNNNNNNNNNN
NNNNNNNNNNNNNNNNNNNNNNNNNNNNNNNNNNNNNNNNNNNNNNNNNNNNNNNNNNNNNNNNNNNNNN
NNNNNNNNNNNNNNNNNNNNNNNNNNNNNNNNNNNNNNNNNNNNNNNNNNNNNNNNNNNNNNNNNNNNNN
NNNNNNNNNNNNNNNNNNNNNNNNNNNNNNNNNNNNNNNNCAAGTACAACACATCTAATCCATTTTCTGT
GGTAACACACACGCACGCACGCACGCACACACACACACACACACACACACACACACACACACACTCACTT
AAAGATTTTTAAAATTGTTTTCAACCCACATCTATTCCTGCCACTGCATG
>19865
TGCAGGAAGGAGTTCAATTCCTGCCTCTTCTCATTAAGCCGTTGGCCCACAGAAGGTTCAGAGTCTCTGT
TTAAAACTCCTTCAATGTTTTTTATACTGTTTTCAAGTTCTTTTACTCTTGTTTTAATTTTTGTGGTAGA
ATGAGCNNNNNNNNNNNNNNNNNNNNNNNNNNNNNNNNNNNNNNNNNNNNNNNNNNNNNNNNNNNNNNNN
NNNNNNNNNNNNNNNNNNNNNNNNNNNNNNNNNNNNNNNNNNNNNNNNNNNNNNNNNNNNNNNNNNNNNN
GTAGTAGCTTGTTATTGAAACACCAGTATTACTGACTCCTTTGACTTGGTACTGTATTTATGCTAATGAC
AACAAAATGATGGTCAGTGAAGCCGACTGGGCTGATATCTGCAGATAATATTCTATTGCTCAGACTTTTG
GAAATGTAGAACCTGTCCAGTCTAGCTGCACTCACCTGGTTCTCTCTGACCCTCACCCATGTATACTGCC
TTGTCAGTGGGTGTTTAACCCTCCATGCATCTATTAAATCATG
>19892
TGCAGGGACGTTGGAAATCCATCACAGTTAGTCATTCAGGTTTTATATCTTAATTTGAATGGGCAGGATA
GTTCACAGCCCATCTATTTAATATCAACTTTTTACAACATCTTGAGAAAGTTTTTCACTGCTCTGTATGT
CAAAGCNNNNNNNNNNNAAACAACACAGAATGAAGATGAAGATGGAGATACAGATGACTGTATCTGATCT
GATATTTTCTTGTTTGTTTTTTTGTGTGTTGTCCGTGCAGGTAGTAGCATTTGGCTCAGGAGCTCCCTAA
TTATGTACACTACTGTCCAAGCATGNNNNNNNNNNNNNNNNNNNNNNNNNNNNNNNNNNNNNNNNNNNNN
NNNNNNNNCTGAAGGAAACAAATATGAAAGCTTGTAATGTATGTTTGAGTTACAGATGCAACATCTGTTT
GCTGCTCAGATTCAGTTATTTGTAAAAGAGGGAAGAAAATGTTCAAGAATGGTAAATGTTCATTGTGCTT
TTATTAGTCATG
>19871
TGCAGGATTTATGACACACAGGTTAGGATCTGTGATAGTGAGAGAAATTCTTTATTTCTATAAAGTATCA
AACCTTTTCAAAGAGAGAGTTTATAGCAATGGGACGCCCCAAAATCTCCAAGGCTGTAGGTCTTGAGTTA
GGATCTTTTTTCAACATGTCAGCCAAGAGTTCACGTAACTCTGATGAGTACTCCTCCGAGAGACGTGGTG
CAGGACCAGAAATAATCATGNNNNNNNNNNNNNCTGTGGTCTCTGCAGAGAACTAAAGAAGAATCATTGT
TAGAAAAGATTTAAGGTGGCTGTAATCAGATTACTAAGAATCATAAAGTCACAAGTAAAGTAATGTGAAT
GCAATTACTCATCACACCACTCAATTGTGATGACATGNNNNNNNNTTAGTAACTCACCGCTAACTGCTGA
GTACAGAGCTCATAGAGTATACATCCCACTGACCAAATGTCACTACAAATGAAGAAAGTATTATTATTAT
TACAAAATAAGAAAATGTACTACTGAGAAGTCTATAGTGAAGTAACATG
>19899
TGCAGGACTGTCAGAAGAGGAGATCGACTTGTACGCTGACTCCGTCATTGCTAGTCTACCAGCAACAGAG
AAAAGGTTAAAAGAAATACAGACACAACAAGACAATGACGATATACTGAGACAGATAAAGCAGTATTGTG
CTGAANNNNNNNNNNNNNNNNNNNNNNNNNNNNNNNNNNNNNNNNNNNNNNNNNNNNNNNNNNNNNNNNN
NNCAGTTCAAAGTGGCTTGGTTCTCTACGGCAGCAGACTTGTCATCCCGCCATCGCTCAGAGCAGATATA
CTAGCCAAGCTGCACGAGGGTCATCTCGGCATAACCAAATGCAGGGAGAGAGCCAAGAGTTCAGTATGGT
GGCCTGGACTCAACAAAGAACTGACAAAACTGATAGAGAGTTGTGATACATGCGCCAGAGAGAGAACAAC
CCTGAGAGAAACAATGTTGCCCACTGAGGCCATGNNNNNNNNTAGGAGCAGACCTGTTTCAAATGAAAGA
CAGACAGTATTTAGTCATAGTGGATTATTATTCTCGCTTCTTTGAAGTAGCAAAATTAACTTTCACAACA
TCAGAGGCTGTGATTGAACACTTCAAGTCTATCTTTGCTCGTCATG
>19901
TGCAGGAGAAGTTTATGTCTCCTGAAGATCCACGTGATAAAAATGTGTTGGACTATATAAGCCAATTTCG
TGAGCACTTACACTGGGTGTAGTTGGGCAGTTGGGCGATAAAGTTTTGACTTTACTGCCTATCCCTGCAT
CTGTCCTTGATGCCAAATTATCCGGTCCATATGTGACNNNNNNNNNNNNNNNNNNNNNNNNNNNNNNNNN
NNNNNNNNNNNNNNNNNNNNNNNNNNNNNNNNNNNNNNNNNNNNNNNTGTACAATTCCAAAGAGGGATCT
GTAAAGTCTGAGATCCCATCAAAGACTGCTCTTGGCAGTTTGGTGCTCATTGTACCCGAGATCCCGAACA
ATGTCCGCCAGTGATGAAGTTTTGAAAGCTCTTGCTCTCACAAAGGTGCATGATTGCCCAACTTGGAGAT
GTCGAAAGCTTTACCATCTCATCTGAATCATG
>19915
TGCAGGAGCCAACTCCAAAGCCAGACAGTGACCTGGATGAATGCTATCACTTTGCTATGCGCATCATCCC
TCAGCTACACCGGATGGACGAAAACAAGAGGCGCCAGGCCAAAATTGGGATTTTAAACCTGCTCCATAAT
ATTGANNNNNNNNNNNNNNNNNNNNNNNCTCAGCAAACATACCTCTGACCTCATTTTGGTGTGTTGGTGC
GTGTTTTGTGTTTAAATTCTGTTTGTTGGCACTACCTATACCTGTCTGCCTGGAGGAGCGACCAGGTGAG
GAGAGCGGCAACTCCTGACCAGGAGTCGCATGNNNNNNNNNNNNNNNNNNNNNNNNNNNNNNNNNNNNNN
NNNNNNNNNNNNNNNNNNNNNNNNNNNNNNNNNNNNNNNNNNNNNNNNNNNNNNNNNNNNNNNNNNNNNN
NNNNNNNNNNNNNNNNNNNNNNNNNNNNNNTGAATCGAGCCAGTACCTCGACTCAGCCATCCAGAACTGA
AGTTGTGCGACAGGGCCACAGGAGGGTCTCGGCTGGTATGCATCCACAACCTCCGTTGGCCATCTCTAAC
AGCTTCACCATCCTGCTGGATGATGCTTCTACATGTACCCGCAGCTTCCACTTCACCTGGCCCTGAAGTC
GCTCCGGTTGTGTCCACAGCGAGCCATG
>20067
TGCAGGTCGGGCGCAACGTTCAGCCGCGGAACAAAGTCGACCACAAACACCTAAAACACAACAGCAGTTT
TTAATACCAATCTAGTGTAGTTCAAAATGACCATCCATTTAAAAACATACACATTATACTACAACAGTTC
ATCTAGCATTTTTATTGCTGAGCAAAACTTACAATGTTACACAAAACAACTTACATTGTCCCAGCGAGAA
CGTGCACTGAGCAAAAGCTTCTTGAAGTCCTCCCCGGCCACTTCATGGGTGCTGCTGGTGGACAAGTTGT
TGCCAGGGGCCAAGATGCACACTGCATCGGGTGTCCTGGGCAGTGCGGCATGGACGAGCTCAGTCCGCAA
ATGGCACGCAGTTGCCCCCGGGGTGGACATG
>20102
TGCAGGATGAAGCGCTACAAAGAAGGTTATATCATCAATGTGACGCCATCGTCGACGTCACCGTCTTCAC
ACTGAGGAGGAGTCACAGAGTGTGACGCAGACAGAAAGAAAGATGGAAAGGGAAAGAAAGACGGCTGTAA
AGTGATGAAATACACAGAACTGTCTCTCTCTGTTCGTCTCTCTGTCGTCATCAGCCTCTCAGTCCTTCAT
CCTCCTCTTCCTCAGGAGTCGTGGAAGATGGCGTTCAGCTGGGCGTTCATCAGCCGCTCATGGTGTGAGT
GTCCATCAAAGCCCATCAGCCCGTCCACCTGCAGCTCACCGCACCGCGGGTTGGACCCCCCGCCGCCATA
GATGGCAGCATGNNNNNNNNNNNNNNNNNNNNNNNNNNNNNNNNNNNNNNNNNNNNNNNNNNNNNNNNNN
NNNNNNNNNNNNNNNNNNNNNNNNNNNNNNGAGAAGTTCCCGTTGATGCTGAGCGGAGGGCTGAGAGGCG
GGTCAAACGCCGGGCCGTCCGACACCAGGACGCCATCAAAGAAGGGCTCCAGCGGGCCGTAGGGCTGACC
TTTGACCTGGTGGAAGATGTGGGAGGGCTCCATG
>20122
TGCAGGCAGACAAAACAACAGGAGAGATGAGATTAGAATATTTCTGTGTTATGCACAGACCTAAGAGCAT
AGAAGCCATCAAATATTCTGTGGAACCAAACAAAGGCTTTGACAGGTGCTCAGTTTCTGTTTAGGCGTTT
AGACGNNNNNNNNNNNNNNNNNNNNNNNNNNNNNNNNNNNNNNNNNNNNNNNNCAGAAGTGGAAGCAGAG
CAGGACACCTGCTAACCTTGAACTGTGACAGTGGAAAGATGTGTTTGGGCAGAACATAAAGCTAATGTTC
ACCTTACGTTTCCTCTTGAACACTGGGCTGTACAGGTATTGACTATCTCTNTTTGTGTGACAGATCACTG
TGACTGACCTCAGAGCTCACCCTGTCACATCATTGTGCATAATTTCCCCTCGGGGATCAATAAAGTAATA
AAGTAATTCTGATTCTGATCATCAGCAACACTCATATTCTCATCTTCTTCATACATGTGGCTCTGTGGTG
ATCTAGTGAACTACTGTAGCTGACAAGCTAACTGTTGGAACATG
>20197
TGCAGGACCATCAGCTGACTGAGGCCCGGCACCGCAAACTCATTACAACCCCCTCCCTCTGTTTATTCCC
TCAGGTCAGCCAGTTATTATCAAAAAGGTGCCATATTGTTGCCCTCATCCACAGCAGAGTTGAGTCAGTT
TCCATCCTCTGAGGCCGGCCGGCGGCCCCCTCACCGAGAGCAGCCATGNNNNNNNNNNNNNNNNNNNNNN
NNNNNNNNNNNNNNNNNNNNNNNNNNNNNNNNNNNNNNNNNNNNNNNNNNNNNNNNNNNNNNNNNNNNNN
NNNNNNNNNNNNNNNNNNNNNNNNNNNNNNNNNNNAGATGTCACCCAAAGTGAAGAGAGGCTTTGCTGAT
GTGAGGTCAAAATACAGTGCGTTTTGATGCATTTTAGCGTTCCGCCGATCGGCGTGATTTTGGTATCTTT
CGCTTGAATTCGTACATTCTGGCTTATCGTTAATTCATG
>20213
TGCAGGTGTGCTCATATGACATCATTCGACCTAGATAAATCAGAGAAGAGCAAAGTGAAGCTAATACGTA
AGCAAACAACATTATCATATATCTTCATATTCTCATTTTTAAACTGGTTATGCTTGTGTTAGAATCAGTT
CATTCATG
>20214
TGCAGGTTTGCACTGGCTTCTTTCCTTCCCTTCGTCTTCTTCTGAAGACGACCATTATTTGTGGAAAAAT
GTTCATATTTGTGGTGCAAAGTTTGTCACAATTTAAGATCGATAAGGACTCTTAATGAAACAGATTTAGA
ATGCCTGTGAAGGGAAGTGATACATGTAGTTAAAGTCCCAGTGCTGTGCTCTATATCAGCACTCATGNNN
NNNNNNNNNNNNNNNNNNNNNNNNNNNNNNNNNNNNNNNNNNNNNNNNNNNTAACTATGTTCATTCAGGT
ATAATCCCCTAGAAGTAAGACTCATTATGTTCTTATTACATTAGAATGAGCCTTTTATATCTACAGAAGG
AGTGGGCCCTCTTTCAGGGAGTATGCCACACTGAACCCAAGCAGCAACCTCCATGNNNNNNNNNNNNNNN
NNNNNNNGAAGTGCCAAAAACTGCAGTTCCTCAAACGTCCACTTGAGGCTGGCTACAGAACGAGTCAGTC
TCCACGTTAAAATGTCCAACTTCACAGCAGAAATAAACATAGAACACAGTCCATTCTTTATACTGTCAGT
TGTTGAACATG
>20218
TGCAGGTGCTGGCTACTTTTCATCTTTATCTGAAAGGTGATTACGAAGCAAGTTGGCTTTCTTTGTGTTA
GCTGGCTCAACACAACCTAAAAGCCCACTCTGAGATAATGGTTATCACGACAGTGGTTATCAAATTTATT
TGTAGGTTTTCTTCATCAGGCTTTCTTTAAAACGGGCCGTTTGGTTCGTTCATGNNNNNNNNNNNNNNNN
NNNNNNNNNNNNNNNNNNNNNNNNNNNNNNNNNNNNNNNNNNNNNNNNNNNNNNNNNNNNNNNNNNNNNN
NNNNNNNNNNNNNNNNNNNNNNNNNNNNNNNNNNNNNNNNNNNNNNNNNNNNNNNNNNNNNNNNNNNNNN
NNNNNNNNNNNNNNNNNNNNNNNNNNNNNNNNNNNNNNNNNNNNNNNNNNNNNNNNNNNNNNNNNNNNNN
NNNNNNNNNNNNNNNNNNNNNNNNNNNNNNNNNNNNNNNNNNNNNNNNNNNNNNNNNNNNNNNNNNNNNN
NNNNNNNNNNNNNNNNNNNNNNNNNNNNNNNNNNNNNNNNNNNNNNNNNNNCTCGGGCTGTTCAAACTAC
TGTAGACTGACATATTTCATTGAGGCTTTGGTCATACAGAAATGGGAGTGGATACTGATACTGATACATA
CATTTGTAAATTGCCATATGCATTTACAAATCTCTGAAGTGTCTGCAATGTCATG
>20219
TGCAGGTCTTCTGACAGCTTTTTGTGTGGATTGCTGAATGCCATCTTTGCAATACACAAGCTGAGCAAAA
TATGCAAAAAAAAAAAAAAAGTATCATTTCCTTTTGGTACTTGGACCACTTTGGCACGAGCATGAAAACC
TGGATTTATNNNNNNNNNNNNNNNNNNNNNNNNNNNNNNNNNNNNNNNNNNNNNNNNNNNNNNNNNNNNN
NNNNNNNNNNNNNNNNNNNNNNNNNNNNNNNNNNNNNNNNNNNNNNNNNNNNNNNNNNNNNNNNNNNNNN
NNNNNNNNNNNNNNNNNNNNNTTTACTGATTTTATTTATTAAGGACCGAGCCAGGGAACCTGGTTTGTTT
TGAAGTGCTGCATAAATCAAGTTTGAAATAATTATATTGTATAATTTCCATCTGTTTTAGGGAAATAACA
GCTTCAGAAGTGAAGAGAATACATGAAACAGTGAGGTGTGGTACACACCGAGCTGCAGGACTTCTTTCAT
ACTGTTACCTCTTCTGTGACCCTGAAGTCAAACCCACGGACATG
>20379
TGCAGGTCAGTGAAGTGAGAAGCCTCACGGAGATCCACCAGGTAAACCGCTAAATCCTGGACCTTGTCCC
ACCCAGCGATCCCATCCGGTCCAATCACTGCTCCCTAATAAATTAATTGATTAATAGTAATATATGTGAA
ATAAAATGTCATTGAGATTGGATTGAAATAGTAATTAAAGTGTCTTACCTGAGCCTCGTCAGACATACTG
CTGGACGGCACATCAGCAGGTGATGAAGGGGCCTGAGGAGGAGAGGGTGGAGGTGGAGACGGCGGAGGAG
GAGAGGCCTGAGGTGGAGACGGCGGAGGAGGAGAGGCCTGGGGACTCATTAACGATGAGGGCCTGCTCTG
CAGAGCACGGGAGGGGTCATCCTCATACAGTACAGGAACTGTGATGTCCTCCATG
>20518
TGCAGGGAGAAGAAAAAAGGTTGGTTGCAAAGACAGGGGCCTAGGTGTGCTCTTTCTCAGCATCACAGAC
TGGTCCTAGGGATCGAGAACGTCACCTCACTGGTGAAGAAGGAACCAGAGCTGGTGTGGGAGGTGGAGCG
ATGGCNNNNNNNNNNNNNNNNNNNNNNNNNNNNNNNNNNNNNNNNNNNNNNNNNNNNNNNNNNNNNNNNN
NNNNNNNNNNNNNNNNNNNNNNNNNNNNNNNNNNNNNNNNNNNNNNNNNNNNNNNNNNNNNNNNNNNNNN
NNNNNNNNNNNNNNNNNNNNNNNNNNNNNNNNNNNNNNNNNNNNNNNNNNNNNNNNNNNNNNNNNNNNNN
NNNNNNNNNNNNNNNNNNNNNNNNNNNNNNNNNNNNNNNNNNNNNNNNNNNNNNNNNNNNNNNNNNNNNN
NNTTGTTGGCTGCTTTTCCTTCACTCTGCAGTCTGACTAATCCAAAAACATCTTAATTGGGTTTAGGTTG
GGTGATTGCGAAGTACAGGTGATGCATCCCCCTGGTCGGGGGCAGCATCACCAGTCCCCTCACTCTCCAG
TGTCATGCT
>20583
TGCAGGACTCTCCTCCTCCCTCCATCATCCTCCAGCAGTTGTCTCTCTGCTCAACAAGCGACACATTCAT
CCTCTTCCCATACTCCATAAATCCACACACACACACACACACACACACACACACACACAGCAGCTGGCAC
ACACCGCCTGCATATCTGCTAACACAATTGGGAGTGTGTATATAAATGTGTGTGTGTGTGGGGGGGTAAG
AAAGGCAAACACACACTCTGACACACACACACACACACACACACAGCTGGCCACATCCATAACACACTCT
GCTTCAACAGGCTGCTGTTATCCTGCAACACCACCTGACTACAACTGCTGCGCCTGGACATG
>20608
TGCAGGTTTCTGAAGACTCGTTGTGGTTGCTCTGTGCGCCGCCATCTTGTCAGTCCTGCCTCTTTAAGAA
TCAACAAAGTCGTAGATCATCAGTGGAGCTGAGGTGGGCATCATAATGTTGAGATTCATCGTGTTTCCAC
TCGGTTTCCTCTTGCAAGTCAAAAAATGTCTTCACTATAATCGTCCCTGTCTTTTTAATCTCTGCTGAGA
AGTAATTCAACAAATGGGCTTCATTTACTCCAACATGCAGGACATTTATATTCATAGAAGCTGGACATCA
CCATAATAACAGTAATAAACTTTATTTGTAGAACAACTTTGAACAAATGCAGCTCAAAGTGCTGAGAAGA
GAAATCACATG
>20617
TGCAGGGCCTACCTGTCGCAGGGCGTGGCTCGCATCTGGGACCACAGCAGGTACAGAAGACAAGACCACA
AGACCAGACCAACGAAATCTGATGAGTCAAAACCAGATTACATAAGAGGAGAAAAGAGTGTGTGTTTGTG
TGTCNNNNNNNNNNNCTGCTGCAGCTTATCTCCGACTGTTGTAATCTGAACGTGGAGTATCAGAGGAGCT
TCCAGGCGGTCAGAGACAAACTGAGAGAGAATCCTGAAAACAGACAGTTTGACTTCAGGTAAACACCAAG
CAGCAGCAGCAGTCACTTCATGTATAACTGATGACTCTTTACCCCAGCACCTTTTTTCTGTCTGTTTTCT
TTGTTTTACAGTGAGAACTACATCTTTGGGAAGTTTGACGCTTTCTGCAGGCGTCTGGAGAAGATAGCTG
ACATGGCGTCTTCACTGGAGAGCCTGGCTGCCCTGAAACACATG
>20630
TGCAGGAGGAACAGAAAAACACCTGAGAACTTTTTCTTTTCTTTGAGTCCCTGCGCAGTTAAAAATATAT
GAAACACTCACTGTGACAGAAAGTAATCTAAAACTCATTGTTTTTCAGTTTCGTGCTCACCTGGTAGCAG
GAGTTGAAGCAGAGTTTCAGAGCGTCGGCCTGCTGTTCTGGTAGCTTCTGTAACCAGGCCTGCAGGATTG
GGCTCCAGCCGAGCACCGAGGAGCTCATGNNNNNNNNNNNNNNNNNNNNNNNNNNNNCTGGGGAAGCGTT
GTCGATGTTGTGGGGCTCAAAGACAATCTGGAGGCAGGACACAGCCTCACTTTAGATCTTCTGTATGATT
CAGTTTTTACGTTAAACTCACAACAGTCCTTACAACCCTGGACTCTGCTCACTGAAACATGACGGACAGA
TGGATGGACAGATGTTGTAATGTCACCTTGCAGCAGGGAGCCATGGGAATTCGGTCTCCGTTCGCCAGAG
TCAGAGTTTTGTTGTCGTCCAGAACTGAGTTCAGGTTCTCGATCCAGATGGCATCAACTGGACCGTCCAG
CACAATCCAGATGTATTCCCCCTGAGACACACACACGGCACGGACATGTCATG
>20634
TGCAGGTCGTACAGCTGCAGTAACCTGCTGGAGGATTTGAAGGCTCTGTATCGTATCGCTGGTCAGCAGG
GAAAAGGAGTCACATTTCTCTTCACTGACAACGACATTAAAGATGAAGCCTTCCTGGGTACTGACGTCAT
AAAAGTTGATGATTTGCTCAGTAGTAGAATGTTGATTGGTTCGACTGACCTCTCCTCTCTCCTACAGAAT
ATATGAACAACGTCCTGGCGAGCGGTGAAGTTTCCAACCTGTTCGCTCGTGACGAGCTCGATGACATCAC
TCAGGACCTGATTCCCGTCATGAAGCGCCAGCAGCCTCGCCGACCTCCGACCTCCGAAAACCTGTACGAC
TTCTTCCTGTCCCGAGTGCGGAGCAACCTTCATGTTGTCCTCTGCTTCTCGCCTGTCGGGGAAAAGTTTC
GGACTCGTGCCTTAAAGGTGCGTTGAAGACTTCAGTTCAGTTCTGTATCATCACGGTGTGAAGTCAGATT
AACGCTGTGTTCTGCAGTAACACATG
>20635
TGCAGGACACACACACACCCACAAACACAAGCAACAAGCACAAGCAAGAAAAATCTAAATATTTATAATA
TTTTGAGTTATTTATAAACACGACATATACCAATAGACTAATTATCGTGTGGTGGAGGTGTGTGTCATGT
TCCAGACNNNNNNNNNNNNNNNNNNNNNNNNNNNNNNNNNNNNNNNNNNNNNNNNNNNNNNNNNNNNNNN
NNNNNNNNNNNNNNNNNNNNNNNNNNNNNNNNNNNNNNNNNNNNNNNNNNNNNNNNNNNNNNNGAGATCC
GCATCAGGTGGGTCATCGCATCCTGCCATCGGACCAAACAGATTTACAGTTCACCAGGAGTAATACAGAG
AGAGCAGTCAGATAGGATGAGGGCGACCAGTCCAATTGTCATTACCTTGAAGAAGACCAGGTCCATG
>20642
TGCAGGAGATAATCAACAGATTAATCAATAATGAAAAGAACCATTAATTACATCCCTGTCAGCTCTGATC
TGGTGTGCTACAATAATTAGCAGTCAGCTTCTGGAGTCTGCTTGTGTCTGCTGTTGGGATATTGAGGCTC
ACTTGGGTGTGCTTTAACGTCATTATTGGCACGTGCCAATAATGACGTTAAAGCACACCCAAGTGTGATA
TTGTGATTATACAACAATTACCAACTTCAATAAAATATAGAATCAAAGATTTTCATGNNNNNNNNNNNNN
NNNNNNNNNNNNNNNNNNNNNNNNNNNNNNNNNGATCTCCGTTTCTATGGAGATACACGGGGCCTGACTA
ATACCTGGAAAACAGTCAGTCACAGCAGTAGACTCCTGTATGTAATGGAACACAGTTCACTACTCCAGCA
AGTAGCCCGAACCTTAGTCAAAGTTTATGGAGATCATGGCGTTTCCCAAACTGAATAAATACAGTCTGGT
CGTGACTCAGATATCTGCTGACAGAGATTCTCCATG
>20653
TGCAGGTCGATCTTCAGAGCCAACAACAACGTGAACAGCAGTTTGTGTTCCTCATACAAACTCCTGGCTG
TGTAACAGAACACCTGAAGGAGAGACAGACAGGTACTCAGTCAACCACTGAAATCTAATCAGTCTAACTG
AAATCNNNNNNNNNNNNNNNNNNNNNNNNNNNNCTTCAAATGCTACAACCCTGTTTCCAAAGAAGTTGTC
ACGCTGTGTAAAATGTGACTGTGAAAACATTGAAACCTCATACAACTTATCAAATGTTGAGACTGAGAAC
TGATCGTTTAGCAGCTGGACTCTGACTACAGAGCCATGCTGTTGGAATACGTGCAGAACGTGGTTTAAGT
AATAAGAGCCGTCCCTGAAAAAGCCACGGCGTCCATGNNNNNNNNNNNNNNNNNNNNNNNNGGACTCGTC
AGAGTGAAGGACAGTTTTCAGTCTGTTTGATGCTGCTGTCTGCTGGGCCTGAAGATCACCGACTTGTCCC
TTGTGTACGGAGCTTTCTTCTGATTCTCTGAATGTGTTTATTGCCACTGACCTTTTGCAAACATG
>20668
TGCAGGTGGGCAGGTTGTGTCTCATCTCACACTGGCCGTTTTCACAGAACTGGGCGTAGTCATCAGGACA
GGGGGCGGGGCTGTCTACAAAGCCCTCCCCCTCGCCAGGCTTAGACACAGCTGAAAAAAAACAAAACATA
AATAAANNNNNNNNNNNNNNNNNNNNNNNNNNNNNNNNNNNNNNNNNNNNNNNNNNNNNNNNNNNGGCGG
GGGGGGTCTTATACCGTAGACGTCTGGTTTGGACTTGATGCTGTCGTCCTTCCTGCTTTTATCTGAAACA
GAAGAAGAAGAAGAAGAAGAAGAGACAAAGAAGAAGAGTGTTATTGACCAGAATGGTGACATGNNNNNNN
NNNNNNNNNNNNNNNNNNNNNNNNNNNNNNNNNNNNNNNNNNNNNNNNNNNNNNNNNNNNNNNNNNNNNN
NNNNNNNNNNNNNNNNNNNNNNNNNNNNNNNNNNNNNNNNNNNNNNNNNNNNNNNNATGAAGCACTGACA
CAAGATAACTGACCAATCAGAGCTCGACGCACACAGGAAATGACCTCTGGCTCCACCCTGAGGACAAACT
GTCAACTCTACATAAATGATCCTTCACCGTCCAACAGCGAGTGATTCAGACTCAGTTCATGTGATGTGAG
CAGCTCGTAAAGAGACGCTACATAATACAGACATG
>20702
TGCAGGATTCAGGAGTGAAGCTGCTGTGTGATTTTCTGCAGAGTCCACACTGCAGACTGCAGACTCTGAG
GTCAGACACCATTTTTTACTTCTGTGCTGAGATTAATATGATGTGAAAGTTGTGTTGACACTAAACTGCA
GACATNNNNNNNNNNNNNNNNNNNNNNNNNNNNNNNNNNNNAATGCTAAAGTCCATTTTCTTCTTCTGTG
GTTTAGTCCATTGACTGTGGCAGATCAATGTTGAGCTGCACATTTCAAACCTGAATATAACAAGAACAAT
CTACACTGGATAATTCACTGTGAACCTCTTCAACTCTGGATTTTCATCTTGTATTCACATCATGTTTTTG
TTTCAATAAATGATAAGGGAGGCCGTGGCTCAGGGGTAGTGTGGGTCGTCCAATAACCAATGTGAATTGA
TGCCCACCGCTCCAGTGAATATGGCATCTGTCTCTATGAGTGTGTGACCCTGTGCATGTGCATGTGGTGT
GTTTCAACAGGTGCCAACCTGGATGGGTTAAATGCAGAGGAGTAATTTCATGTGTTTCAACATG
>20731
TGCAGGTTGTTGAAGCCAAGGTTCAGCTCTATCAGATGGGAGGGGTTGGACTTCAGAGCTGAGGCCAGAG
AAGCACAGCTGGTCTCTGACAAACTGCAGCCCAATAATCTGAATAAAGAAGAAAGAAAAAAAAAGAAGAA
AATGAANNNNNNNNNNNNNNNNNNNNNNNNNNNNNNNNNNNNNNNNNNNNNNNNNNNNNNNNNNNNNNNN
NNNNNNNNNNNNNNNNNNNNNNNNNNNNNNNNNNNNNNNNNNNNNNNNNNNNNNNNNNNNNNNNNNNNNN
NNNNNNNNNNNNNNNNNNNNNNNNNNNNNNNNNNNNNNNNNNNNNNNNNNNNNNNNNNNNNTGTTAAGTG
AAAGCTTGGGTCTCCTGGGACGTGATTCTGACCCATAGATCGTCTACATATCTGAGCCAGTGGCTGGGTA
ACGCTCCTCTGAACGAGTTCAGTTGTTATGGAATGTTCTATCCTTAGGTTACACAGGGTCACGCATGGGN
NNNNAGGTCATAGACAGTGACAGCACTAAAATACATCAGAGAAGACTCTCTCTTTGGTATGCAAGGCCAC
TGTTTTAATTGCTGGAGGGTCAAAGAAACTGAATGTGGGCCTCCTAGACATAATAGATAGCTAGCTGTTG
ACATTTCATG
>20734
TGCAGGTTGTTGTAGCTCAGGTCCAGCTCTGTCAGATGGGAGGGATTGGACTTCAGAGCTGAGACCAGAG
AAGCACAGCTGATCTCTGACAAACTGCAGTTCTTCAATCTGAATAAAGAATAAATGATGTTGATAAAAAT
CCATTNNNNNNNNNNNNNNNNNNNNNNNNNNNNNNNNNNNNNNNNTCAACATTACTATGTCCTAATCAAT
GAGCTTTTCTCTAAAATGAGCAGAGTGACTTTGTCATTGTGTTATTGTGGATCATCATAATGTCAGCCTT
CGACAGACATCATCCAAACATCAGCACAACATTCAGACAACCATTCATATCAACACAGATTAATAACATG
CTGCTGATCTATGTATGTGTGTGTGTGTGTGTGTGTGTGTGTGTGTGTGTGTGAGGTGGTTAATGTATTA
ATGTCTTAAGTTCATGTAAAATACTGAAGGTTAAAATGACATTATTTCTGAAAATGTGTTGTTCTTTTCA
TTTTTCATGTAGAGATGTCTCACATGAAACAAAAATAAATATTGGTTTCATTTGGCAGCACATTAAAGGA
TCAATCCTTCAGTTTTCTTAATAACATG
>20735
TGCAGGATTCAGAAGTGAAGCTGCTGTGTGATTTTCTGGAGAGTCCACACTGCAGACTGAAGACTCTGGG
GTCAGACACCATTTTTTTAACTTCTGTGCTGAGATCAATATGATGTGAAAGTTGTGGTGACACTAAACTA
CAGACATCAGGNNNNNNNNNNNNNNNNNNNNNNNNNNNNNCTGAATGCTAAAGTCTATTTTCTTCTTCTG
TAGTTTAGTCCATTGACTGTGGCAGAGCAATGTTGAGCTGCACATTTCAAACCTGAATATAACAAGAACA
ATCTACACTGGATAATTCACTGTGAACCTCTTCAACTCTGGATTTTCATCTTATATTCACATCATGNNNN
NNNNNNNNNNNNNNNNNNNNNNNNNNNNNNNNNNNNNNNNNNNNNNNNNNNNNNNNNNNNNNNNNNNNNN
NNNNNNNNNNNNNNNNNNNNNNNNNNNNNNNNNNNNNNNNNNNNNNACAACATTTTGATGAAGCTATATG
ATGCTTATACTTATATGAATGACTAACAACTATATTTAGTATGTTGAGGAAAAGCTCCACAGATTTTTTT
TTCAGTTTGAGGTGGAAACACAAAATTTTCTGTGGAAACTGTCGAGACATGTGGCTCCACATGNNNNNNT
CAACATTTTAGATTTCATATATTTATCATGATTTAACTGGGAGACAGATTTGATTTTCTTTTGAAATGGA
AAAAAGTGGACAATAGGACTAAACATACTTTGATTTTATGACTCAGTTTTTCCTCAAAGAAATATTCTCC
ATG
>20779
TGCAGGACTGATGTCAGAACAGAGAGCCACAGCGCTGGCTGCCTCGTCCGTCAAACAGCAGCTCGTGTTG
TCTCAGCGCCCGGCACAGGAAAGGTCAGGCCTGCTGCTCCAACACTGAACAAACAGCACAACACTGTGTG
GGGCTTTTCAGCTGAACACACACACACGGACACACACTCCGAGATGCATCCAGACGCACGCGCACACACA
CACACACACACACACACACACACACACACACACTTTATCACCTACACACAAGCAAACGCACAAACACACC
AAATATGGGTTTGGACACCCGTGGGCTCACGTAGGCACACATACACACACATATACGCACTCTCTCTCTC
ACACACACACACACACACAAATGTAATGCATGCGAGGCAGGCGGTGTAGCGCTGGGACACCTGTTGTAGG
GCTGTAGCAGAGCGGCGTTGAGGTGTTGACACAGCAGCTACTGCAGAGTTTGAACCATG
>20822
TGCAGGGTCAAACACTGGAGTTAGTCACGGCGGTTTAAAACTACCCGACCCGTTTCTGTCAGCTCGAATA
CTGAAACTCGCCTCGCTTTTCTACTCAGAGACAAAGAAACAACAAAAACACACACAAAGCGATTAGTGTT
TCCTCTCTGAAGGTTTTTTAAATCGTACAAAATCGTTTGAGGCAGTCTTAAAAGGTCCGAGGGTCGTTTC
CCAAGCTTGTTCACAAAATGTAACTGCCTCCTAAACTCGCCTCGAGTTTGTTTATTGCACCCACATGCTT
AGTGAACACCTAGTGAGGAGGCTCTTCCTCTATGCTCTGGTCTTACAAGAAACGTTTGTAAGACCTTCAG
AGGCAAATTACATCAAACCACACGAAACTCTCATGTTAAAATATGAATCACAACCAGATATAAAATATCT
ACAGTGAGATCATGTGATCAAGAGTGCTTCTTCTATAATTTGGCGCCATATTAATGAAATTGGTTTGACA
TATTTGTGTATGAAATTTGGGTGGGGCTTTTTTATTTACAGACTTTTACGTCATG
>20829
TGCAGGAACCTGAAGACATTATGTGCACACACACACACACACACACACACACACACACACACACACACAC
ACACACACACACACGGTTGATAAACTGTGTGGCTTCCTAATTCCCTCCAGCTGTTCACCTGTGACTCCCC
TATGCAGGCTATATGTGACTACTGCGATCACCTTCCTATGTGATCAGGTGTGCAGGTGACATAGCAACAA
CAACATGCANNNNNNNCCACACACACACACACACACACAAGACACACACCTATATATGCACACACACACA
CAACACAAGTAAAAACCAATAACAGAATTCTCTCGTTTCTTCTTTAGTCATTTTTAGTTGTAGAGAGTCT
CATATTCAGTCTGTGGGTCATGAAGTGTGTGTGTGTGTGTGTGTGTGTGTGTGTGCAGCAATAATAGAGT
CTCATTCATCTATTTAGCTTAATGGTCTCATG
>20833
TGCAGGAACACACACACACACCTATACACACACATACACACTTATACACACATATACACAGCGACAGTGT
GTACGTGAGATAAGAGGTAATTCCCAACCTCTCTTTTTATCTGCAAGTGAAAGTATGGATGCTTATCACA
TTTAGCTAAATAACACACACACACACACACACACACACACNNNNNNNNNNNNNNNNNNNNNNNNNNNNNN
NNNNNNNNNNNNNNNNNNNNNNNNNNNNNNNNNNNNNNNNGTGTGTGTGTGTGTGTGTGTGTGTGTGTTG
GCCCCAGTGCATTCTGGGTATCATCATCAACACTGTAATAAGGTCTCACATCGTCCCCGGCGACTGTTGC
TGTGACGTCTTTGTGTCCTTCCTTTTAATGCGAGCATCCCTCCATGCTTCTCTCAGTTCTTCCTCTGCCT
CCTTTCCTTGTTGTTCATCCTTTCTTGCTGTCCTCCCTTCTCCTCATCCATGTGTCCTTCCTTTCCTTCC
TTCCTTGCTCTGTCCCTTATGAGGTGTGACACTTGACATCTCATAACAGAAGCAGAATCATACACACTCC
CCACACGTATGAATGCATG
>20836
TGCAGGCTGGATGTCACAGCTGGTTGGTTGTTACGTAACAACTCGACTGGAACCAGTAGCTTCCCAGTTT
CGGGTTGTGTAAGAGGAAACCAGGCCAGTGGGTCAATACCTGACAGCAGGAAGTGACCTCTGACCCCTGT
GTGTGTGTGTGTGTGTGTGTGTGTGTGTGTGTGGTGGATTAAGGAACACTTGTTACAAAACATTTTATGA
AAATATGTTGTATGAAAACAACTATGTAAATATATATTACGTTTATAAGAACAAACGTCAGTTCAGCTCC
ATG
>20866
TGCAGGATTCAGGAGTGAAGCTGCTGTGTGATTTTCTGGAGAGTCCACACTGTAGACTGAAGACTCTGAG
GTCAGTTCACTGACTCTGTTACTATTGTAGATCTGATGTTTAATTAACAATTGAAGCTAATTTATATTCA
TACATAACTTACATCCTTTTTTTCTTTTGTTCATATTTTCATGNNNNNNNNNNNNNNNNNNNNNNNNNNN
NNNNNNNNNNNNNNNNNNNNNNNNNNNNNNNNNNNNNNNNNNNNNNNNNNNNNNACTATTATTTTCTCTA
GGATTTCAATGTCCAGCTCTTTTCCCCATTTTTGTTTTATATAGTCTGAGTTGTTTTTCATCAGTGAAAT
ACTGGAAGACAGATTCCCAATAATTTGTGCAGTGGATTCTGAGGTGTATGCTTTCATGGACATTTGTCAG
ACCCCGGATTGTTCTTCCATACTCTGTCCCTTCACCTCATTTACATAATAGTGTTGGATTTGCATG
>20869
TGCAGGATTCAGGAGTGAAGCTGCTGTGTGATTATCTGGAGAGTCCACACTGCAGACTGCAGACTCTGAG
GTCAGTTCACTGACTCTTTGTTACTATTGTAAATCTGATGTTTAATTAACAACTGAGGCTAATTTATGTT
CAGATATAACTTGCATCCATAAAACTTTAAATTTCATGTGGTTCATGTTTTCATGAATGTGATCTTTGGA
AACTTTGGGATCTTGCGTTGAATCTTAAATTAATTTCTGTGGGTTTTTATCTGTGTTTGGCTGCACAACA
TG
>20871
TGCAGGATTCAGGAGTGAAGCTGCTGTGTTGTTTTCTAAAGAGTCCACACTGTGGACTGGAGACTCTGAG
GTCAGACATCATTTTTTACTTCTGTGCTGAGATTAATATTAATGGGGCGGAGGTAGCTCAGTCTGTAGGG
ATTTGNNNNGGGAACCAGAGGGTAACTGGTTCAAGGCAATACTGAGCTGCACATTAGGGGCAGCTGTGGC
TCGGAGGTAGAGCGGGTGGTCCACTAATCAGAAGGTCGGTGGTTCGATCCCCTCCTGCGTGTCTGCGTGT
CGAAGTGTCCTTGGGCAGGATACTGAACCCCAAATTGCTCCTGAAGGCTGAACCATCAGTGCGTGAATTC
CATTTACCACTGCTCCTCAAACTGATGAGCAATTGGCACCTTGCATGGCACCCATGNNNNNNNNNNNNNN
AGATACGTACTGTAAAATGCTTTGAGTGGTCGGAAGACTAGAAAGGTGCTATATAAGTACAGTCCACTTA
CCACATTTCAAACCTCATCTCTTTCAACGCTGACACAAGTTTTGTTTTTGGCTGTTAACCAGAACATTTT
CATGTTAAAGTTAAATAATAAATATGGGCTTAAAGTGCAATCTCTCAGCTTTCATTTAACTATTTGGACA
TTTGACTCAAAAGCTGTTTCATG
>20872
TGCAGGTTGTTTCCACACAGATCCAGATCTGTCAGATGGGAGGGGTTGGACTTCAGAGCTGAGACCAGAG
AAGCACAGCTGATCTTTGACAACCAGCAGCCTTCCAACCTGAATAAAGAATAAATGATGTAACTTTAGAA
GACAANNNNNNNNNNNNNNNNNNNNNNNNNNNNNNNNNNNNNNNNNNNNNNNNNNNNNNNNNNNNNNNNN
NNNNNNNNNNNNNNNNNNNNNNNNNNNNNNNNNNNNNNNNNNNNNNCAGGTTCACAACTGTCAAATACAA
AAAGTGACAAAGAGCTCTCATTAATATTAATGACAACGTGCTGCTACTTCAATAAAGACAGAGTGACTTC
AGCTCTTAAACTCTGCAGCTCCACCAGTGGCTCCATCTATACAAACTCATGTTGTGCAGCCAAACACAGA
TAAAAACCCACAGAAATTAATTTAAGATTCAACGCAAGATCCCAAAGTTTCCAAAGATCACATTCATGAA
AACATGAACCACATG
>20919
TGCAGGAAAAGGTTGCTCTTACCAAACTCTTTGACAGCTCGGAGGAGCACGGTGGTTTTTTAAATTTCAG
TTTTATTTTGTTGATGTGACCCTGCGATGTACTTGAGTTAGCAGCAGCTCTGCCAAAGTCAGGCACTAAA
TATTTATTTCCACCTACAGTTCAGTGTCTAGACTTTAGCCAGTGTTCCCGTACAATCCCTGAAAAAAGGC
AGAGAGGCATTTATTTAAATACTTGTTTCACAGTCTCATGNNNNNNNNNNNNNNNNNNNNNNNNNNNNNN
NNNNNNNNNNNNNNNNNNNNNNNNNNNNNNNNNNNNNNNNNNNNNNNNNNNNNNNNNNNNNNNNNNNNNN
NNNNNNNNNNNNNNNNNNNNNNNNNNNNNNNNNNNNNNNNNNNNNNNNNNNNNNNNNNNNNNNNNNNNNN
NNNNNNNNNNNNNNNNNNNNNNNNNNNNNNNNNNNNNNNNNGTCCAGCACTCGGTTCTGCCATCGCTCAT
TCCTCTTTATCCAGATCCACCAGGATGCCGCCTCTGCCTTGCTTGGTGATGTTGGCTCCCGGTCGGGTTT
TCAGTCCCAATCGACTGCTTGATATGTCTTTAGCTTGCCTTCATG
>20940
TGCAGGGTTAAAGATGGCTGCTGATGTGATGTTTTAAACTGAGTCACAAAGAAGAGGAGGAAGGAAAACT
TTTATTTAGTGATTGAATTAAAGGTCCAGTTTGTAGGATTTAGTTTTGTAATTGCTGATTACAATCCCCT
CACGTCACCCTTTCCTTCAGAGAACGAAGGAGAAACTACAGTGACCACAAAACACACATGNNNNNNNNNN
NNNNNNNNNNNNNNNNNNNNNNNNNNNNNNNNNNNNNNNNNNNNNNNNNNNNNNNNNNNNNNNNNNNNNN
NNNNNNNNNNNNNNNNNNNNNNNNNNNNNNNNNNNNNNNNNNNNNNNNNNNNNNNNNNNNNNNNNNNNNN
NNNNNNNNNNNNNNNNNNNNNNNNNNNNNNNNNNNNNNNNNNNNNNNNNNNNNNNNNNNNNNNNNNNNNN
NNNNNNNNNNNNNNNNNNNNNNNNNNNNNNNNNNNNNNNNNNNNNNNNNNNNNNNNNNNNNNNNNNNTTG
TTTCTATTGTGCACGTGCCCGAGCAGGCAGCCGACTCTGTGCACAGTCCTGTCCATTGTGTCACTCAAAC
AGCTGAAAACTTGCCAGGAAATACGAGCGTGACAACAAAAGCAGTCTAAAAAAACACTGTGAGCAAACAT
G
>20946
TGCAGGTTGTTTCAGGACAGCACGCAGATCTTTGCTGGATTCTAACACTGCAGCACCGAGCTCTGATAAA
CCGACTGTACACTACCTGCCAAGCACGGCAAACAGATTTAGCAACTAACTGGTGACCACAATGATTCTGA
TTCTTAGGAGTCGGTACCAAGGCTGGGTATCGGTACTTTTTAGGTACTGACCGAGATAAGTATGGAAACA
TCTCCAGTCAACGAGACCTGCGTTCAGTCCTTTTCCATCGTGCAAGCATCAATGTATCGCAGCTACAGTT
AGCATTTAGCAGCTACACACGGTCTGTGGTGAAGTCGAGCGCGGTGTGATCGGCACGAGTCAGTTCAGCA
CGGTGAGACGCGGTGCAAGCATGGNNNNNNNNNNNNNNNNNNNNNNNNNNNNNNNNNNNNNNNNNNNNNN
NNNNNNNNNNNNNNNNNNNNNNNNTGTTAGTGTCACTTTAAAGGTACTGGTGTACTGAGCTGTAGCTGGT
AGAGACAGAAAACTGAGCTAAAAGAAGCTAAACGAGGAGTGACTATCAGACAGAAAGTCAGTGAACGCAT
CGTGAGGAGCAGCTGCAGTGTTAGCATG
>20993
TGCAGGGAGAGGAGGAGACATCAGAACCTTGTTAATACAGGTGCGTGCACCTCGTTAATACAGGTGCGTG
CGCCTCGTTAATACAGGTGCGTGCGCCTCGTTAATACAGGTGGGGAGTGTTTTAAATTTGAGCTGCGGTG
TTAAATCTTACATATTGCACCTTTAAGATTCATTTAAGAGTGATAAACTTTCAGAGTAAGTTGAAACATT
TAGTCCTGACCAGGTTGACGAGCCGTCGCAGGCCGTCCTGATGGTCGAAGAGCTGCAGCACCGCCCTGAA
GGAGAAGGAGATGGAGAAGAACATGGTGGCGTGGCAGACGCCTGAAGCGTGGGACGACTCCAACAGCCAC
AGAGCGTAGGACACCATG
>21049
TGCAGGACAGACGGCACAAAGTGTCATTCAAACTGTCAAGAACTGAAGTTTAAAACTCACCATTAATTCA
CATTTATAACTTGAATTTAACTACTTTATTCTCTCCACTACATTTGGAAAACACCTTCTGAAGATATGAT
ATTAACTATTTATTACTATTTCACTATTTATACCCTAAACACAAGAGCAGAGCCAATATTCTTTATNNNN
NNNNNNNNNNNNNNNNNNNNNNNNNNAAATGTTGCTTATTATAAATAATCGAAATACTTTAAAGGGTAAC
TAAAATACAGCAAAGATAAAATTCTGTATATAAAAAGAAAAATACACAAAGTAATTGAAGCAGGTGTTAA
AACAGGAGAAGTGTGCTTGGAACGTCATCATGNNNNNNNNNNNNNNNNNNNNNNNNNNNNNNNNNNNNNN
NNNNNNNNNNNNNNNNNNNNNNNNNNNNNNNNNNNNNNNNNNNNNNACATTATTGGTGATGACGCCTCCA
AACAGAGTCTTCACTGTGTTTTTCTGTGACAACAGAAAAGAAACACGCATTCATTAATACACTTTATTTA
CATTATTATTCAAACTTTGACTTTGTCAAGACGTTGGACCTTTATTCATG
>21114
TGCAGGTGGAGACATTGTCAACTCAGCGGTCTGCACAGAGGCAGATAAACACAGTGGAGTCTTTGGCCTA
AATGAAGAACTGAATTCATCACGTTTCCTCTAACTTATTACACTTGATGGATGCAGTATTTGTACTTGTA
CTGTGTTATTTTTGTTATTTTGATGAGGGCATGG
>21146
TGCAGGACAACGGAGCTGCTATCTCAGACCAGTTCATCGTGGAAGTCACCAAATACAACCCTCCATTCCA
GGTCAGTCCTGATCCTGATACTGCAGGGCTGAATTCATATTCAGTTTAGTGTGTAGTGAGTCTTTTTCAC
TGGATCTATTAAAGGTTCAGTTACAGACTCTCATCTCTTCTGGTATCCATGCAGATAGTTCTGGTTTTAT
GTAATGATGTTGTTGTCTCTACCTTTCCCTAAGTTTTATTTTCAGTCATGNNNNNNNNNNNNNNNNNNNN
NNNNNNNNNNNNNNNNNNNNNNNNNNNNNNNNNNNNNNNNNNNNNNNNNNNNNNNNNNNNNNNNNNNNNN
NNNNNNNNNNNNNNNNNNNNNNGTATAACGAGGAGATGGTGTTTGCTTGCTCGACAGGAACCAGCAGGGG
AGGACTACCTGATGAGAAAATCAGCTTTAACTCATCTGGTGAGAAAATAAACCTCTGTCTCTAACAGGAA
ATGCTTTATCCTTTCAGATGAACATGCATTTTAAAACAATCAGATTCACATGACAGTTTGGCAAAACTTT
TATAAAATGCAGAGTGATGAAATTAAGATTTAATTTATGAACAAACACTAAATGTCTCTGCATG
>21157
TGCAGGCCGACCGAGTGTTTAAACCTCTCCACACTGATAAAACACTGATTTTAAACAATGTGTATTTCCT
TATTTCCTCTTAAAATACAACCAACATCCCAATATGCGTAATAAATGCATTATTCATTGTTTAAAGGCCT
TGTAGNNNNNNNNNNNNNNNNNNNNNNNNNNNNNNNNNNNNNNNNNNGGGTCTAAATCTGACTGTTAAAC
TAATTTATTTATGAGTAATTTCATCGAGCTTTTCACTGGACAGCAGTGATACAATCTGCAGGAACAGTTT
CAGATGAGATGGACTGAAATATTTTTCTGTAGTTTGATAACAAACAAACATGAAAGAGAATCAAGACTCT
TTAAGCTTTTATAAAACATCACAGATCCTGATCCTGAACTATTTGAATGTATTTAATTTATGAGCATG
>21188
TGCAGGATCACAGAGTCTCCGATGCCGCTGTCCTCCGTCCGGCCGGAGGAGCAGGTGTTGTAACCCGCGG
TGGAGGTGAACTCGTTGGTGTCGGCGGCGGGGAAGATGAGGCTGGAGTCCACCTGGGCTGAAAAGAAGGT
GTTGTACCCGCTGCTGGTGGTGNNNNNNNNNNNNNNNNNNNNNNNNNNNNNNNNNNNNNNNNNNNNNNNN
NNNNNNNNNNNNNNNNNNNNNGCCAGCTCGCCGCCGGTCCCCCACGGCGAGTCGTACCAGGAGCCGTCGG
AGCTGAGCGAGCTGCCCTTGCTGGTGCGTAGGGAAGCTTCGGCGACCGGGGCAGACGTGGCGGTGGCGGC
GGGGAGGCCGGCCAGCCCTTGTGGCTCCATAGTGCCAACCCTGGCGTTGGTGAACTCCACCCTCATGCTG
CCGTCTTTGCTGAGCAGCACCTTCGGGCTGCCGCCGCTCTCCAGCATCGTCCGCTCGCCATG
>21189
TGCAGGCTGACCTCAGAGACTTCAGCCTGGTTTCACCTTCCACCACCTCCCTGGACAACGTTTACTCCAG
CCACAACACGCTGCCCGCCTTCCCCACCACGCCAGACGCCTCCCTGCAGCAACAGAGGGCCGCCGTCTCC
TCTGCNNNNNNNNNNNNNNNNNNNNNNNNNNNNNNNNNNNNNNNNNNNNNNNNNNNNNNNNNNNNNNNNN
NNNCCCTCACGTTACCCTGCCGCAGGGCTGAGCCTGTCAACGCCGCCGCCACCGGGAACAACCGCAAAGA
CTTCCTGAAGAGCCGAATCAGACGAATCAGCGACTGGACAGGAAGTCTGAGCAGGAAGAAGAGGAGGATC
CAGGTGAGACGGCTGTCATGAAGTAGTGTGGGATCATG
>21278
TGCAGGTTGAGTTTGATCCTCGTGACATTACTCAGAGGAGAAGATGGAGGCATTCCCCTTATTTTCCCTG
TAGTCAGTCGAACAGCCAGGCTGGGGAATCACCGCTCAACTAAAACTCAGCGTGAGGCGAGATTTTTATG
TCAGANNNNNNNNNNNNNNNNNNNNNNNNNNNNNNNNNNNNNNNNAACAGAGAAAAAGTCCCAATTTAAA
CTCAACAAAACAAGAATTTGACCTCCTGATGTCCGAAAATGTGTTTAAACAGTTCACTCATAAAAATAAT
GGTTCTTAAATGGTTCCTTAAAAGTCTCTCTGGTTCTACGAAGAGCCATGNNNNNNNNNNNNNNNNNNNN
NNNNNNNNNNNNNNNNNNNNNNNNNNNNNNNNNNNNNNNNNNNNNNNNNNNNNNNNNNNNNNNNNNNNNN
NNNNNNNNNNNNNNNNNNNNNNNNNNNNNNNNNNNNNNNNNNNNNNNNNNNNNNNNNNNNNNNNNNNNNN
TCATAAATTCGTGGTTCTTGATATTTATCGTATTTATTCGATCTGTGTTGGACGTTTTTGTTTCCACGTT
TTCTGGTTCCAGTTAGCACCTTTTACTTTTAAGTGCTGGTGGTTGGACGGGACTTCGAGTTGGTCTCCTG
CATG
>21306
TGCAGGACAGGAAAGAGATGGGGGGTGAAAGGTGAACAGAATTAAACATCTTTTCAGTGCTCAGTAAAGC
ATCCTGATGAATATTTCACAGCAAAGCGCCGAGGCAGACCCTCCACCACCCTCCCCAGGCCAGGCAGCGG
ACGCTTCCTCCTCCTCTGCAACGGATCAAACACAAACCCACACCGGACCAGCAGGAAAAAGGCCGGAAAG
ATTTCCACCTGAGCCACCGCAGGCCTGAAGACTCTGTCAGAACTCCAACTCCCACAATCCCTCATCTGTC
AATTAGTTCTGCGGTCAGACTCTTCTCTTCACATGANNNNNNNNNNNNNNNNNNNNNNNNNNNNNNNNNN
NNNNNNNNNNNNNNNNNNNNNNNNNNNNNNNNNNNNNNNNNNNNNNNNNNNNNNNNNNNNNNGGTTGGAC
TACAGCTTGGCAGATAAACAAACAAATTACAAATGATGAACTCATAATTTAGATTTATCAAACAGATGGA
ATCCTTTCCAAAACTGTACATTCACTTTGACATAACGACAGAATGTGTTTCATTCTTTCCAGCATGCCGT
CCAACAGTTCGACGAGGATCCTTTAAAGAAACGTTCTCGTGTTTTTGTTTTACAGCCTCGAGAGTCAGGA
CCTTTCTGGAAACACACCATG
>21451
TGCAGGACACGTGCACATCAACCGGCTGAATGTAAGAAACCGTTCATACATCACACTCACACTGATCGAT
CAGTTGATTGATTGATTGGCTGACAGGCGGCTCTTACAGGAGGAGAAGAATGGCATCGAGCTCTTCGTGT
CCTCTGATNNNNNNNNNNNNNNNNNNNNNNNNNNNNNNNNNNNNNNNNNNNNNNNNNNNNNNNNNNNNNN
NNNNNNNNNNNNNCTGGGACACTTTGGCATCACTGAAGTCTCCACCGAGGTGTGTGTGTGCGCGTTTGAA
AATGTTAGTGTGCCTGCTCGGTCTCCTAGGTAACCACGGCTCGTTAAGCAGTCTCGTTAGTCCCCGTGGA
GACGGACGGAGAGGATGGATCGGGATTATTAGAGAGCAGAGTGCTGCTGCTAAAAGTTTAATGGAACTAT
TAAACTCCCATCGATCAGCCTGAGGAAGAACAGAGCAGCTTTATAGATTATATTAATATTATTACTCTCA
CTGCAGCATGAGAGATGTGACAGCTGCTCTGTAATAACATTACACACACTCCATG
>21453
TGCAGGGCGAGCAGAGGGATCACGTCTGGAGCAGAGAAGGGTTCTACGCCGTTGTCCTCTTCTTCACCAT
CTTCGTCATCATCATCACCTGCTTGATGGTAACACACACACACACGCACACACACCCACACACACACACG
CACACACACACACACGCACACGTAAGNNNNNNNNGACTCAACCCTAAATTCTTAAAAAACTTAAGACCTG
TGAAGACAAAATGTCCTCGCTTTCAAGGTGTAAAACACAAACTGGTCCTCACAAAGATAGAAGTCAAACA
ACACACACACACACACACACACACACACAGATCAGCATAATCGCTGACATCATGCANNNNNNNNNNNNNN
NNNNNNNNNNNNNNNNNNNNNNNNNNNNNNNNNNNNNNNNNNNNNNNNNNNNNNNNNNNNNNNNNNNNNN
NNNNNNNNNNNNNNNNNNNNNNNNNNNNNNNNNNNNNNNNNNNNNNNNNNNNNNNNNNNNNNNNNNNNNN
NNNNNNNNNNNNNNNNNNNNNNNNNNNNNNNNNNNGGCTATAAAAAGAAAAGCAAAAATAAATTAAGACG
TTTAATGAAAATGATTAATAATAGAGACACGTTTTTCTGTTTTGTTTGAGTTGCAGTGTCACATTTAGTC
CACACGAGGGAGCACTTACACAGAGAAACACAGTTCATG
>21461
TGCAGGCGTCTATCGCTTTTTTTTTTTTGGGTTCGAACTTCGAACTTTTTGTGCAGCGAGCGATAACGTT
GCTGACAGTTATTCTGAACATCTTCACCTTTTAGAAGAAGAGAGGAAATAAAATAATTTGTCATTGATAA
TGAGGTTCAACGAGTTCACACACAAACAATAGAGCAGACAGACAGACAGACAGACAGACAGGTACATCTG
GAGTAGGGTTGCAACTTACAGACATTACAAACTTCCATGGGAATAAACGGGAATTTACTAAATTGAAGGT
TGGCCCTTTGACAGTGAACTTAAATATAGTTGTGGAAAATATATTTTATCATAATCTTGACTAAATCAAC
CAGATTTCATGCAGGTACACTTGAATATCTGCTAATCCTCAATCACATGNNNNNNNNNNNNNNNNNNNNN
NNNNNNNNNNNNNNNNNNNNNNNNNNNNAGGTGATTTCTGTACCTGGACCACACTTTAGAGCACACANNN
NNNNNNNGACTATTGAAGACACATTTTATCTCGTGGACTACATAATATTGTTCAATGAAATAATTCAAAC
TTGATAAAGTTGTACTTACAAATAGTTGTTTTATTTTGCATG
>21485
TGCAGGTTTTTAATGGTCCACAATCTCAATTCTATGACGCTGTGTCCACACACTTTTGTCCACGCATCTT
GTGGGGAACACCCCGCCGATGAGAGGACGACACAAACAAAATAAAAGCATCAGTACAGACAGCGTGTGTC
CGTCCGTCTGTCGGTCTGTGGGACATCTTGCTCCTCTTTAGTGCACGTCTGGGTCGTCGCTACGGCAACA
GAGTAAATATAGAGGGGAGAGACAGCGCGTCATCGATGCCGCTCAGTCGCCATGNNNNNNNNNNNNNNNN
NNNNNNNNNNNNNNNNNNNNNNNNNNNNNNNNNNNNNNNNNNNNNNNNNNNNNNNNNNNNNNNNNNNNNN
NNNNNNNNNNNNNNNNNNNNNNNNNNNNNNNNNNNNNNNNNNNNNNNNNNNNNNNNNNNNNNNNNNNNNN
NNNNNNNAGGACCTGTAATGCCCCGCCCACTTCAAGGTCTGAATTTTAAGGAGACAGACAGACAGACAGA
CAGGCAGACAGACAGACTTAATTGGTGTAGTGTCTGTAGGGGGCGATCAGGTAATGGAGCCGCCTGTGGA
CAGATGACTGACATG
>21513
TGCAGGAATCCCCTCCACCATCAGGACGAACTCACAAAAACTGCTGCTGCACTTCCAATCAGCATCCACC
ACCTTTTTTTTTGGAACTCTGTGCCTTCAACCAAAATTCACCAGTGATACTTCTGAATTTATCTTTTGTT
TTTTTGTTTTTTGGCTTTATTTAGTCTTTAGTTTTTTTTTTCGTTGGAGCCGGACTCAGAGGATAAACCT
GCCTGATGTCGGAGGGCCTGGGATCGTGCTGCTGCTCTCTGGAGAGAAAAAACAATCAAACTTAACCAGG
ACATGCAAATTTAGTTCATTTAACGTCCTAACGTATTCTTTTTTTTCTACTAATTGTGTCAGTGATTTAC
TTCATATCAGAAGAAATCCCTCGCTGTGCAATATCAGTTCATATTTCTGTGAAGTTGTCATG
>21525
TGCAGGGCTGAGTGTTAGCATCACTGCAGACTTCTGTAGTTTTTAAGGATTGAACCTGTTAAACCGACCG
GACCAGATATCGGGTCGACACGTGACGTAGCTGCAAAACGTTGCGATCATCTTTCACAGTAGTGAAAATA
CTTTCACTACTCATAGTCATGNNNNNNNNNNNNTTGTAAACATCAGAGCGAGCTGTGATGAAAAGATCAT
CGTGTGAGTCTGACAGGATGAGATGAAACCGTCTCATCAGTGCAGACAAAACATTATTGTTGTTCTGCAT
TATAAAAGATAAAGAAAGGACTACACACACACACACACACACACACACACACACACTGTAAAGCTCATTG
TAATCTGCTTTGAAAGATTTTCAACTTGTCCTGCGGTCAAACAGGTCAAAAACTAACTCAGCGTTCATTT
TGTTTATGTGTGTGTGTGTGTGTGTGTGTGTGTGTGTGACAAACATGTTGAGGTCACGTGACCTGAGAGC
AGCCAAACACACACACACATGATGTCAGAGATTACAGTTCATG
>21544
TGCAGGTGGAGCAGATGAAGCTTTGCTGAGAGGAAGACGATGTTCAGCTCGGAGACGACGACGACGACGA
CAATGATGATGATGTTGGAGAGGGAAACTCTGCATAGCTGCCGGCCTCAGTAGAGGCTTCATCTCTTCGA
CCTGCTGCTCCTCACCTTCACACCGCTTCCTCCTCCTGTCCTCCACCCGCCAGGAAGGATGACTGTGGTG
TCCACAGAGAACATGGATGAAACCTCCACCCTGCCGGGACACCCGCAGGACCCCTACCCACCTGACGACG
ACCACGACGACCATGNNNNNNNNNNNNNNNNNNNNNNNNNNNNNNNNNNNNNNNNNNNNNNNNNNNNNNN
NNNNNNNNNNNNNNNNNNNNNNNNNNNNNNNNNNNNNNNNNNNNNNNNNNNNNNNNNNNNNNNNNNNNNN
NNNNNNNNNNNNTACTTCTTTGACCGGAATCGCCCGAGTTTTGACGCCATCTTGTATTATTACCAGTCCG
GTGGAAGGCTAAGAAGACCGGTCAACGTGCCCCTGGATATGTTCTCAGAGGAGATAAAGTTTTACGAACT
TGGCGTGGAGGCCATG
>21551
TGCAGGAGGAACGCTGTGTTTATTTATTGATCAGTCACGGACGACTTCTACAAGGATTTTCTGTCCCAGC
TGACGAAACGCTTCCTGATCAGCCGAGCCCCAGTGATCTCTGGGTAATGACCAGCGGTCACTGGCCATCT
TAAAATGGATTACTGGCTAATCCCAGCTGATATTCCTGAGAACTTTCTGTTCATGATGNNNNNNNNNNNN
NTCTGAGTGTAAAATCTATTTAAAGATGATATTTTGAAGCTGTTATCTGAATAAAAACCATCTTGAACGT
CTCAAATGTGACAGCAGATGAAGGAACACTGTGGCACACTTCGGTTCACTGAGCCGCCCTCTGCACTGAT
TCATGNNNNNNNNNNNNNNNNNNNNNNNNNNNNNNNNNNNNNNNNNNNNNNNNNNNNNNNNNNNNNNNNN
NNNNNNNNNNNNNNNNNNNNNNNNNNNNNNNNNNNNNNNNNNNNNNNNNNNNNNNNNNNNNNNNNNNNNN
NNNNNNNNNNNNNNNNNNNNNNNNNNNNNNNNNNNNNNNNNNNNNNNNNNNNAGCCGCTGATCAAATGTT
GCTGCAGTCAAAAAGTTACACTAACGAGGCGAGCACAAAAATCTTTTATCACGCAGCGATGCATCTTCAA
AGAGTTTGATATTTTGTGGAGACGTGGATGAGAAGATCAACACCGCTCTCACATG
>21618
TGCAGGTACGCCCGACAGCTGACACTTAATTAACGACATCAGTTATTAATTAATGAAACTTTAATTTAAT
CAGACGACTTCGTTTCAAACTGAATTAATGAAAAAAGTTGTCACGCCTTCATTAATCATCTGATAATTAA
AATCATTTAAATATTCAGCTGAATGTTTAATTTGTTAATTAATGACAGAAAACACAAACAGGAAGTCTTC
ATGTCTGAGATTTAAAACAATAAAAGACCAGACTCTTATTTTTTTGGTGTGTAAATATTAAATAATAACT
AATTAATAATCTGGATTCATGATTTTAGGACAAAATAAAGTTTAATTTTTATTTATCTGGAAAGTTTCAA
ATGTCCGACAGTCCAAGTTTTTCCATG
>21635
TGCAGGACAATTGAGACGTTTACGCCGATTCATCAGGAAGAAGAAAAAAACTCGTCAGAGACGTTTCACC
TGTAAAACAAACAAACCTGGAGACACGACGGCGTCCGGGTCGTTCATGTCGAAGGCCGCCATGTTTCCGA
TGGCGAACCCGTACCCGGAGTGAACGTCGGGGAGACCGATGGACCTCTGAGGAGTCACAGCTTTAAGATT
TCAACACGTTTAAGCTGTCAGATCTTTGTACAGAGCGTTTAACCACATGCTACTCACGTGTACGATTCCC
GGCAGCGCCGCCACGTTCCCGATTTGTTTCATGGCTGGAAGGAATCCACCCACACCTGAAACACAACCAA
CCAATCAATTAATCAACCAATCAACCAATCAACCAANNNNNNNNCTGAAACTCATGNNNNNNNNNNNNNN
NNNNNNNNNNNNNNNNNNNNNNNNNNNNNNNNNNNNNNNNNNNNNNNNNNNNNNNNNNNNNNNNNNNNNN
NNNNNNNNNNNNNNNNNNNNNNNNNNNNNNNNNNNNNNNNNNNNNNNNNNNNNNNNNNNNNNNNCAGTGC
TGACCACCGATCCACTTCCTGTTGAACAAATCTGCTTCCTTCAAACGTCGACAAAGTTTTTTAGAAATTA
CTTTTTAATTTGTTCCAAACTGACTTTTACAAACAAAGTTTTATAAAGTTTGAACACTGCACCACATG
>21641
TGCAGGAGTTCATCCCGCTCATCAGCCAGATCACCGCCAAGTTCAAGGTACGTTCAGGAACGTTCACACG
CGTTAACGGAGCCACGTCAGGCTGCGGGGTGACTAACGAGCTTCCTGTCCCATCGCCATGGCAGCGGCAG
GTGTCACCCTTCCTGCAGCAGGTCTTCATGNNNNNNNNNNNNNNNNNNNNNNNNNNNNNNNNNNNNNNNN
NNNNNNNNNNNNNNNNNNNNNNNNNNNNNNNNNNNNNNNNNNNNNNNNNNNNNNNNNNNNNNNNNNNNNN
NNNNNNNNNNNNNNNNNNNNNNNNNNNNNNNNNNNNNNNNNNNNNNNNNNNNNNNNNNNNNNNNNNNNNN
NNNNNNNNNNNNNNNNNNNNNNNNNNNNNNNNNNNNNNNNNNNNNNNNNNNNNNNNNNNNNNNNNNNNNN
NNNNNNNNNNNNNNNNNNNNNNNNNNNNNNNNNNNNNNNNNNNNNNNNNNNNNNNNNNNNNNNNNNNNNN
NNNNNNNNNNNNNNAAGACCTGCTTCATCATCCTGTCGAAGCTGGTGGAGCTGTGGGGTGAGACGGTCCT
CTAACCTCCGTCAGATGGATGCTTCGTCTGTCTGTGTCTCTGCTCTAACATTTATCTGGTCTGACCTGCA
GGAGGTAAAGACGGCATG
>21697
TGCAGGCTGACTGGAGGTCAGCAGGGAGCCACAGACTAAAGTCAGAGGTGTGGGCAGACGGTGGTGACAG
AATGGACCTCCTCCATCAGATCCAGGACCACCTCCACCTCCCCTCTGTGAAACAGGAGCTGGAGGGGGGA
CCTGAGGAGGAAGCTGGACCTCTCCATCCCTCCTCCTCCTCCTCCTCCTCCTCCTCCTCCTCCTCTCTGA
GCTGGCAGAAGCTATTCATCATCCTGGTGGTGAACGTCTGAGCTGTTTGATTTAAATGAAATATCAGAGG
TCAAGTTAAAACAAACAATAAATTCATGANNNNNNNNNNNNNNNNNNNNNNNNNNNNNNNNNNNNNNNNN
NNNNNNNNNNNNNNNNNNNNNNNNNNNNNNNNNNNNNNNNNNNNNNNNNNNNNNNNNNNNNNNNNNNNNN
NNNNNNNNNNNNNNNNNNNNNNNNNNNNNNNNNNNNNNNNNNNNNNNNNNNNNNNNNNNNNNNNNNNNNN
NNNNNNNNNNNNNNNNNNNNNNNNNNNNNNNNNNNNNNTTATGTCCATAGAAGCTGCTGAGCCCGGTTAC
ACTGCCGGCTCGCCCAGCTCCTGTTCTGACAAACTGAGCTAACATTAGCTACCAGCAGCTAACAAACTGA
GCTAACATTAGCTACCAGCAGCTAACAAACTGAGCTAACATG
>21718
TGCAGGACACACACACACACACGTGCGTTACCACACACACACACACACACACGTGCGTTACCACACGCAC
ACACAAAAACACACACAGGGAAACTCCACTGAAACACTGAGACCCTCCGATCAGTCACACGTTCATCAGA
AATGTCGATTATCAACTTAAAGTTAACTTCAAAGTTTAAGGAGGCAGAGCGGGAACCACACATGCAGAGC
GGGAACCACACATGCAGAGCGGGAACCACACATGCAGAGCGGGAGCGGGAACCACACATACAGAGCGGGA
ACCACACATGCAGAGCGGGAACCACACATGCAGAGCGGGAGCGGGAACCACACATACAGAGCGGGAACCA
CACATGCAGAGCGGGAACCACACATGCAGAGCGGGAGCGGGAACCACACATACAGAGCGGGAACCACACA
TGCAGAGTGGGAGCAGGAACCACACATACAGAGCGGGAACCACACATGCAGAGCGGGAACCACACATGCA
GAGCGGGAGCGGGAACCACACATACAGAGCAGGAACCACACATGCAGAGCAGGAACCACACATGCAGAGC
GGCAACCACACATGCAGAGTGGGAGCAGGAACCACACATACAGAGCGGGAACCACACATG
>21727
TGCAGGATAAATGACTTGTTTCCGTCGTTCATCATCCACCCTGACTGACTGAACCCGGAGGGAGGACACA
GAGGAGCGCTCAAACACCAGCAGGACCACAAATCCACCATCAGCTCCTCCATAAATCCTCAATCTGTTTA
GCGATGACAGAAGTGATCTGCGTATCGGTCGGGATCAATCAGCGGGTCCAAGACCGATGAGTTTGTTCTG
GTTTCAGCCCAATATGTCAGCCTGACACCGAACATCCGTCATCAGACGAGGTTCAGCTGCCAGCGTGACC
TCGGCTGCATGAATATCTTCAGTTAAAGACTCTTTGTGGATTTCATTTTTCTACATTTATTTCTTTGATT
AGACAGTTTAGAAAAGTCATTCTTCATTTGAGAGCTCTGAATTATCCAACACGTAAGTTAACATGNNNNN
NNNNNNNNNNNNNNNNNNNNNNNNNNNNNNNNNNNNNNNNNNNNNNNNNNNNNNNNNNNNNNNNNNNNNN
NNNNNNNNNNNNNNNNNNNNNNNNNNNNNNNNNNNNNNCCTCGGACCTCCTCCAAGTAAGGCGCCAAGGA
GGCATCAAACCTCCTCAGCTGGAAGGAGCAGCGGCTCTACTCCGAGCTCCTCACCCTGTCTGTAAGGCTG
AGCCCGGACACCCGGAGGATGAAGCTCATTCTGGATCTCATG
>21735
TGCAGGAGATCCGTCGTCTCCTTCCGCTGTGAGGAAGCAGCTCTCCCCCCTCCTCCACCCACCCGCCCGC
TCCCCGCGCCTCCGCCTCCGCCTCCACCGCCACCTCGCTCCTCTCCTCGGCTTTCTATTGTTGTTCTGAT
TTCACGCTCTGCGGNNNNNNNNNNNNNNNNNNNNNNNNNNNNNNNNNNNNNNNNNNNNNNNNNNGGTAAG
CTCGGTGCTGGGTGAGGAGCAGGACGCGGTCCCGGTGCTGGAGGACGGAGCTGATCCACGAACCAGAACT
TTACAGTCACATTCCTGCGGGACTAGTTTATCACGGAGGCAGAGTTTACACCGACTACAGCGGCTCATGC
ACGCACAGAGTGCGGGGAGGGCAGTTACTGACAAAGTGATGAAATATAGTATTAATATTAATATGAATCA
ATGTCTGCAGGACAAAGACACACCTCATGTTCTAGAACCAGAACCAGAACCAGAACCACTTCTATTGAAC
ACAAACAAGCAGTGTGACTCTGGTGTCACTTCATGTTCACACACAGAATATATATACACATATATATTTA
TATCAACAACAAAACATG
>21738
TGCAGGTGGACGACATCCGCCACGCCATCGCCATCGACTACGACCCGGTGGAGGGATACATCTACTGGAC
GGACGACGACGTGAAGGCCATCCGCCGCTCGCTGCTGGACGGCAGCGACGCCCAGTTCGTGGTCACATCT
CAGGTGAACCACCCAGATGGCATCGCCGTCGACTGGATTGCCCGAAACCTGTACTGGACCGACACCGGGA
CGGACCGCATTGAGGTGACTCGACTCAACGGGACCATGCGCNNNNNNNNNNNNNNNNNNNNNNNNNNNNN
NNNNNGAGCCATCGTACTGGACCCTGTGGCCGGGTGAGTGTTTGACATACTGAAGTGTTCCGGAGCTTTC
AGCAGCTCCTCACCGTCTTCGCTGCTCCACACCACACCCTGCAGTGATGACTTCCTGCTCCTGTTGTTTC
AGGTACATG
>21797
TGCAGGTGGAGTCGAGGATCATCCCGCCGGACAACCTGAGGAGCATCAAGATTGTCCCCGAAGGGCCTCA
CTGCCCGGATACAGAAGTGATGTGAGTTTAAGCAAAGTCAAAGACAAAACAAACAAACAGACAGCCAGCG
TCAAGNNNNNNNNNNNNNNNNNNNNNNNNNNNNNNNNNNNNNNNNNNNNNNNNNNNNNNNNNNNNNNNNN
NNNNNNNNNNNNNNNNNNNNNNNNNNNNNNNNNNNNNNNNNNNNNTTTTAGTTCATTTTTTTATCTACAA
TTAACATTTAATTGTACATTCTGTAAACATTATCTCCCTACATAATGATCTAAATACTCAGATGCCACAA
AAAAACACTCAGTGGAGGTGAGACGGTGGTATCAGACTGTTTTGAGGCATG
>21841
TGCAGGAGAGGGAACAGGAGCGAGGGCGGGAGAGGGAGCGCAGCGAATCCCCGGCCGCCGACTCCGACAA
CTCCTCCGTTCACGATCAGCCGCAGCACATCGCCATCCAGGTGTCGGTCCACCCGCAACTCGCCGCCAGC
GGCTANNNNNNNNNNNNNNNNNNNNNNNNNCCGGACGCTGCACCTTCCTCGCCTCCGCCGCTGACTCCTG
TTCACCACGAGGAGCAGCCCGACGCAGAGGAAGAGGCGGCAGAAGAGGAGGAGGAGGAGGAGGAGGGGGA
GCAGGCTGCAGCGCCCGAACCCACGGACAAGACCCCTCCTCATTGCCAGGTGTTTTACGAGAGCCATGTN
NNNNNNNNNNNNNNNNNNNNNNNNNNNNNNNNNNNNNNNNNNNNNNNNNNNNNNNNNNNNNNNNNNNNNN
NNAAAAGGTCAAAACATTTTTAATTTCACATTTTTTGAAAGAAACAATCACATTTTTTAATCTCTTCTGA
ACAATCTCTTGAAACCTTTGTAGTCTGAACTACTGAGAATAAATCGTGAGGTTTTTAGACACTCTGGACT
TTCATGCTTGAATGTACACGGGACGGGGGAATCATTCATG
>21954
TGCAGGCGGGTGAAGAAATCAGACGTGAAGGACGGCTCGTCTCGGCTGAATATTTAGTGGATTACATAGA
GCTTCTGTCCAGCTTATTTCTTTAATGATTCAAATCTATTTTCTCAGCTGTAAGACATCTGACAGATTGT
GTTCTNNNNNNNNNNNNNNNNNNNNNNNNNNNNNNNNNNNNNNNNNNNNNNNNNNNNNNNNNNNNNNNNN
NNNNTGACCCGTCTCTATGTATGTACTGTGCTTATTATTAGCCAGATGACCAAAAGAAGTGCACAGAGTG
AGGTTGACATTTCCTGTTTACACGTCGTCCACTTTAGTTTGTTTTTTAATCTATAATGATAAATCAGTTG
TTTCACATGNNNATTCTCGGGGCGCGTTTGCTTCAACTCACAGCGTCCCACTTATTGCTGACGTCCTGGG
GGGAGAGGGTGGTGTAAGGGTTGATTCCGGACAGCTTGATGCCGTAGGTCTGGGCGATCTTCAGGATCTC
GTTGTGGATGCCCATGGTGGCCATG
>21964
TGCAGGATTGCTTGTAAATGCTCCTTTTGTGTCTAATTCCACCCGTCTGGTGCTTCAAACAGATTAAAAC
AGACACCGACACCAACTTAAAGATAATTCAGTCTGTTCTGTTGAAGAGTTTTGCACATTTCTAAAGATAG
AGACANNNNNNNNNNCTAAAATGAAGCAGCAGAGGCTGAAACATCCAAACTTTTTGGTTTATAGTACGAG
CCAGGCTCCAAAAAAACTCAGTCATTGTGCCCCAATTGTACCCAGTTCCATCAAACCACAAACCTCCTGT
TAGTAATGTAAACTTCCTGTGAAAGTCTCAAACCTTGACACTTCATAGGTTGAGTGTTGTTCCTCATGAG
TGAGCTGTGTGAACCATCAGTGTGAGACGAGGCCACCCCCCTGCTGTGAGGTTTTTCATTACCTTGCGCT
CTATGATCTCCGCAGCCAGCCTCTTGGCATGGCGATAGCTCAGGTTGCTGGCAGGGACCCGAACCTCCTC
CCTGAACAGGCCGAGCTGGAACTGGACCAGAGCCGACACAGAGAGACTGGTTAGACCGGAGGGAGCCACT
GCGGACATG
>22018
TGCAGGGCAAGAGGGGTATAGAGAAGCCTCCGTTTGAGCTGCCCGAGTTCATCAAGAAAACGGGAATCCA
GGAGATGAGGGAGGCCCTGCAGGAGAAGGTGAGCTACCACGCTGACGTTTATTAATTTTCTAGCTGCTCT
TTACACAACAAGACGTGAAATTCATTTATTTCCCACATTTACAGGAGGACGCCAAAACCATGNNNNNNNN
NNNNNNNNNNNNNNNNNNNNNNNNNNNNNNNNNNNNNNNNNNNNNNNNNNNNNNNNNNNNNNNNNNNNNN
NNNNNNNNNNNNNNNNNNNNNNNNNNNNNNNNNNNNNNNNNNNNNNNNNNNNNNNNNNNNNNNNNNNNNN
NNNNNNNNNNNNNNNNNNNATCTTGTTGGTATCCTGTGGGAAGAAGTCTTGAAGTGACCCGCTGTGTGTT
TTTGTGTCTCTGCAGGGAAAAGAGTTTGAAACTCGGCTGAAGGAGAAGAAGCCAGGCGATCTGTCTGACG
AGCTGCGTATCGCTCTGGGCATG
>22038
TGCAGGAATGTGTCTCTCCTTATTAGTATCAGTTCTCAGATTTGGTCTTTTACCCTGTAATCTGATAATA
ATCCTCACATCACGTTACTTAATGAATTTAGAGGCAAAGAGAGGCGAGTAAGGACTCTACTCAGAAGATT
TTAAAANNNNNNNNNNNNNNNNNNNNNNNNNNNNNNNNNNNNNNNNNCTCTCCCTCTGAACCTCTTTTTA
TGACATCTAGCTACACCTACGAGGACTGCAAGGCCACCGCTGATTGGCTGATGGCCCAGACAGACGTCCG
ACCAACAGTGGGCATCGTGTGCGGCTCGGGCCTGGGCGGGCTGGCTGACATGNNNNNNNNNNNNNTGGCC
TTCAACTACAAGGACATCCCCAACTTTCCACAAAGCACCGGTGAGTTCATAATGAAAACCTTGCAGTAAC
TGACTGGTTTCCATTCATTTTTGATATTTACTAACTGGCTTTGTGTTGTTTTTTTTCCCTGCAGTGCATG
GACATGCCGGTCGGCTGGTGTTCGGCACCTTAAAGGGGAGGCCATG
>22178
TGCAGGAGTTATCCAGGGGGGCGTTCCTTCACACACCCTACCTCACCCACCTCAACCTGCAGCGCTGTAA
CATTATCAAGGTGAAGGAGGGCGCTTTCCGGACTCTGGGTCGAGTGGTCTCCCTAAACTTGGCCTACAAC
AAAATNNNNNNNNNNNNNNNNNNNNNNNNNNNNNNNNNNNNNNNNNNNNNNNNNNNNNNNNNNNNNNNNN
NNNNNNNNNNCTCTCTCTACCTCTTTCTTTCTTCTGACCTGACTATTGCAGGAGTCCTTCGATGGCCTCT
CCTCCTTGAAGGAGCTGCACCTGGACCATAACCGTGTGGAGGAGATCCAACCTGGAGCCTTCACACAGCT
CGGCTTCCTCAACATGCTGGCCCTCACCGACAACCAGCTGGTTTACATCCCCAACATG
>22182
TGCAGGACAACCCTCTGCTGTGTGACTGTCCTCTGCTGCCTTTACGCAGGTCAGTGCAGAGTTTCTCTGG
AGTTTGTTAGATATGATCTTTTTGGGAATAACTTGAACTGCTAAAGCAGTTCAAGTTAGAGGAAAGAAAC
ATCAGCAAAGTGGCACAGTTGGTGATAATTGTTGCTATGTTTCTTTCTTTGTCTCTGTCCCTCAGGTGGA
TGGAGAATGTAACTTTGGAGGTCATCGCCACCTGTGGTCACCCTCCTGAGGTCAGAGGTCAGAAGGTCCG
GGATGTCCATGNNNNNNNNNNNNNNNNNNNNNNNNNNNNNNNNNNNNNNNNNNNNNNNNNNNNNNNNNNN
NNNNNNNNNNNNNNNNNNNNNNNNNNNNNNNNNNNNNNNNNGGCCTCTGGAGTCAAAGCTAAACCTGCAA
AGCCCAAAACTAAACTACCCAAACCAACCAAGAGCAGACCTCAGAAGAAACCTGTGGCACCAAAAGTGAC
AAAGAACAAGAAGATGCTGTAATAAATATCAGTCTGGGCATCATGTTATTGCAGTTTGACAGTGTGAAGA
TTTTTTTTTAAATAAAGCAACTTTGTGTGGAACATACATGTACTCTTTATTATCGGAGCATAATAAACTC
CCCTTCCCAGTCTTGTTGTACATG
>22216
TGCAGGATGCTGTTACAGCTCCGGTAATTTCTATGCTGATCTCATTGTGCATTAAAGTGTGTGTTTCTTA
TAACCTTTATGGCACTCTTATAGCATCACTACAGGGAGCAGCTTTACGGTATCCAGAGTGATGTATGGGA
TGATTTTTTCCCGTAAGGAGGAGGTTATCTTCTGCAATTCAGAAAAGAAACACGGCAATCACATGACTTG
TTATCTGCCCGGATACTACTGTAGCGGAGTTGGGAGCTGAGCTGAGCTGAGCGGCGAAAAAACAACACAG
CAGGACGGATCACAGCGCTCACTCACTCCCACCCACATGTTATGACTCACGTATGAGTCACCAAACGTGA
CGGTAAAATCACCGCCACTTCTCTGGAATATCAACAAAAAAAAAAAAAAAAAAAACATTAGGGTAAGTTG
CTGCCTCATG
>22232
TGCAGGAAGCAGCGGCGTCGGCCCTCCACGACCTCGGGCCCTTCCGTGGAGCTGACCGGCAGGTGGAGGT
GGTGGGTGAAGGTAAACAGGAAGGCCTTGGCCGCCAGGCGACAGAGCGTGCTCTGTAAGTGGAGGAAGTA
GGTGGAACCACGGCGGATGTAGGTGCGGTGGTCGGCTATGTTGGCAAGGAGTTGGCCACGGTACGGCGGA
CAACGTAAGGTCTTCTGGTCGGCATCCAGGATGGAGATGTAGCGGCTGTAGCGGGACAGCGAGTAAAGCA
TGCTGGAACCCACAGGGGATGCTACTCTGTGGGGGGACAGACGGACAGATGGTGAAATTAATATTTTTCC
AAGGAGGATTATCATGGCACCATTATGTCACCTGTAAATACAGTCTGCATG
>22244
TGCAGGAGAAAGAGGAGAGAGCGGAGGGCTTTCAGAGCGGTTTCAGAGCGGTTTCAGAGACTATATTGGT
CATTTTTGCTTTTTTCACTTTTATTTATTTATGGATTACCTCTGTGAATGAACTCAGCCACCTTCTTGAA
GTCATCCTCCACCAAACCTCTGGAGGNNNNNNNNNNNNNNNNNNNNNNNNGACCGCTAGGACGCAGAGCA
CTCTTATCCCCTACAACGAAAACACAGAGACACGTTAAGAGCGTGAAAAAAAAACCTTCACAAGCATCGT
TCAGAGTCAAAAGACGACTGTGAGGGGCTACACCTGTATGCTAACAAACCTGCATGNNNNNNNNNNNNNN
NNNNNNNNNNNNNNNNNNNNNNNNNNNNNNNNNNNNNNNNNNNNNNNNNNNNNNNNNNNNNNNNNNNNNN
NNNNNNNNNNNNNNNNNNNNNNNNNNNNNNAGGATCAGATGGTTGTCAGAACCGCCTACACGGGAAGAGA
AAGAGGAGATCAGATGAAGCTATTAGCTGCAATCACGACCCTTTTTAATCATCACAATACTATGATGATG
CTATCATAAATAATTTCTCTGGTATGTCATCATG
>22257
TGCAGGACCTCCTGGGATTTATGTGCACAACTGAGAATTCAGAGTCAGTTTAAAGCGATTTAAAGTCATC
CCTAAACCAGTCATACTTGACTTATTGCTGTGGCATTTGAAGAAGCTTTTAAATAGACTGTAAAGAGGAG
ATTTCNNNNNNNNNNNNNNNNNNNNNNNNNNNNTAATTTAGTTAAAAATGTGTTTGACGTGTCGTACATT
TTGTCTTTTTGTCCCCTTTTGGAATAAAAATGTTAATCCCAGTTTGATAACACTCTCTGTATGCAAAAAA
TGTGCTTTAAATATCTAAAAAAGTTGCAATTTAACATGC
>22259
TGCAGGAAAGAAGGACTCCCGCTCCCGCTGCTGTTGGAAAGCCGGGGAGGGGAGCGGACGCGAAACAAGG
GGGAGACACGGGAGGTAAAAGGGGCCATTAATAACCTGTTGTTTGTGTGTTTTTGTTTTTTTATCAGAGG
GGAGANNNNNNNNNNNNNNNNNNNNNNNNNNNNNNNNNNNNNNNNNNNNNNNNNNNNNNNNNNNNNNNNN
NNNNNNNNNNNNNNNNNNNNNNNNNNNNNNNNNNNNNNNNNNNNNNNNNNNNNNNNNNNNNNNNNNNNNN
NNNNNNNNNNNNNNNNNNNNNNNNNNNNNNNNNNNNNNNNNNNNNNNNNNNNNNNNNNNNNNNNNNNNNN
NNNNNNNNNNNNNNNNNNNNNNNNNNNNNNNNNNNNNNNNNNNNNNNNNNNNNNNNNNNNNNNNNNNNNN
NNNNNNNNNNNNNNNNNNNNNNNNNNNNNNNNNNNNNNNNNNNNNNNNNNNNNNNNATAAGTAAACAATA
GAAGCTGCAGCGTGATACAGTACTGCAATTCAATTATGGTTTGCTTGCTGGAGCCTTTTAATTTAAAGGA
GGAGGGGCTGAGAGCGCCACCTCAAGTCTGGGGAGGGAACCTGCAGTGAATTGGCCTCATG
>22260
TGCAGGGTCCTCGGAGTGGTCTCTGTCGGTCGGCTGGGACCTGGTCTCTCCCCCTTCTCCTCCTCCTCCT
CCTCCCACTCCTCCTCTTCTTCCTCCTCCTCCTCAACCCGTCTCCATCAGCCAGAAGGGAAGCCCGTCCT
GTGTGCGCTCCTAACGCACCATCCAGCAAGAGAGGGAAAGGAAAGGAAGCGTGGATGGATGGATGAGGAG
AGCGAGAAGAGGAGGAGGAGGGTGAGGGAGGAGGAGGAGGAGGAGGAGGATGAAATCATTGAAATGCATG
>22328
TGCAGGAGTTCCTCTACAAATGCTCCGACAAGCAGTACCTTTCTGTCTGTGCAGCCGACACGACCGTCTA
TGAACTGACCTTGCAGGCTGTAGGCGCCGTCTCTGAACTCCAGGGTGAAGTAGTCGTAGGAGGAGCGGTT
GGAGTCCAGCGTCCCCGTCACCTTCCTGCAGCCGATGAAGCCGTGCTCGCCGCGCAGCACGATGATCGGG
CGGTTGATCAGCTTCATGATGAACTCCTCGGACTCACCTGGAGACAGACAAAGGACGCAGAAGACATGNT
TACTGGAAGGTCGTGAAGAACTGTTCAATCACACAAAAACACCAAAATCTGCAACTTGTGCATTAAACTG
CTCGAGCTCAGAGTGCTGAGTGTTCACAGAGCCTCATTAAAAATGTATGCAGAGCAACTTGGCTTCAAAC
ATG
>22369
TGCAGGTCGCTGCCCCCTCCTCGTTGGACTTATGTGTTTATGTTTGGACACGGTGGTGGGACATCCGGAA
TGGGGCATCCGTAGGAGGAGGACGACGCTGTTGGTAAATAGAGTGCGAGCGCACGCAAGGCGCGCGTGAG
AACCTGCACGAGATGGACTTTAAGAAGACGAAATTTGGAAGGTAATTTTATTTTTCCACAAGTTTTGACT
CGTGCTGATATCAGCCACCGTGTTTTTGTCATGTGTGACAGATCCTGTGCGTCCATG
>22387
TGCAGGCGGATGCTGCGGTGATGCAGGGCAGCAGCGGAGGGAGAGATGGGAAATTTTTTGCAGCTTGGAT
TTGGGTTGGATGATTGTGAAGTGTGAATACACAATGCAACTTGAGTTCTCTGCACGAACTAGCTGGCTGG
CATCNNNNNNNNNNNNNNNNNNNNNNNNNNNNNNNNNNNNNNNNNNNNNNNNATTACTTCATTTGATGTA
GCTGTTTTTATATTTTCTGATCTTCCTTTCTTACGTGCAGAAATGTCATAGGGCTCTAAAAATAAACCAC
TTCACACTAACAGGGAAGTACAAATATACATAAACAACCACGTGATGTGATAACATGTACATGCCTACAG
CATCCAGTCAAGTGTTCCTGTACTCTCTACTCTTTCATTTGATACTTCCTCATACAGCACAATCACTACA
TGNNNNNNNNNNNNNNNNNNNNNNNNNNNNNNNNNNNNNNNNNNNNNNNNNNNNNNNNNNNNCTTTTGCA
TTGACGTTAAAGAAGATTTAAAGATATGCTACTTTCTGTTAGCGATGAACGAGCATCCATTTTTGCTCAC
GGTTCACTGGATATGGAAATCGATATTATTCATTGTTCATTGTTCACACGGTGATGTGCTTTCATG
>22410
TGCAGGAACAAAAAAACCCTGTTATTGATCTTTTTTCTTTTTTCTTTTTTTTTTATAAAATGATATTAGT
AGTTTTAACATATTTCTTTGGAAGATTTTAGGTTAAAGTAATAAAAAGCAAACTCCAAAAAAGCAGTATG
TAACAGTGTCGTTGTTAACTGACAGTAGCATTTAGTTTAAAGTAATAACTACGTTCATACTTTGCTTTGG
AATGTTATTTCATGNNTATTTGTACACTAATGCAAATAAACTGCAGTGAAACGTAGAAGTTTAAAGTACT
TGTTAGGAGTCCCGCAGTATTGCTACATATACGTAAATCAGCTACAGTATGGGTGTCGTTTAGCTCAGTC
GGTAGAGCAACCGCCCCATGTACAAAGGTTCAGTCCTTGCCGCGGCGGCCCAGGGTTCGAATCTGACCTG
TGGCTCTTTCCCGCATG
>22470
TGCAGGTATCTGGTGTGCGTGACAACAGGGACACACTGCAGGCTCTTGGCGTTGCAGCAGCCAGAGCAAC
GCTGCACTTCAACGCAGGGCGGCCATAACAGGAAGTTAGCATTGCTACGGTCCAACATCCCCCTGGTTAC
TTCAACCACCTCTGTACGGACTTTACAAAGAGCCTGCTGAGCTGGCTGGGCATCTGAAGGATGAGATATG
ACATGAGTGTGAGCATGNNNNNNNTACAAAACAATGGACCCCTGGGCACAGACCAAGCGGCAACCTCCAA
AAACTGCAGTTCCTCAAACGGCCACTAGAGGCTTGCTACAAAATGATCTCCATAAGCTTCCATAATAATA
TGTCCAACTTCACAGCAGCAATAAACATGTTTACAACAAATTTCCCCATTCATGACAACTGTGCTGAGGC
TGCAGAAGCAGCACTGCCAAGATGTTGGTGGCCAGCTCATGTCAAAGAGATGATGTCCATATTTATACTG
TCTATGGCACAGACATG
>22623
TGCAGGATGGGCGCTAAGTGAAAAAACGTACTATAGGCGGCGTGTGTGTGTGTGTGTGTGTGTATGCAGG
GGTCTGTTAGCATCTGTGAGAGAGAGAGAGTGTTTGTTTACATCTGTGTGTGTCCTTGATTTCTGTGGAT
CGTCACTACGCTGCCACATGGGGCCAGTGCCAATTATATCCGCACTGAGCTCGTCAACGACACACCGCCA
GAGAGACGGGAGAGGGAAGGGAGTGAAGCAGAGCAAACATGATTTAAGAATACGTGGATATATATGTGTG
TGTATGTCCATACAAGCATGAAAACGTGCGCTCATGCATGAACGTACCGTACAGTTTGTACATCAGGTGG
CCAACATGTCTTCTAATCCAGTTATGGTCTTACTATTATCTCTAAATGACTGGCAGGACCTCAGGTCTAC
CAATCTATTTGCTGCTTTATGGGACTTTTTATTCTAATTAACGTCTGACATGATGTGCATG
>22668
TGCAGGACAAAAACAAAAATAAACACTTAGCAGCTAAATCAAGAGGCCACATTTTGATTCATTAATAGTG
TTTGATTGGTAGCCTGCTATCAAAGTAGTAACAGTTAGAAACAAACAAACACATATTACTGACCTTGCCC
TGTAGGTTNNNNNNNNNNNNNNNNNNNNNNNNNNNNNNNNNNNNNNNNNNNNNNNNNNNNNNNNNNNAGT
TCTTAAACTTGGACTTAAACACCTGAAGAAGAGAGATTAAGATTAAGTTATACTGTGTCTGAAGTGCAGA
GACTATGAGGTGAACATTGTGTTTATTATCACTCTGGATTTGATATGCATAATACAGTTCTAGGGTGTAA
AATAAAACAGTTTAAACGCTGACATGTCTTCTTCCTTTTTCTGCATGNNNNNNNNNNNNNNNNNNNNNNN
NNNNNNNNNNNNNNNNNNNNNNNNNNNNNNNNNNNNNNNNNNNNNNNNNNNNNNNNNNNNNNNNNNGATT
TTTCTGCCCTAACATTTTTGCTTCCCACAGTCTCAGTCTGCAGCAGCGGTGTTTGAAGCGGTGCGGTATA
AAGCGTTACCTGGCACTCTGTGCCCTCCAGGTTGCGGGTGACGCAGGCGTGTTTGGGCCGGTGCAGCATG
>22679
TGCAGGACTTATTCCTCCTCAGACTGTCAACCTTTACTTTGCACATCCTGTCTTCTTGTAACACAGCTGT
TCGACAGTGTACTGTACAGTGCTGCACTTTAACATTCTTTCTTTGGTTGCATAAGGCAGTAGTTTGACTT
TTTTGGGNNNNNNNNNTTCTTGCTGAGAGTTAGATGAGAAGAAATGTGTCCATCCATTAAATATGAAGCC
ACAGCCAGGAGACTGTTAGCTTAACTGAGTGTAAAGACTGGAAACAGGAGGGAGCAGCTAGCCAGGCTGT
GTCTGAAGGTCCAAAAACATGTAGACATGNNNNNNNNNNNNNNNNNNNNNNNNNNNNNNNNNNNNNNNNN
NNNNNNNNNNNNNNNNNNNNNNNNNNNNNNNNNNNNNNNNNNNNNNNNNNNNNNNNNNNNNNNNNNNNNN
NNNNNNNNNNNNNNNNNNNNNNNNNNNNNNNNNNNNNNNNNNNNNNNNNNNNNNNNNNNNNNNNTGTAGG
AATTAAATAAATTATATATAATGTGTTAGTTAGTGATCTTTGGAGGTGCTGGTAGGCAGTGCAGTGCCAG
ACTAGCTATTTCCCTCCTTTTCCAGTCTGTATGCTAAGCTAACTGGCTGTAACGACATATTTGGCATG
>22806
TGCAGGACGCTAAATATTCAAACAGATTTTTCATTATATTGGCCAATAAATAAAATGTTGTTGCCTTAAA
AAACATTTTAAAATGCACAAAACACTCATTAATCTCTGGTTGTATGAGCAGAACTCGATGTTATACCTTC
TCAAATTCTTTCTCCTGAATGTCCAGCATGGTCTGGATCCTCCTCATCACCTCCCGAAATGACTCACCCT
GTGAGGGGGAGGCAGGGGTGTGAATCAAGGACGGAAACAACCAGACGAACACACAGCATGNNNNNNNNNN
NNNNNNNNNNNNNNNNNNNNNNNNNNNNNNNNNNNNNNNNNNNNNNNNNNNNNNNNNNNNNNNNNNNNNN
NNNNNNNNNNNNNNNNNNNNNNNNNNNNNNNNNNNNNNNNNNNNNNNNNNNNNNCAGGGATTAGCATTTC
ACTGTCCTTGTCCAAGTCCACCTGGTCCAAAGGAATCTCCTGAGTGACGGAAGACAACGGGAGAAGTGAC
AGAGGAGAGATTTAGTCTGTTACCAACTCAAGTGCAAGTTTAGAAAATGTGCATCATG
>22840
TGCAGGGGGGGTGACTGTGTGCAGGCTAGATTAGGGTTATACAACAGGCTTAAAGCTGGCAGCACTGCTC
TAGGAAGCCAATGGCAAGCAAAACCTCTTATTGTGGAGCAGAGAAATCAAAGTCGTACCAAGAGACAGCG
AGTGNNNNNNNNNNNNNNNNNNNNNNNNNNNNNNNNNNNNNNNNNNNNNNNNNNNNNNNNNNNNNNNNNN
NNNNNNNNNNNNNNNNNNNNNNNNNNNNNNNNNNNCAGTGAGAAGAAAAGTGTGTGTGCGTGTGCCTCCT
GACCTTTCTTAGTGCAGGTTAGCAAGTGTGCTAGCTCTCTCTGCCTGCTGCAGCAGTACACAGGTCTATT
TATAAACCTTCAGTTCAAATAGCAACCACTCTGTTCACTAGCCAACATGATAAGAGAGCAAACAAACCCA
TGTAGACAGCGAGCAAGTGTACGGATGCAATAAAGCATGCATG
>22941
TGCAGGATTTTTATTTTTTCTTTCTTTTTTCTTTCATCATTTATATCCCTTTTTTTTTTATCCACTTTGG
GATTATCCGCACGAAGGGATCTTTAAACCGTCGCTGCTGTTAGAACAAAACGGTAAGACTGGACTTGTTT
TTGCACCATTCATGGCTGTCTTTTTCTCTGGGCATTGCACAGTGGAAAATTTTGTTATCTGCAACCTCTG
AATTCATGGATTTTTTTTTTTTTTTTTTTTTAATGGATTAAGAGATCCATTCATGGGTAAATATGCGCAT
GAAAAACCTGGAATGAGTTTCACTCATAACCTTGTTTGATCCCTACTGACCAGCTGTTATGAGTTTAATG
TGTAAATCAGAAATATGATATAACTTATCCATCTCTGATCTGTCACCGTGTGATTGCCTGGAATTAAAGC
TAAAACAAAAAAAAAAAAAAAAAAAATCCCCCCAAAATTTACAACACATG
>22990
TGCAGGAGTCCAAAGTCAGTTAAAGCTGACACTTTAAGATTGACAATAAAGTTCTTTGGATATATACCAA
GTATACATATTTCTGCCTTCACTCCACTGATCTCAGATAAAGTCAGAACAACTTCTTTCCAGTATTTTTT
TTATTTTTGGGCAATTAATAGTATATAGTTGATTTTAGTTCTCATTTTAATCATTTTTTATGTTGGTAAA
AGTAAATGATTCATCTCTTTATTGAAGCTACACTGAGTGAAATATTCAAACCCACGACTTCATGNNNNNN
NNNNNNNNNNNNNTCCATCAAACCTAAATATTGTTGACACCTTTTGTGATATTTTATACACATTACCACC
AAAATTGAAGTACTTTTCGTATGTCTGGAAACTAGAACTTAAAAGGAAGTCCTGTGAGTTTGTATCAAAG
TTTGGCTGCGCATCATGNNNNNNNNNNNNNNNNNNNNNNNNNNNNNNNNNNNNNNNNNNNNNAATAAAAG
AATCAACCATAGACTGGAGTTCAACTTCAGCTGACAGAACGTGTATTGGTTTCCAGCACCTATAATAACT
GATGTGTTTAATTCTTTCAGACTGTCCGGGTACACAAAGTGAGCAGGCAGGAAAGACGTCGTCATG
>23052
TGCAGGGCTTGAACTTAATTTGAACTTAACTCACCACAGTGACCTTTACATAAGAGGAAAGAGGAGAGAC
AGGCGGGGAGGGCAGGCAGAGAAGCAGACAAACAAAACAGAAAAATAAAGGAGGAGGAGAAACACAGAAA
GTTCACACAGAATTCTTACTTCATTCCTCAGATGAATACAGAAAGGCAGGTAAACTGACTAGGACAAGCA
CTGGGCAGTAGGAGGAGGAGGAGGAGGAGGAGGAGGAGGAAGAAGGGGGACATGNNNNNNNNNNNNNNNN
NNNNTCGTCAAGAGGGTTCGGGGGAATGGGGAGGAGGAGAAGGTGTTGACAGAAAGAGGGAGGGTGAGGA
GGATAAATGTTGCTCCCAGATGAACACAAAAAGATGACAAGAGATCGGAGGAGGCAGCTTGTGCAGGTAG
CCGACATG
>23093
TGCAGGAAGCATATCAAAGAGTAAGTGTGGCATCTCAACTCAAATCACCTGATATTTCTGTTTGATCCAA
ACAATTAAAACTATAGGAGCTTAAATTTCTCTGGTTTATTGACAGAATCAGGTAAGAAAGGATGCTCAGA
GAGATGCAGATGGATGACAGCGAGTGCTCTCTATAAGAAGCAACACAAATGTGTAGATTAGCAGGCAAAG
TAACAGTTTTGATCATTTATCACGTGTTACCAGTTACAATATAGCTCATTCCCCTCAGTCATGANNNNNN
NNNNNNNNNNNNNNNNNNNNNNNNNNNNNNNNNNNNNNNNNNNNNNNNNNNNNNNNNNNNNNNNNNNNNN
NNNNNNNNNNNNNNNNNNNNNNNNNNNNNNNNNNNNNNNNNNNNNNNNNNNNNNNNNNNNNNNNNNNNNN
NNNNNNNNNNNNNNNNNNNNNNNNNNNNNNNNNNNNNNNNNNNNNNNNNNNNNNNNNAATAACAGAAAAT
TAAGCTCCATTTTTTATCAATGTTTTGGTAATCAGGAAGTGGTAAAAATTACATCATTCATTTTCCATTT
CCTTCAGCATTGTTGTTGTGTTCCTCTACGCTCTCTCTCTCTCTCTCTTTTGCCTCTCTCATGAGCATG
>23216
TGCAGGTCTTTGTATTGAAAATGAGTTTTATATTTTTCAAGAGGCCAGCAGGCAGTCAGCGCCTGTGTGT
GTGTGTCTGTGTGTGTGTATTCCTTTTTTATTTTCAATAGATGAAAGCAGACAGAGTGCAGACACAACAG
AAACGCGCCACAGAAGATAACAGCCGCCAGGAATCAGATCCACATGTACATTTGCACATTCCTACAACAG
ATTCATCACAGTCTCAGCTATTCAAATGCCATGACACAGATTATTTGGTATTTGGTGATCCAATAAACAA
ACTAAATTATTTATTGATTACACACAGCATCCTGGCAGGATTGCATATTGAGATTAATTCCATTTAC
>23286
TGCAGGCACATCCTTTCCATCGCACACCACCAAGCAAACTTTTTACTGCAGTGTGTGTATTTCACAGTTA
CAAGCAGGTAAACACACACAGGGAGCAAGGCGACGAGGCAGGCGATGTGTCAGTGCTAACAAGCACTGAG
CTGACAGAGAACGGTGATCATCTTGTTGCCACAAGTGTATCCTGATTGTTGCAAAATGCTAAATAAAGAT
GCAGTGTAGCTTCAGCATCTCATACTTCAGCACAGGTGGGATTTGTTAAAGCATGACNNNNNNNNNNNNN
NNNNNNNNNNNNNNNNNNNNNNNNNNNNNNNNNNNNNNNNNNNNNNNNNNNNNNNNNNNNNNNNNNNNNN
NNNNNNNNNNNNNNNNNNNNNNNNNNNNNNNNNNNNNNNNNNNNNNNNNNNNNNNNNNNNNNNNNNNNNN
NNNNNNNNNNNNNNNNNNNNNNNNNNNNNNNNNNNNNNNNNNNNNNNNNNNNNNNNNNTGTTGACAGGCC
GTCACAGCCACGTGTCACAGAGTAGAGGACGAAGGCTCCGGAGGGACCGAGATGCTGGACGGGGGTGAGA
GGTCATACGGTGACGTATTTTAGCTCTGCTTCACCGAGGAAGGCGGCAGAGCCTCGGGCATG
>23287
TGCAGGTATCTGACAGACAGATTTCACATATACCCTCATTTCCCCTGAATCTATCTTCCTGTCACACACA
GACACACAGCTCGAAGAATGTCTGAGAAAAAGCTATTTTCAGAGAGAGAGAAGAATTTTGGGGCATTGCA
CTAAAANNNNNNNNNNNNNNNNNNNNNNNNNNNNNNNNNNNNNNNNNNNNNNNNNNNNNNNNNNNNNNNN
NNNNNNNNNNNNNNNNNNNNNNNNNNNNNCTTCTTTTTTTTTTGTGGCTTGTGACCCCTTAAAACAATGC
AGCATCTATTTGTGACACCTTGTTGGTGGTTATGACCAGCCAATGAGGGGTGATTATGTCTGTTTTATTT
TTTTAGAGCTACACACTTTGTGTAGCAGAAATGTGTTTTTCCTAGTTCTTGTCCTCTTAATAATCTCGTG
ACCCCGATTATTAAGATCAAGATTTATCTGTGTCCCCTTACCGTCATGTNNNNNNNNNNNNNNNNNAAAA
AACACACCACTCCTTCACCTCATCCCCCTCTAGCCTGGTTATGCCTCGCAGCTTGGGAACCACTGATTTA
AACAAAAGCCTTTATTTACTGTTTGACAGCACATATTCAGGAGGAAACATTTGCTCTTTGATTTGATAAC
ATG
>23289
TGCAGGACTGTATCATAGCATATGCACTTCATTATTTACGGCTCATTCTTTCCAATGGACCTGCAGTGAG
AATAAAAACCCTGTGAGACTATCGCTGCCGTACACTAAATTAGAGTAAATTAGTAGAGTTACAACCTCAG
CGTAAACTATACCTTCACATATTTAGTGTTTATTCGTTTTCAGTGAAAGTGCGTCACAGTAACTAAATCT
TGCGCTGCAGTCGGACTTTTAATCCAACCTTTCCATCTGCAGTGCCAGTTGTGATGACATGCNNNNNNNN
NNNNNNNNNNNNNNNNNNNNNNNNNNNNNNNNNNNNNNNNNNNNNNNNNNNNNNNNNNNNNNNNNNNNNN
NNNNNNNNNNNNNNNNNNGTTCACTCATATATTTTCTGTTAAATACTGTATTATTGGCTGGCCTGGATTT
GGAACGCTAAAACACGCTCATAAATTAATGATACGAACGCATCATCATCACTGAGACGCAGTGTTCAAAA
AGAAATCTGGGATGAGAGACCATGTGAAGCTGTTAGATGGTTCATTAGTATGTGTGATTTAAAAATCTCC
CATG
>23329
TGCAGGAATACGGTAAGACTTATTGCAGCAAGGTTATTGCTTCTTTCTTGTATCCATTATTTTGTTGTGC
ATTTGTTTGTGTGTGTGTGTGTGTGTGTGTTTGTGGCTTTTGGCTAATGAGCTTTCCCATCAAATGCTGC
CACATTGTCCTTATTTAAAGTGTTTAACCAACATGCTACGATACCCACAATGAGTAACATG
>23356
TGCAGGACTTTTGTTCCCCCGAAGCTCCGTTCCCTCCAGTAAACTCATCTGGGGCCTGGCTGGGCAGCCC
TCCCAGTCCTTTCATTCTCCTGCCCAACTCCAGCATCCTAACCTGGGCCTCCAACGCCAGCTACTACACG
TCCTGGCCGCCCCTCAGCGCACTGAGGCTCTTGACTTCACTGGAGGGCCAGTCGTGTGTGGAGGCGTGCC
AGAGTGCAGGACTAATCTGTGAACCCGCCTTGTATCGTTTCATCAACATTAAGGAGGCCTTCAGCGCGTA
AGATGATTCTTCATTGGGAACATGTCACCTTTATACTCATG
>23357
TGCAGGTGCACAGACAAAATAATCCACATCAGGAGTATTTTCAGTGCTGTAATGCAAACACTTGACCTGT
CAGCTACAATAAATGCTCCACTGCAGAGCAGGGACAAATTATACATTCAGCAAAATATACAACATCTGAA
CCGCTGANNNNNNNNNNNNNNNNNNNNNNNNNNNNNNNNNNNNNNNNNNNNNNNNNNNNNNNNNNNNNNN
NNNNNNNNTTCAGGAAATAATATGAATGCAGTTATGCCACCCAATAACAAATGAGGTCTAGAAGCAGAAT
TAGACTCTGGTGAGAGCCCTGATTAGATTCCCCCTCCAGCTGGGGCTATTCATAAAACCCAGGTAATAAC
ATTTCTCTGACATGTCCCACTGGCCTCCAGACCCGTTTATTAAACAGGTTCCTTGTGCCCGGAGGCAATA
ACTAGGCTTCCAATCTCTCCATCTCAGCTGCACTTCCACTCCCAAACACAGACAACATCCATGATACACA
CACACACAAACACACAAACTCAAACCTCATCAATCATATAAGTAGGTATGGAAAGGGGCAGCAGAGGTGT
GTCGAGATGCTGTTTGTAATTTTTTTATATTCAGTCAAACACTTTATTTTCATG
>23374
TGCAGGATCAGTTCAACTGCTTTGATGCAACAGACAGCAAACCGCAACAAAGTTTATTCAGCCGTCCTCT
CTCTGACCTGCACGCTCTCTCCCTCCCTGCACGTGAGGGCTTTCTCCACCATGCTGTAGTCCTTCCCCAA
CACCCAGCTCTTGTCTATCAGCTGTGCATTAACAACACCGAGGGACGTGATGCCATG
>23483
TGCAGGTTTGTAGCTCACTGGAATCTGGCTAAGTCCCTGGCGAGTTACTACCAAGAGTCCGGGCGAGCTG
GGAGAGACGGGCTGCCCTCCTCCTGTCGCACATACTACTCCCCCAAAGATAAGGAGCAGCTTAACTTCCT
CATCCNNNNNNNNNNNNNNNNNNNNNNNGTCAGCTTAATAACACGAGAATTTAAAACGTGGGGAGCTCCT
TTTGAATAAAACCTGAAGCAACATTTTGTCAATGTGTCTGCAGGAAAAACGTGGCTCTGCAAAGGAGACG
GACAAAGCAGCCATCACAGACTTTGAAGCCATGGTGTCATTCTGCATGCAAGAGGCGTAAGTACAGAATT
AAGAGCACACACACACACACACACATGTAAACAAACACGCACATATGCAAGTCACTTTGTTTATTGCATA
CAAATCTGTAGAGTTAAAGTATGACACCATGACATGAAGTCTTCACCCTGTGCATATAACGTGCAGTTTT
ATACACATACTACATATACTACTACACTATACATATACTACATG
>23515
TGCAGGGATAAAAATAAAGAAGAATGGTGCAGCATTTGATTGGGTCTGTTCACTTTCTACTAGAAAAAAA
AAACTCAGGTCGAGGCTACGCTAATTCATTTTTATTTGGTGTTATGTAACCTTGGAGGCTAAATCTCAAT
ATCAGNNNNNNNNNNNNNNNNNNNNNNNNNNNNNNNNNNNNNNNNNNNNNNNNNNNNNNNNNNNAGATTG
AGGGAGTGGCTTCATATAAAAAGTTCATTTTAAAATGCGGTGGTGAAAAATCAAGAGCCAAGACACGGTC
TGGAGAAAGCGTTTATTTTTGTAGAACAACACGCCAAAAAAACAAAACAAGAAAAGTATCGCAGACATGT
NNNNNNNNNNNNNNNNNNNNNNNNNNNNNAAAGGAATATTTAGACATCTCGGGAAATACACTTACTAGCT
TTAACGCTGACAGTTAGATGAGAAGATTGACACCACACCACTGAAGCCGCAGCCAGTTAGCGTAGCTTAG
CATAAAGACTGGAAACAGATGGAAACAGTTAGCATG
>23562
TGCAGGTCTCCAGGACCCTGAACACATCATTACAGTTGACTAATATATCTGTATTTGCAGGTGCACTTGT
TTGTGTGCAATGAAGACGAAGACATAAAGGCAGCATTTGAAGTGGGAGCCACTGGGGTGATGAGCGACTA
TCCGANNNNNNNNNNNNNNNNNNNNNNNNNNNNNNNNNNNNNNNNNNNNNNNNNNNNNNNNNNNNNNTTA
CTCAGGAACGATGAAGCGAATGATGGATGAGGATTGTGTGCAAACAAAAGAAAAGGCTGTGAAAGGGAAG
CGAATACATAAAGTGTCTTTTCTTTAATCGTGACAAGACAAAGAGTTGTTGGTCTAACTATTAAACACCA
TGCATGGGAACCAAANNNNNNNNNNNNNNNNNNNNNNNNNNTCTTTAATCGCTGTTGATTGAATTATCTG
CAAACCTTCACCCACACACTATCTGTAAGACACAGTGCAGGGTTTTAAGAAACAATCATTGATGTATCTA
ACAGTGCTGAATTGATTTAACTTTATTTTTCCTGTTAGTGCAATGAGACATACAACATGAAGATGTAATA
AAATAACCAGACATACACACAATATTTTAATTTAGTACAGATTTTTAGTTGTTTACGTTTCATATTTTCT
TTGCATG
>23652
TGCAGGATCATTTTGTCCAGAAAACAAGGAAACCAAAGAAAATCAGCTTAGAAATAGAAGAGAGGGAAAG
GGTTCTTAGCTGAACTGTTTGGATTTGTCAGAATTTTCTCATCATGTCAGAGGTGCTGTGGTCACACATG
TTAACTGAATATTTACTGAAGACTACAAAGACACTTCATCTTCTGACACGTTTGCAGCGATATTAACCAG
AGGTCCTGTCTGATCAATGAGAGAAAACATGNNNNNNNNNNNCACACAGGATAATGTAACATACATAATA
TTTTCATGAAGGAAGAGCTTTGAGGCTTCCCTTTTTATTTGGCTTCAGATCTGTCACGTACACTTATGTT
ATAATCCAAGATTTCAGCATTGAGGAACACTCAGGCTACATTCATGNNNNNNNNNNNNNNNNNNNNNNNN
NNNNNNNNNNNNNNNNNNNNNNNNNNNNNNNNNNNNNNNNNNNNNGAGGGAGAGATGCTGTGCTGCTGCC
AGAAGAGCTGCAGAATGAAGCCGTTTTGTCAGACGTGTTCTCACAAAACCTGCGTCTGAAAATGAGCCAG
TCAGTCAAAAACTAATTGATAACTGACGGACAAGTGGTGTGTGAGCATG
>23672
TGCAGGAGCCCGTGGGAGTCCGTCTGCGAAATATTCCGTCTAACCCGAGAGTTTACCCACAGTAGTTCCG
GTGTCCGTCCGGGCGAACATTAATATATTATATAATATATATAATAATGTACAATGTTGAATTCAGTTAG
ATAAAGCAGTAGTAAATTAACACTCTTCATGGTTTTATACAACACTTAAAATAATTTGTTGTTCAATGAG
AGCAAAATACTTTTATTTGGAAAAATAACATGTACATGAAATAATAATTTATCATCACTCTGCACCTTAT
ATATCAAACTCATGNNNNNNNNNNNNNNNNNNNNNNNNNNNNNNNNNNNNNNNNNNNNNNNNNNNNNNNN
NNNNNNNNNNNNNNNNNNNNNNNNNNNNNNNNNNNNNNNNNNNNNNNNNNNNNNNNNNNNNNNNNNNNNN
CATCGCTGATTATTCCCTGCAGGTTGGACCAGTCTGTTGTTCTTCTGCGCCCTCTCTGTACATCTGCATC
ACTATCAGAGCCGGAGCCCAGAGTGCACAGATATGGAGAGGAAGGAGGGGGAGGGTCGTGTTGTTCTTGC
CATG
>23673
TGCAGGTCAATGAGATTTATTTTGTTTATTACTCAGTGATAGCCGCACGTGCTACGTTATATATATATAT
ATATATGTACTGCTGCATTATGTCAGATCAAACAGATGTTTGCTAATGAAGAGAACGTCAGAGAACGTCT
TGATCTTAATTAACTGCATGCATGTTATTGTCATTGCCCTCAACCCGTCTGTGACACGTATGTCAGTGCA
TGACACTTCATG
>23700
TGCAGGGAAAGGACTGGAGTGGATTGGACTGAGATATACTGGAGATTCATTCTATAAAGATTCACTGAAG
AACAAGTTCAGTATCAAGTTAGACTCTTCCAGCAACTGTGCCAGAGAGCCACAATAACAGAAACCATCAG
TAGACCTGAACAAAAAAAACCCCTCAGTGCCTGAACAATTGTAATATGAAGTCACCAGAGGAGGAGCCGT
CAGACCACTAATGATTTCAACACTAGTTCACTGTTCACAATGATGCCATGACTGCAATGTATTCGACTTC
CAGAATATCTTTTACTTGTATTTTCCATGTTTCTCTTTTGCTTTAATTCCAGGATTCACTTGTTTTGGCA
TGCTCTTCACAAGTTTGAAAGCCTGTTGTCCCAGCATGATTTAACAATCAATGACAAAGAGTCATTTCAA
TCAATCACATG
>23720
TGCAGGCTGTCTGATCCAAGCTGTGTAGTGGCTGCTGAGAGAGAGACCTGACAGGTGATGGTCAGACGTT
GACCTGGCTGCACTGTCACAGAGGCTGGCTGTGTCAACTGTTCATACTTCACACCGGTTAAAAAAGAAAA
TGTTTTGCCTATGCCTAAAATAATGCCTATAATCAAGTTATACTGCAAAACCACCTCCAGATCAACGCAG
GGAAAACCAACGAGCTGGTGGTGGATTTCCGCAGGCGCAGTCATGACCCCCCGACACCAGTGAACATCCA
GGGAATGGACATAGAGAGAGTGGACTCTTATAAGTACCTGGGTGTTCACCTGAACAATAAACTGGACTGG
ACTCACAACACTCATGNNNNNNNNNNNNNNNNNNNNNNNNNNNNNNNNNNNNNNNNNNNNNNNNNNNNNN
NNNNNNNNNNNNNNNNNNNNNNNNNNNNNNNNNNNNNNNNNNNNNNNNNNNNNNNNNNNNNNNNNNNNNN
NNNNNNNNNNNNNNNNNNNNNNNNNACCGCTGACAGGAAGAGACTTGACAAACTGATCAAGAAGGCCAGC
TCTGTCCTGGGATGCCCCCTTGACTCAGTACAGGTGGTGGGAGAGAAGAGGATGATATCTAAGCTATCAT
CAATGATGGACGATGTCTCCCACCCCATG
>23732
TGCAGGTTGTCTGATCCAGTTCATACCACAGCAGCTAAATGTGAAGCCAGATCCCCTGCAGGAGAGATTG
AGGGTCTCCCCAGGCTTTTTCACTACTGAACTGGAAGGAATGGACTCCATGCTCTGACCTGTACAACCTG
ATGAGATTAAAGGAGAGAGGAACCACAGGGAAATTTTGACTGACCATCAGTTGATGTTGTGATAAAAGAT
AAATCAACAAGATGCATGNNNNNNNNNNNNNNNNAGAGAGAGCAGCCAGCAGAAGAGTGAGTGTGTTCAT
CATCCTCAGGCTGGAAATGTGACCTGTGATGCTCCACACAAAGTACAAGAGCAGTCAGCAGGACAGAAGT
ACACCGCACAGACTGAACATTTGCATCAGGATATCATGGGGAGGGAGTGGCTCATGAGGCTTTCTGTTAG
AGTTTCATTTAGTCGTAGCATTTATTTTGTCTTCATGTGTAAATGTTAATGTTGATGTCATGTTTAATGG
TTTCAGTGTTTGCAGACATACAGAGAAACTGGAAGCCTCTTCTTAATTAAATATCATG
>23739
TGCAGGGAAAGGACTGGAGTGGATTGGAATAAGATCTACTGGAGCTTCATACTACAAAGATTCTCTAAAG
AACAAGTTCAGTATCGACTTACACTCTTACAGCAACACAGTGACTCTAAATGGACAGAACGTGCAGTCTG
GAGACNNNNNNNNNNNNNNNNNNNNNNNNNNNNNNNNNNNNNNNNNNNNNNNNNNNNNNNNNNNNNNNNN
NNNNNNNNNNNNNNNNNNNNNNNNNNNNNNNNNNNNNNNNNNNNNNNNNNNNNNNNNNNNNNNNNNNNNN
NNNNNNNNNNNNNNNNNNNNNNNNNNNNNNNNNNNNNNNNNNNNNNNNNNNNNNNNNNNNNNNNNNNNNN
NNNNNNNNNNNNNNNNNNNNNNNNNNNNNNNNNNNNNNNNNNNNNNNNNNNNNNNNNNNNNNNNNNTCCT
TTATTTAAATCATAATCTTTGATAAATATACCCATAGTGATGAAGATGATTATAAGCCTAGTTTTATATG
TATTTACAGTATATTTAGAGGCTGCCTGCTCCATCCCTCTATCTATGTGTTGTCTTCAAAAGCAAAATCA
TG
>23748
TGCAGGGAAAGGACTGGAGTGCATTGGAATGAGGGCTGGATCCAGTACATTTGACAAAGATTCACTAAAG
AACAAGTTCAGTATCGACTTAGACTCTTCCAGCAAAACAGTGACTCTAAACGGAAAGAATGTGCAGCCTG
AAGACACTGCTGTGTATTACTGTGCCAGAGAGCCACAATAACACAAATCATCAGTAGACCTGAACAAAAA
CCTCTCAGTGCCTGAACACTTACATGNNNNNNNNNNNNNNNNNNNNNNNNNNNNNNNNNNNNNNNNNNNN
NNNNNNNNNNNNNNNNNNNAAAAGGAAAAAAATGTAAGGTAATCACAGAAAAAAAACAAAAACAACTGTT
AAAATAAATCGTTAAAACATTTCCCATTTGTTTATTATTGAAAAGGAAAATCTGAAGTATAATTGCAATA
ATAAATGAACCGTATTATATACATG
>23764
TGCAGGGAAAGGACTGGAGTGGATTGGAATGAGAAATACTGGAGGTTCATACTACAAAGATTCTCTAAAG
AACAAGTTCACTATCGACTTAGACACTTCCAGCAAAACAGTGACTCTAAATGGACAGAATGTGCAGCCTG
AAGACACTGCTGTGTATTACTGTGCCAGAGAGCCACAATAACACAAAGCTTCAGTAGACCTGAACAAAAA
TTCCTGAAACAACTGTAACATGAAGTCACCAGAGGAGGAGCCCTCACACCACTAATGATTTCAACCATGA
CCAGTTCACTCTTAAAGAGAGAAACAATCTAAAGATCTTTAGTCTAATCTTAAGTTATCTAGTCAGTGTT
TTGTCAAAGCTAAGATGATTTGTCATG
>23773
TGCAGGGAAAGGACTGGAGTGGATTGGAATGAGAGATACTGGAGGTGCACACTACAAAGATTCTCTAAAG
AACAAGTTCAGTATCGACTTAGACACTTCCAGCAAAACAGTGACTCTAAACGGACAGAATGTGCAGCCTG
AAGACACTGCTTTGTATTACTGTGCCAGAGAACCACAATAACACAAAGCTTCAGTAGACCTGAACAAAAA
TTCCTGAAACAACTGTAACATGAAGTCACCAGAGGAGGAGCCCTCACACCACTAATGAATTCAACCATGA
CCAGTTCACTGTTAAAGAGAGAAACTGTCTAAAGATCTTTAGTCTAATCTTAAGTTATCTAGTCAGTGTT
TTGTCAAAGCTAAGATGATTTGTCACGATAAAAACTACATAACAACTTATGTCATGNNNNNNNNNNTTTA
CGCTGGATCCCACAATGACAACCACAAGTTAAATATGGCTGAAAATGTTTTATTCTCTTTGCCTTGGTCT
TCAAGAGGTTTCCTCCTCATTGTTGTAGAAAAATCTATCAATTTTCCATAACCACTTATCCTAATCATG
>23848
TGCAGGGTGAGAAAATAGGCTACCTGAAGGCATCTCTCTCTCTCCCACTCTTTTCCTCCCACCTCTTCCT
CTTCTGCCGCTGCATTCCCTCTCTTTCCTCCCCTCTCTTCCTCTTCTTCTTCGTCGCCTTCATGCATCTC
ATTCCTTGTTTCCTGTCCTCTTTTCTCATTACTCTGCTCTGGTCAAATTTCATACCCTCTGCTCCCCTGG
ATTTGTTGCGTTTGCCTCACCTCCTGTTTCTATTTCTCGCCTCCCTCGCCGCACATCTACGTCTTCTACT
GGGAAATGCATTGAAAAGGATGCAAGGGAAGGAAGGGAGCGAACATATGTGACATATAATCAGACATGTG
TGGCTGCAAGTCCAAGCAGCTGTCACTGACTCCTGTACGGAAACTCGCACATG
>24034
TGCAGGTGCTTTTATTCAAAGGATTTGAATCACCTTGGACTGCTGTGTTATCAGCCGTGAACTTCAGACT
CTGTCTGTCTGTCTGTCTGTCTGTCTGACTGTTGTTGTTGTTGTTGTTGTTGTTGTTGTTGTCGTCTTTG
CTCTCACACAGGTAGTAGCCCACGTNNNNNNNNNNNNNNNNNNNATCGGCACGTTGCCACGAAGACGTCC
TCTGATAAAAACGAGTTTGTTGTGATGACTCAGCGGGGCGGCAGTGAACTTAAGACAAAGCAGAAAGTCG
GAGATATCCAGAGGTTAATGAGACGAGGAAGCGTTGGGTTAAAATCATGATAACGACCGAATCATTGGAA
ACTTCTGGTGGATGCAAACAAAAAACTGTTTATGAAACCAGAGAATAAAACGGGCTGCAAAATGTTTGAT
ATTTGGGGAAATACTAGTTTTCTTGCAGAGAGTTACATGNGAAGATGCCCGCCATAAAAAGTCAGATTGT
CAGTTATTACCAAGCGGCAAACCTCCGTGGCTGTGAAGTGAAGTGTCAAAAACTGCAGTTCCTCAAACGT
CCACTTGAGGCTGGCTCCAGAAGTGAGTCAGTCTCCATAAGTCCCCATG
>24050
TGCAGGCGGCCCGCCGCACAGACAGCTGACACCAAACCGTGAAGTCAACACTGTAAAAAATATCCACGTT
AAAACATTGTGCAGAGTGTGAGAGCTTCACTTTGAAGCGAGCGGTGAGGAGAACGTCAGACGTTAGTCAC
GTTTGGNNNNNNNNNNNNNNNNNNNNNNNNNNNNNNNNNNNNNNNNNNNNNNNNNNNNNNNNNNNNNNNN
NNNNNNNNNNNNNNNNNNNNNNNNNNNNNNNNNNNNNNNNAAAGTGTTGAACCGTTAATGAACACATTTT
TAAAACTTTAACGTTCACTGTTGATTATTTAGGCGGCGCGGTGGTACAGCGGTTAATGGTGTCACATCCT
GATCGAACCCCGGCTGTGCGGACCGATCTGTGCGGAGTTTGCATGNNNNNNNNNNNNNNNNNNNNNNNNN
NNNNNNNNNNNAGTTAATCGGTTAATTTGTGATTAATTGGTTAATTATGGTTGTCTCTGTGTGTCAGCTC
TGTGGTGAACCGGCGTCTTGTCCACGGTGGACTCCGCCTCTCGCCTAAAGTCAGCTGGGATCAGCTCCAC
TCCCTTGCAACCATG
>24077
TGCAGGTCGGTCACTCAGGTCGCTTCTGATCAGTCCTAACTGGTCGTCCCTTGTGACCTTTGAAATGGCG
ACACCGTGCGAACTTACCTTCTGCAGTCTTATTCAATCTGACTTTATCTCGCCAGTTTTTTCATCTTCTG
TTGTTGCTCTTTTAAAGCACTTTGTGAACCTGCTCTGTGAGGTGCTTTACTGAATAAACTTTATTATTAC
AACAGGGAAGGAGGAGTAGTAATCTGACCCCAGAGGGTTAAACTAAACAACTTATTTGTGCAACATATAA
CGTACGTGATTCTTTTTCCTTCGTTCTGTAACTTTATAAAACATGTNNNNNNNNNNNNNNNNNNNNNNNN
NNNNNNNNNNNNNNNNNNNNNNNNNNNNNNNNNNNNNNNNNNNNNNNNNNNNNNNNNNNNNNNNNNNNNN
NNNNNNNNNNCTGAGGGAGGTCGGAAGCGCCGAGGCCTCGAACGGATCTTTCGACATCTTTAGTTGCTTC
AGTTTTGTTGTGCTGTGGTTTCTTTGTGTGTTCAGCCCTGATTGCTATCAGCAGACTAACCACTTCTTAT
TTTATTCTTCCATG
>24078
TGCAGGACTCTGTAGGTGAAAATGCGATCGTTAAACTGAATCCTGAGGTTGATGTTGTGAGTTGTTTTTC
TGGATTTGGTCAACAGGCGTCGCAGCAACGTGCAGCCCACATTAAATTCAGATCTCTAACACTGAAAGTA
GTCTCNNNNNNNNNNNNNNNNNNNNNNNNNNNNNNNNNNNNNNNNNNNNNNNNNNNNNNNNNNNNNNNNN
NNNNNNNNGCTCAGGACAATCCACACTTTTCTCGTCTGTTGTTCCCTGTTGGTGGAACGTCCTACCAGTT
CCTACCAGATCAGGGGCGTCCCTCTCTACCTTCACAAACCTCCTGAGGACCTCCTCTACAACACTACCAA
CAACTGGACNNNNNNNNNNNNNNNNNNNNNNNNNTTGCTGCACTAACACGTCGATGTCGCTCTGTATGTT
GATGGTTTGACTGACGTATCTTTTCCTCAGTGTATCTTCATATTTCTGGCGTCTTCCCAGCTCAAATAAA
TCGACTCTATAACGATTAAAACTCTCCTGCTGCACTCCATGAAGTATTCATGCACATTAAATGCCTTCAT
AGCTCCCTGACGCTCTGACACTGATCTGACTCATG
>24106
TGCAGGTGGGAGCCACATCACTCGCTCATCACTTATCTTTAGACAAAAACACCAAAAACAGAGAGTTACG
AGTAAGCCCAACTCTCTCGCGAGGGTGTGTTGACACTAGTTTCCCCTCAGATGTGTGTAGATTTTAGTTT
GTAGTCATTTAATGAAGATTTTAATGAATGAAAACTGTGTGATGTGACAGTGCCGCCACCATGTTGTGTG
AGTGTGTGTGTGCGTGTGCAGGCCATATGCTTATGTTAGCGTGTGCATGCATGTGCAGTTATTCCCTTCA
CGCGTGTGTGTGCGTGTGTGTGCGTGCGTATGAATGCGAGTGTGCGTGTTAGCCATTGTTGTACATGGTG
ATGTACCCCCATGGCTGTACATGCATGTGTTCTTTGCCGTAGGCTTCCCAAAGGAGCGTGCCTTGGGCAC
TCTTGTTCCCAGGTGAACCCACCAAAAAACACGGTACAGTATGAGATCTCTGAAATCTCAGCCTAATACA
AAGACGTTTAACACACACTCATG
>24116
TGCAGGCGTACCTCCGGGAACAGGTTACGGACCTGTATGAATTCTTCAGAAACTACACGGACTATTCAAA
AGTCCCACAGGCTCACTCCTTACTGTAAGAAAAGATCAATCTTACCGATCCCACAGGGGTAATAATCATC
TCGTCGTTGTTTAGACAGAGTTTCCTCCTCAGTTAATCCATAACAGATTTACACAGTTTTACAAGAGTCC
AAAAGTGCCAATGCACGACAGATGTTCAGGTTTACACACCATCAGTTATAGACATGC
>24136
TGCAGGAGTGTGTGTGTGTGTGTGTGTGTGTGTGTGTGCGTGTGTGTGTGTGTGTGTGTGTGTGTGTGTG
TGTCCACGTCTCAGTCGGTCTTTAAATTGATTTTTTTTGCAGAAACACCAGGAAACAATTTTACAATTTC
AAAATCCAAAATATTCAAATAATGTTTAATATTAATGAAATATTAGTAATAAAAGATTAACACTCATTAA
TAATATTATATAAAACTATATTTTTAAAAAATCATCAAATTCAGTTTTGAACATGGCAACAGTGACGCAG
GTCCGGTGGTCCACCAGGATCCGTCCCGGTGGACCTGTCGGTCACAGTGTGGGTTCTGTAACCTGAACGT
GGTCTCACACAAAGACTGTCCACAGATCAGATTTATTTCACCGTGTGAAGCAACATGNNNNNNNNNNNNN
NNNNNNNNNNNTTCTGTTGGGTTGGGTCGTCTCTCAGCTTTGACTCTGGGCTCGATGGTTCTGTCGGGTC
GGCTCGTCTCTCTCTGGTTCTGCTTCAGCTCGTCACGTTAAAATGTTTAAACGAACTGAAGATTTGAATC
TTCATCACGTTCATG
>24163
TGCAGGTCATTGTGCTGCCGAGGAGCCGAGCGCGCTCAAACAATGAAAACGTCTGTTTGATCGGAGAACA
TTTATCAGCCGCCAGATCTTTGGTAAACAGCTGACAACGAGGAGAGGCTGCAGGTATCAAGAAAACAAGC
CAACAAAGAGTTAAAGTCCAACAAAGGGTGTGTGAGTGTGTGAGTGTGTGTGTGTGAGTGTGTGTGTGTG
TGTGAGTGTGTGAGTGTGTGTGTGTGTGAGTGTTCATTTAGGATTCATGAAAGTTGCACAGCTTAACAGA
TGATTCATCTTTAAGTGTCTGAACAAAGTTAAAATCATTAACGGATCACTGCAGTTCAGATCCATCATCA
GTCACATCCGGACCGGACCCCGACTCTCAGAGTGCATGCTGGGATACGTTCCAGCCTCTTTAAACCCAAA
CAGACCACAAACATCCACAAACATCCGGACTGTGGCATCTGTGGGTCGGAAGGTTCTGTCCAAATCATGT
AGGAACGTAAAATATATATGAACCCTCTGACTGCAGTGAGAGCTCAAATTAACAGAGATACAAATTAATG
ATCACAAGAAGACAAATCTTTAATGTGAATCAAGTTTGATTCAACATACAACACGCTTCAGCTCCA
>24238
TGCAGGTCTCACCTGTCGTCCTGTACCTGTGCAGGTTTGTTCAGCTGATGTTTGACAGCAGTGACGTCAC
TGATTTCTTTATATTTATAAACTCTTCGTCCTCATCGACCTGCCCGGATAATTTAAGGTCAAACTGAACC
GCATANNNNNNNNNNNNNNNNNNNNNNNNNNNNNNNNNNNNNNNNNNNNNNNNNNNNNNNNNNNNNNNNN
NNNNNNNNNNNNNNNNNNNNNNNNNNNNNNNNNNNNNNNNNNNNNNNNNNNNNNNNNNNNNNNNNNNNNN
NNNNNNNNNNNNNNNNNNNNNNNNNNNNNNNNNNNNNNNNNNNNNNNNNCTCCTCGTCGCTCTCGTCGAC
TCCTCCAGCTTCAGACTCAACGTTCACGCTGAAAGTCTCTGCAGACGCCTGAAAGAAAATCAGATTTAAG
GTGGAATTATTTACTTCATAACAACAATCTGCTGGGACGTACCTGTGTACCTGCAACCACATGATCAGCT
ATCAGCCAATCACAAGAAAGCTGATGATGGTTTCATG
>24240
TGCAGGTCTTCCTATAGATTCTGTAGGACGTCGACACGCCGCTGAGTGTCACAGTTAATCCCTCCGCAGC
CGTCTGCAGGCTGAGCGAGCGCGTCTGTACCTGACTGTTACATAACAGGTGAGACACACCTGTCACAGCT
GGAAGNNNNNNNNNNNNNNNNNNNNNNNNNNNNNNNNNNNNNNNNNNNNNNNNNNNNNNNNNNNNNNNNN
NNNNNNNNNNNNNNNNNNNNNNNNNNNNNNNNNNNNNNNNNNNNNNNNNNNNNNNNNNNNNNNNNNNNNN
NNNNNNNNNNNNNNNNNNNNNNNNNNNNNNNNNNNNNNNNNNNNNNNNNNNNNNNNNNNNNNNNNNNNNN
NTGCAGAGGCAGAAGCTTGCTTTTAAGACCCCCTGAAGAACCATCAAAATGAATGGTACCTTCAAGTTCT
AATAAGTTCTTTAAAGAACCTGTTTTAAACGGTTCTTGTTCTGGTTGTAAATCCGATGGTTCTGTTGAAG
AACATGAA
>24264
TGCAGGCGCTTTGACGTAAACACAGAGCAGCTTCTTCAGCGCTGCAGCCTCGTGTGCTTTTAAAGGATTT
TGTCCCTCGGGTGCTCCCGTAGTTACATTACACGTGACCCGCTCAGTGTCGGTGCTGCTGTTCTGAGCTC
AGAGTGGACCGGGTCTGTAAACAGGTACTGCCAGGAAACATCCAGAACCAGAACAGAGCTCAGTTTTTAT
TGGTCTTTACAGAATCAGCAGCTCTGCTTCGTCATGTGACGCTGCTCTGCTTCAGACATG
>24273
TGCAGGAGACGTCTCCTCGTCTCTCCATAAGACTCTATACGATCAGACCGGCTGCCCCCTGCTGGACGTG
ATCTGCGCTCTGATTGGTTCCTACTGGAGACGTGAATCTTCAAAACAACTTTCAGTCGTGTCAGATAAAC
AGAAATAGAATCAGTGCGTTCATCAGGGACTATTTCCAGCGGCGGACTAACCCACATTCAGCGCTGTGGT
GAGTGTGTTAATGGAGCACCACAGAAGAAGAAGAAGCTGGATGATGAGCTCTGGACATGNNNNNNNNNNN
NNNNNNNNNNNNNNNNNNNNNNNNNNNNNNNNNNNNNNNNNNNNNNNNNNNNNNNNNNNNNNNNNNNNNN
NNNNNNNNNNNNNNNNNNNNNNNNNNNNNNNNNNNNNNNNNNNNNNNNNNNGAGGAGGAGGAAGAGGAGG
AGGGAGAGGAGGAGGAGGAAGAGGAGGAGGGAGAGGAGGAGGAGGGAGAGGAGGAGGAGGGAGAGGAGGA
GGAGCAACAACAACAGACACAACAACAGACAAACAGAGGAGTTTTTAGACGAGTAAACTTTGAACTGTAC
ATG
>24274
TGCAGGGCGCGGCGTCCAGCTCGACTCAGACTGATGAAATCTCAATCCAGATTCTGTTCCTGCATCGACT
GTTGAAGACGAGAGCGTTTGAGACCAGACGAGACAAAACCAGGTCAACCACCTGCTCCACGCTCTCGTCC
AAATANNNNNNNNNNNNNNNNNNNNNNNNNNNNNNNNNNNNNNNNNNNNNNNNNNNNNNNNNNNNNNNNN
NNNNNNNNNNNNNNNNNNNNNNNNNNNNNNNNNNNNNNNNNNNNNNNNNNNNNNNNNNNNNNNNNNNNNN
NNNNNNNNNNNNNNNNNNNNNNNNNNNNNNNNNNNNNNNNNNNNNNNNNNNNNNNNNNNNNNNNNNNNNN
NNNNNNNNNNNNNNNNNNNNNNNNNNNNNNNNNNNNNNNNNNNNNATGACCCCAGCAGGCTCCAGGGGGC
GCTGACAGGTGAAGTCCTGTGACGTCAACACATCACAGCACAGCACAGCTGATAATTAACTCATCCTCAT
CAGCTAGGACACTGTGTGTGTGTGTGTGTGTGTGTGTGTGTGTGTGTGTGTGTGTGTGTGTGTGTTTTGG
ATGCCATG
>24325
TGCAGGACCTGTACGACTGCTGACCCCTCCCACTCCAGAGACAAACTCTTTGAGACACTCCCCTCTGACA
GGAGGCTGCGGTCCATTAGGACTGTGTTTGACACTGCTACTAGCTCTGAATGGTTGTTTTGGTTGAGACG
TGGTNNNNNNNNNNNNNNNNNNNNNNNNNNNNNNNNNGTTTTCTCGATTACACCGTTTGACCTCTGGATT
CAGAAAGTCTGGCAGCAAAGAGAGCAAAACTCTGGACCGGATCACTGCTTGGGATCTGAACACAAACACA
AAAATGTATTTTTAGTCACGTTACAATTACGTTATCATCATGNNNNNNNNNNNNNNNNNNNNNNNNNNNN
NNNNNNNNNNNNTCAAATAAACATTTTGGTTCTTTTGAACTTGACGACCTCTTCAGGACTGTTTAGGATA
CAACAGGATTCAGATAGGTCAGATCTGTGACCTTTCTTTAGGTTTAATAACCTACCTGTAGACCAGAGCT
CGATCTGCAGCCCATG
>24355
TGCAGGAAGATTTTGTTGAGTTGACGCTGTTCCTCCGTCTGCAGAGAGCTCTCCTAACAAACACACACAC
AGAAAAACACACAACAATACACACTGTTATACACACAGGAAGTCGCCCCGCTGTATGAAACAGAAACAAA
CTGACGTGAAACACTGAAACTCCAGATTTAACTGCTCAGTGTCGGTGATCTTCAGGCCCTGCAGACAGCA
GTGCATCAAACACAGACAGGATTCTGTCGTGGACATCACTGCATGGGCTGAGGAACACTTCCAACAACCA
TCAACACACTTCATCTCTGACTCCACTAATGACAGCTCAGACTCCACCACTGAGGTGAAGTGGAAAACTG
TCCTGTGGTCTGACGAGTCCACATCATG
>24360
TGCAGGTAACGATAATCATTCTAAATTATGAACAAAACCTTTAGCTTTAGAATGAGCCAATAAAAGACCC
TAACCTCACGATAGATAGATAGATAGATAGATAGATAGATAGATAGATAGATAGATAGATAGATAGATAG
ATAGATAGATAGCATTTAACTAAATCTTTTTTTAATTTTATTAGAATAAAATCAAACCTTGGAGGGGTTG
TTGGCCATGAACTTCTCTTCCATGCTGGCTTTGAGAGCATCCATTTCTCCTGAATCTCCCAAAACCTGCA
CATAATATAATATAATATAATATAATATAATATAATATAATATAATATAATATACACAAATTCACATCAC
ATGAAATAAGCTAACCTGACGTTTCATGTCATCATGNNNNNNNNNNNNNNNNNNNNNNNNNNNNNNNNNG
TCCAAACAGTGTATCCTGTCTCCAGGAACCAAAGGCAGATCCATTTGGATCAGTTTGATGGTGTTTGGTT
TGGAAATCCTCAGAGGATCCTTCAGAGTGTTGCAGAAATCTGACAGTTTACTGTGGAACACATCAGAGTC
ATGTTAGGATCAATGAACAGACACATG
>24363
TGCAGGAGTAACCATACCAACAGCACTGATGCTCCAGTAAACCGATGGGATACACTGCAGTGTGATGTCA
TCACAGGTGTGCTCTGTCTTCCAGGTGTCTCTGGTGTCTCTGACAGCAAACATCTTGGGATACTCTGAGC
TGGGACCCATCAAGTCTCTGAGGACTCTGAGGGCTCTGAGGCCCCTGAGAGCCCTGTCTCGCTTTGAGGG
CATGAGGGTGNNNNNNNNNNNNNNNNNNNNNNNNNNNNNNNNNNNNNNNNNNNNNNNNNNNNNNNNNNNN
NNNNNNNNNNNNNNNCTCTCACTGTACCTTGCTGTCTTCCTCTCTCTGTACCTGTCCCCCTCTCTCCAGG
TGGTGGTGAATGCCCTGGTTGGAGCGATCCCGTCCATCTTTAACGTGCTGCTCGTCTGTCTCATCTTCTG
GTTAATCTTTAGCATCATGNNNNNNNNNNNNNNNNNNNNNNNNNNNNNNNNNNNNNNNNNNNNNNNNNNN
NNNNNNNNNNNNNNNNNNNNNNNCGTCGACAACAAGACCGAATGTTTCGCTCTGATGAAGGACAACTTCA
CCGACGTCCGCTGGAAGAATGTTAAGGTCAACTACGACAACGTAGGGATGGGATACCTGTCTCTGCTGCA
AGTGGTCAGTGACCACTGAACATCATG
>24407
TGCAGGGGACATCAGAGGTCACCTGACTCACCTGAGCATCCAGGAAGCAGCAGTTTGTCCTGAGCTCCGT
TTACTGTACCAACACATCAGTCAGAGAATGTTAGAATAAATGTTACGATTCATTTTGAAGTCTCGTTACA
AAAGTTTGAAATTCAAAAAAAAGTTCCTTCATTTCAAAATAAAGTTTTCTAAAAAAAGTAAAAGCGCTTA
ATGTGAAATGGAAACAGGAAGTCACATGACTGATCAACTGTTTCCTTATGACTCCATCCATCATGGCGCC
ACACAGATCTGAACCTTCGTCACATTAACCCATGAAACAAATCGAATGTCTAATGTACTTCCTGTTTCCT
GTTTGTTTTTAATGACGTCATCTTCTTCTGGGTTTCTGATTGGAGTATTGGCGCCACCTGCTGCTGATCC
ATG
>24420
TGCAGGAAAGTAAAGAGCCTCTGAAATCCTTTTTATCTTTAATCTTAATTATTTATGAACAGGCTCGCAC
AAGATATGGACCCAGGATGCTGATCGTGTGCGCAGTATTGGGACTGATTTTATAAAAAAGATTAAAGATT
AAAGNNNNNNNNNAGACAATTCAAAGATTTCTTTTAAACACATTAAATATGTTGTAAAATAGTTTCTGAA
AACACGTGAAAAGACTTTGAACAATATATTACTGAAATGTGGAGTTAGAGGTTCAAACAGTTTGTCAGGA
TTTTGTGGGCGGTCATGNNNNNNNNNNNNNNNNNNNNNNNNNNNNNNNNNNNNNNNNNNNNNNNNNNNNN
NNNNNNNNNNNNNNNNNNNNNNNNNNNNNNNNNNNNNNNNNNNNNNNNNNNNNNNNNNNNNNNNNNCAGA
ACTCATATTTATTCTGACTTTACACAGACTTTAAAACAAAAATCTTTGAGGACTTCTCCGCAGAAAACTG
CCAACAAGGAGACAGTTTAAGAGTAACAAGGGAAAACTAAAGACACATTCAGTGTGAATATCAGGTAACA
TGTCAAACAAAATGTTTAAGATTAAACTCATTTCATGAAATTTACTGACCCTCAGCTGCATCAGGAGCTA
GTTCATG
>24447
TGCAGGACGTCTGTGTGAGTCGTATGGCGGCGGGCAGCCAGCTGTACCAGGGGCTGCTGGGAGTTTTGTC
TGACAGAGTGGGCGGGCTGAGCGACCTGCAAGCCGACCTCAGAGACCTGCTGACACACATCAACAAGGTA
ACACACCTGACACACACCTGACACACACACACACACACACACACGCTCCGTCGCTCGCCTGTGATTGGCT
GCTCCCACGCTAACAGCTGACCCTGTTCCCGTGTTTCAGATGAAGGAGGCGGCTCAGCTCGGCGGCGCCG
CCGAACAGAACCATAGTCCGAACCTGGCCTCCCGTCTCCGTGGAGACTACGAGGTCCAGGTGGCGGTCCA
CCTGACGCTGATGCAGCTCCGCTCGTTCTGTCACGACATGANNNNNNNNNNNNNNNNNNNNNNNNNNNNN
NNNNNNNNNNNNNNNNNNNNNNNNNNNNNNNNNNNNNNNNNNNNNNNNNNNNNNNNNNNNNNNNNNNNNN
NNNNNNNNNNNNNNNNNNNNNNNNNNNNNNNNNACAACCATCACATAACATATCATACAACCATCACACA
ACCGTCAGGAATTTAAAAACTTTCCAGGACTCTGCTGATCTGAGATCTGCAGGTCTGAACCTGTCAGACA
CCCGAAACCTGCAGCTGCTGAAGAACCAACAAACATGACATG
>24448
TGCAGGGGGCGACACACACTTTAGAAAAACTTCCTCACCTCCCCTCACCCCCCCTCACTGCCCCTCCCCC
CTGGCGGCGTACTGACCAGCGTGAAGCGTTCAGACAGCGGTTTGAGGACGGGGGCGGCAGGGATGTCCAG
TGATGTCATCATCATCTGCAGGTTGGCTGTGTGGGCGGAGTCGAGCGTCAAACCCTGAGAAGAGCGGCAG
GTTATTAACACATGANNNNNNNNNNNNNNNNNNNNNNNNNNNNNNNNNNNNNNNNNNNNNNNNNNNNNNN
NNNNNNNNNNNNNNNNNNNNNNNNNNNNNNNNNNNNNNNNNNNNNNNNNNNNNNNNNNNNNNNNNNNNNN
NNNNNNNNNNNNNNNNNNNNNNNNNNNNNNNNNNNNNNNNNNNNNNNNNNNNNNNNNGATTGGACTGCAA
ACAGGAAGTAGTGCAGTAGGATGACGGCTGGAAGAAGAAGAAGAAGAAGAAGAAGAAGAAGAAGAAGAAG
AAGAAGAGTTCAGACGGGCGCCATCATCAGCGATTAACTTTATTAATTATTATTAACCAGCTGACTAATT
AACATG
>24451
TGCAGGTCTGGGTCTGGTCCTGGTGGAGTTTCAATATGAGTACCAGGGTCGGGATGGGGCGCTGGTCTCC
ATCAAACCCAATGAGCGTTATGTCCTTCTGGCTAAAACCAATGACCACTGGTGGCAGGTCCGGAGGGACC
ACCAGANNNNNNNNNNNNNNNNNNNNNNNNNNNNNNNNNNNNNNNNNNNNNNNNNNNNNNNNNNNNNNNN
NNNNNNNNNNNNNNNNNNNNNNNNNNNNNNNNNNNNNNNTGTAGCAGCACCAGTCCCGGTCCCTGTCCCT
GTTCCAAAGACCTTGGAGGAGCCCAGCGGGACCAAAACCAAACCGGGGGACGAGGTGACAATCCGGCTCC
GACCTGATGCTTCCACCGGATACCGCAAGCCTGAGAACCGCATGTCCACGTTCGGTGTCCCACTGGACTT
CCATGAACTGATGCCGACCCCACGCAATCCTCATGNNNNNNNNNNNNNNNNNNNNNNNNNNNNNNNNNNN
NNNNNNNNNNNNNNNNNNNNNNNNNNNNNNNNNNNNNNNNNNNNNNNNNNNNNNNNNNNNNNNNNNNNNN
NNNNNNNNNGAGTTCCCAGTTTCAGTCCAGCAGTGCCCGTCTCCTCTCCCCGGCGCCAGACCCTGCCCAT
CCCTGTGGATACGCCAACGGTCCCCATGGTGGCCCGTCACAGCGTCCTCCACAGCACAACCTTATCATCC
ACAGTTTACCATG
>24452
TGCAGGATCCAGAACAGGCAGGAGGATCAGAGGAAATAATACAGACCAATGTTGTATGAAGCACAAGAGC
CAATGCTAATGCTAACATTAATGCTAATGCTGTTAGCAATACTCTGCTATGTAATCTGATGGTAATGTTC
TGGTACTGATGTGAAGCAGGACTCACCTCTGCCGAACAGGGATGTTGTTGCCATGNNNNNNNNNNNNNNN
NNNNNNNNNNNNNNNNNNNNNNNNNNNNNNNNNNNNNNNNNNNNNNNNNNNNNNNNNNNNNNNNNNNNNN
NNNNNNNNNNNNNNNNNNNNNNNNNNNNNNNNNNNNNNNNNNNNNNNNNNNNNNNNNNNNNNNNNNNNNN
NNNNNNNNNNNNNNNNNNNNNNNNNNNNNNNNNNNNNNNNNNNNNNNNNNNNNNNNNNNNNNNNNNNNNN
NNNNNNNNNNNNNNNNNNNNNNNNNNNNNNNNNNNNNNNNNNNNNNNNNNNNNNNNNNNNNNNNNNNNNN
NNNNNNNNNNNNNNNNNNNNNNNNNNNNNNNNNNNNNNNNNNNNNNNNNNNNNNNNNNNNNNNNNNNNNN
NNNNNNNNNNNNNNNNNNNNNNNNCTGACTGAACTACAGACACGTCACAGTAGGTGTGTTATTCAGAAGT
AGTTTGCTGAGTGTTTACACGCTGCCTGTGTTAGCGGTTTGATGCTAACTGATTGTTGTCAGTTTGTCTT
CTGCTGCCCGTGTGCACACGTCTGACTCCATG
>24461
TGCAGGGACATCAGTGATACAACATCCATCAGGTCAGCAGGTCTGAGGTCAGTTCACTGTGTTTGTACGA
GTACTCAGAGTATTTGTACCTAGTAGTATGAGTAGTACTGCAGTGAAGGCCTGGACCAGAGCTTTGTCCC
TGACCACCTTCTGTAGTTTACAACGTTTCTGTAGGAAAACATCTGGACCTGCAGAGAAACAACACCTGGC
TGTTACACACAGGTGACCTCACCCATGNNNNNNNNNNNNNNNNNNNNNNNNNNNNNNNNNNNNNNNNNNN
NNNNNNNNNNNNNNNNNNNNNNNNNNNNNNNNNNNNNNNNNNNNNNNNNNNNNNNNNNNNNNNNNNNNNN
NNNNNNNNNNNNNNNNNNNNNNNNNNNNNNNNNNNNNNNNNNNNNNACAGCCAAACCTCAGCGTCCTCCA
CCTGCCTCCACCCTCCTTCTCCTGCTCCGCTTCTTCTTCTTCATTGGTGAGCTCCTTCAGCTAAGGACAG
ACACAGACAGGAAGTCACCTGTCTTCACACCAACTCACCTGGATGTAAACATG
>24468
TGCAGGAAAGTACAGAGCCTCTGAAATCCTTTTTATCTTTAATCTTAATTATTTATGAACAGGCTCGCAC
AAGATATGGACCCAGGATGCTGATCGTGTGCGCAGTATTGGGACTGATTTTATAAAAAAGATTAAAGATT
AAAGTNNNNNNNNNNNNNNNNNNNNNNNNNNNNNNNNNNNNNNNNNNNNNNNNNNNNNNNNNNNNNNNNN
NNNNNNNNNNNNNNNNNNNNNNNNNNNNNNNNNNNNNNNNNNNNNNNNNNNNNNNNNNNNNNNNNNNNNN
NNNNNNNNNNNNNNNNNNNNNNNNNNNNNNNNNNNNNNNNNNNNNNNNNNNNNNNNNNNNNNNNNNNNNN
NNNNNNNNNNNNNNNNNNNNNNNNNNNNNNNNNNNNNNNNNNNNNNNNNNNNNNNNNNNNNNNNNNNAGA
ACTCATATTTATTCTGACTTTACGCGGACTTTAAAACAAAAATCTTTGAGGACTTCTCCGCAGAAAACTG
CCAACAAGGAGACCGTTTAAGAGTAACAAGGGAAAACTAAAGACACATTCAGTTTGAATATCAGGTAACA
TGTCAAACAAAATGTTTAAGATTAAACTCATTTCATGAAATTTACTGACCCTCAGCTGCATCAGGAGCTA
GTTCATG
>24826
TGCAGGAACAGTGTGATCAGTGAGAGGAACTCCACCATCGCAGATTCCACTCTGGTCTCCAACGATGCCT
ATTGGTACAGTCTGTTTCTAGCAGAGACCAGGAAAGGAAAGCTGGTGGTCAGACAGCCTGTGCCAAAGGG
CTCCAGATACATCGTGTCCAGTATACCAAGAGGCACAGGACTGACAGACACTAGTGACTCAGCAGCTTCC
ACTCTGCAGGTATGGGACAACATCATTTAAACATCTCATTGCCACAGACATTCTCTGAGCATG
>24894
TGCAGGCTCCATCCTTGGCCCCCTGTTGTTCTGTATATATATATATATATATATATACCACTGAGGCATA
TCAATGGGACAATTTCTATAAACTTATTCTTAATGGCTGCCACTGGGTTGGATTTGGTTGGATTCCCTGT
GAAACAGATGAAACAANNNNNNNNNNNNNNNNNNNNNNNNNNNNNNNNNNNNNNNNNNNNNNNNNNNNNN
NNNNNNNNNNNNNNNNNNNNNNNNNNNNNNNNNNNNNNNNNNNNNNNNNNNNNNNNNNNNNNNNNNNNNN
NNNNNNNNNNNNNNNNNNNNNNNNNNNNNNNNNNNNNNNNNNNNNNNNNNNNNNNNNNNNNNGACTCCCT
TTCTACAAATGTCAAACCTGTAGCCAGGATCCTGGGTGTAATATTTGACAGTAACCTTTTATTTGAACAA
GTCACAAAATTTGAAGAATCTGTTATTTTCTCTTTCGACCTGATCACACGAATAATAATCATACATG
>24895
TGCAGGAACACCACAGATCAGATCGGCCACAAAAGAGATGGTGTCACTGACTTTTACCAAAAATGTTGTT
TGATATGTCTAGAGCATCAATCAGGCCTGAGTAATATCTGTATGTCCACTGCTAGTGGATGTAAATAAAT
GGTTTNNNNNNNNNNNNNNNNNNNNNNNNNNNNNNNNNNNNNNNNNNNNNNNNNNNNNNNNNNNNNNNNN
NNNNNNNNNNNNNNNNNNNNNNNNNNNNNNNNNNNNNNNNNNNNNNNNNNNNNNNNNNNNNNNNNNNNNN
NNNNNNNNNNNNNNNNNNNNNNNNNNNNNNNNNNNNNNNNNNNNNNNNNNNNNNNNNNNNNNNNNNNNNN
NNNNNNNNNNNNNNNNNNTTCACAAAGTGATGTGGAGTGGCACGGAGGGCATTGAGTATCTAAAGCTCCT
CAAAGCCTTTTTTGACCACAAGATGGCCCCAAAGACTCAAGCTTACACACAGTATACTGTACTTTTGTAC
TGTAAAATCTGGCTAACAACATGTT
>24908
TGCAGGGCACAGGCCATCTTTCTAGATAGGAGGCAAGAGAGGACAAGGAAACCAGGTGCTATGATAGAAA
GAGCTTAGTAAAATCAGCAAATTAAAAAATGCAGCGGTGACTTTGTTCTCTGATTTTGACATTGTGTACT
CTTAATACCAAGAAAAGAGAGCAGAGAGATTACTCCTCTCCTGCAGTGGGATTTTAGCTGGAAGACAAAT
TGTGATCTGGGATTTTGACAGGCATGNNNNNNNNNNNNNNNNNNNNNNNNNNNNNNNGTTTGTAGTCCGG
TTCACACACAACAGCATTTTGAACAGATTAAAATAGATTTTTTTTCTCCATTTCTTCAATAACCAGGACA
AGCAAACAAGGCTTTAAGCAGCCTCTACATCTAGAGATACAGTAAACCTGTTGATGTCATGNNNNNNNNN
NNNNNGCTCATTGACTTACCTTCAATTTTACCAAAGGAAATTTATATTACATTTTACATATTTGTAACTC
ATATGTTGTCCCTGTGTGCTGATGTACTGTATACTTACTCTAACCTTGTTTTAGTATATACTACTAGTAG
TATTGCATGTAGCCTACATATTGGATGAACACTACAGATGAATACTACAATTGCTGGACTTTTTTTTTTA
GCATG
>24963
TGCAGGAAAAGGATTTGATTTTGCCAACATCTGTACATCTATATTTTACTGTGCTTTTTAATGATTCTGA
ATTGTTTTGTTACACAAAGTTCAATGCTGTTTGAGCGGTTTCCTTTAGGAAAACTAAACCCTACGGGTAA
TCTACNNNNNNNNNNNNNNNNNNNNNNNNNNNNNNNNNNNNNNNNNNNNNNNNNNNNNNNNNNNNNNNNN
NNNNNNNNNNNNNNTAGTTTGCAATTTTGTTGTCCTGCAGTGTGGATTCAAGTGACACCCGAAAACTTTG
TTTATGAAATATTGTATTTGTTTAATGTTTGTCTACATTATGTACAGCAAAAGTTTGAAAAATTAATTGG
GTGGAGAGTTCTCATCATG
>24999
TGCAGGCTCATAGTTCGCTCTGTCAATATTGCTGTGACAAACATTTTCATTCAGCTGTGCAAGACACTCA
AGAGATGTCTCATATCGTTCATTTGTATGAGGTTTCTGTGTATTGGATTGTGCTTCACCCCTGGCAAGCA
AAATANNNNNNNNNNNNNNNNNNNNNNNNNNNNNNNNNNNNNNNNNNNNNNNNNNNNNNNNACCAAGGAC
AGACCCATAATGCTTCACTTCTTTATGTCTTTTCCAGCAACTTGATTTCACTCTCAGCTTGACCTTCCTC
TGCTCACTTCCTTCTTGACTAATCATAAAGGTTAAAACTTGACTTTTTCTTTTCTCCTTTATCATGACAT
GNNNNNNNNNNNNNNNNNNNNNNNNNNNNNNNNNNNNNNNNNNNNNNNNNNNNNNNNNNNNNNNNNNNNN
NNNNNNNNNNNNNNNNNNNNNNNNNNNNNNNNNNNNNNNNNNNNNNNNNNNNNNNNNNNNNNNNNNNNNN
NNNNNNNNNNNNNNNNNNNNNNNNNNNNNNNNNNNNNNNNNNNNNNNNNNNNNNNNNNNNNNNNNNNNNG
AGCTGCTGTAATCACCACAGTGGATGAGGACAGGTGTCTATAGATAGGTGGTAATATGAGACAGCAGGAA
GAGAAGAGAGAGGAGGCAGAGAAGCAGAAGAGCGAAAGGTTGACAGATGAGGATAATTAAAATATCTGTC
ATG
>25117
TGCAGGAGGCGTTCCTTTTCCTCAAGCTTTCTCACTACCTGCAGCTGGGCATCGACCTGACAAATGGGGA
CAACCCCACAAAAAATATGACAGTAAGCAATGATTTAAAAACACAACAAAAGAGATGCTTTAGAGTTAGA
AGACAAATGTGACATTTAAAACTTTTATATATTTAATTTAATTTATGGTGTCTCCTGGTGGCTCACCTGT
GTTTTTAAAGTGAGCAGTTGGTCTGCCAGCTCCTCCTTCTCCTCTTTTAGCAGCTTGTGGATCTGGTTGG
ACTTGATCCGCTCGCTCATGAGCTTGAAATTGGCATCGTCTTTTTCTCTGAGCTGCTGCATCAGACGGAT
GTTCTGTTCCTGCATG
>25252
TGCAGGTCACAGTGGAAGAAAATTCAATATCACTCTATCAGAATGTAATCACACAGCTTTCTCTCTGCTT
GCCCTCTTCTTCTACTTTTGTGGCCGATGCCTGATAGTCCATCAATCTTCCCCCTCCTTCCTCCTCCTCA
CCCACAAACCTGTAGTGGAGGGTGACTCCAGTGGCAGACTCCTCCTGGCAGAAGAAGGTTGGAGGCTGCA
CCTTAGGGTAGCTGAAGCGCAGGTACTCGTGAAGATTATCAAGGCCATTGACAAAGTCACGTACATGACN
NNNNNNNNNNNNNNNNNNNNNNNNNNNNNNNNNNNNNNNNNNNNNNNNNNNNNNNNNNNNNNNNNNNNNN
NNNNNNNNNNNNNNNNNNNNNNNNNNNNNNNNNNNNNNNNNNNNNNNNNNNNNNCTAGTTGTATAATGTC
TTTTGTGTCTTTTGGTCAAATCAGAGAAAATAACCCCTCGATGATGACTTATTCTATCTTACGCTTGAGG
ACAAATCATTTTTTAAAATGTACTGAGCTGAACTGAGCATTTTTGGAGTCGATCCATGAAACTGACTAGA
AATCAGCATATCTAGCACCTAATTTGCCTGAAAATGATTTTCTGGTATTAGAACACAGAGTGCAATATGG
TAATCTGAATTCATAATTTGTAACATG
>25325
TGCAGGTTTTTCTTTCTATTAGCTTCAATGCTAAAAATGGCTGCTTACAGTTCTGTTACTGTTTTCAGAC
AGCACTTTGTTAGAATTAAGGTCAATAAAAAACACAATTAAACACAAATACAAAATATAAGTACAGATGA
AATATNNNNNNNNNNNNNNNNNNNNNNNNNNNNNNNNNNNNNNNNNNNNNNNNNNNNNNNNNNNNNNNNN
NNNNNNNNNNNNNNNNNNNNNNAACCTCAACCACTGAATAAAAGCCTTTCTGAAATGGCTATATGCAACA
GACTTTTCTTCCCTGCCATCATTAACCATTTGGAATTGTTGTCTGATGCTTCTCTAACAGGAACTAAAGA
ATGACTACAGAACTTTGAATACACATGCACACTTTCTGNNNNNNNNNNNNNNNNNNNNNNNNNNNNNNNN
NNNNNNNNNNNNNNNNNNAAAATCATAGGTGCAATTATTAATATTAAAAGTGGCTCTGTCAAGTGAGCCA
GCAAACACAAAACCAAGACCCTGAAACCAAAGCAGAAAAATGGAATTCAGCCAATGTGAATTTTATTTAT
TCATTTTTTTGCACCTTTCATG
>25362
TGCAGGACTTCCTGGGCTTTTCGGACAAATTGAGCCAAAAGGTTGACGTTGTCAGGGAGGGTTTGTCAAA
AGATACATTATAAAAGTGTTTTTGACCCATACAAGAGAAGTCCCAGTCTCTTTTGCATCTTTTGACCATT
TGCTGNNNNNNNNNNNNNNNNNNNNNNNNNNNNNNNNNNNNNNNNNNNNNNNNNNNNNNNNNNNNNNNNN
NNNNNNNNNNNNNNNNNNNNNNNNNNNNNNNNNNNNNNAGGTCAAAAAGTCCCAGTTACTTTTACAGACT
AATTGCAGCCTCCATTAGTTTTAGTGTTCCAGCTTGGAAAACCAACAAATGGATGCCCTGAATCTTTGAC
TTCCCTGACGTGAAATGTCTTCCACTTAAACTGCTTATGTCATGTGAGTGATATTTGGCTACACTAGCTA
CTTAGCTTCAAATGCTGGCAACTATAAACTTTACATTTCAGAAGGTTAAGTTAGTATGTTTTCTCATTCA
CCACACATGTGCTTCTAATAATACAAGTGCCAAAGCTGAAAATCAAACATGACTTTATTTTGAGGTTTCT
GAAGTTGATGTAAAGCTTTACGTCTCAGCCATG
>25480
TGCAGGCCCCTGGAGGCCAGCCGCTGAAGTGGGTGCCTGCTGTCTCAGTGGGTGCTCTCTGTAACAGCGT
CCTGTTGGTCCACACTAACTCTGTCAGCTGCAGTAATGAGATTTTTAAAGAGGATTATAAAACGTGTTAT
TTTCAAGGAGATACAATCTGAGTTGAGTTAAACTCAGGAAGCGGCACAAAACAAGGGAACTTAAACGCTT
TCACAGTCTGTTAGTCACATCATCAAGCTCTGGTGTGTCTCTCTCTTTCAGTTTCAGCATGTTNNNNNNN
NNNNNNNNNNNNNNNNNNNNNNNNNNNNNNNNNNNNNNNNNNNNNNNNNNNNNNNNNNNNNNNNNNNNNN
NNNNNNNNNNNNNNNNNNNNNNNNNNNNNNNNNNNNNNNNNNNNNNNNNNNNNNNNNNNNNNNNNNNNNN
NNNNNNNNNNNNNNNNCGAGTCAGGTCAGAGCTTGTTTCTACTCGAGGGTAAAGTCCTTGTCCTGATAGT
GCTTCGGTTATCTTTATACCAATCCTTTGATTCAGTTGATGTATTTGATGTACTCTTATCACAGATGTCA
GCCTGAGGACAGTTCCCATGCACTTGGCATGGCATG
>25508
TGCAGGTCACAACCAAACCACCCGATAGGAGATAAAAGCACTTTCTGCAGAATGACAGCAGAAGGGAGGG
AGATAATGAATGAATGGAGTAAGGAAGAGAGGGGCAACACTATGACCCTGAGAAACTTCTCCCTCCTTTT
TCCTTTCTNNNNNNNNNNNNNNNNNNNNNNNNNNNNNNNNNNNNNNNNNNNNNNNNNNNNNNNNNNNNNN
NNNNNNNNNNNNNNNNNNNNNNNNNNNNNNNNNNNNNNNNNNNNNNNNNNNNNNNNNNNNNNNNNNNNNN
NNNNNNNNNNNNNNNNATCCTTTATCTTAATCAGACATTATATGGTTTACCCTCGGGGACCAGATGGGAA
GCTTGCTCATACTCGTGCGCACACTCAAACACACACACGTCAGTCAAGCCTCATTTCCTGCTTTATCTAT
TACTTTGACTTCAACACTCATGACCTGGCATCAGTAGGCTGGTATTCAGTGTGTGCCACCGCTTTCTGCG
TGAGTGTGTATGTGTTGGCTGAGGCGTGTAACAAAGTCAGCATGNNNNNNNNNNNNNNNNNNNNNNNGGA
GCCCATAAATCTGCCACTGTACTCCAACACAGGCCACCTCTGACCCTCACACATACCCATTCACATTTTC
TTTGCAGGCGCGCCTGCCCAGCACACATTCAGCCAATAAAAGATAGACAAGAGATGGATGAAATTAACAT
G
>25515
TGCAGGACTGCAGTTGTTCTGCAGGATGTGTGTCAGATAGGAAAACTAACATTCTGGTTGTGATTCATTG
TTGTGGATATTTAGTAGATTAGATCTGTTCCTATGAAGGTGATGACAAATCGCCAATAACCTTTATGGCT
CCACTTNNNNNNNNNNNNNNNNNNNNNNNNNNNNNNNNNNNNNNNNNNNNNNNNNNNNNNNNNNNNNNNN
NNNNNNNNNNNNNNNNNNNNNNNNNNNNNGATGAGCTGAGGCACATCTAAAGTTTCATACACGTTTTTTA
AATCCCACAATCCCAAATATAATCTGTTCCTTTGTCTTCTTTTAAAGCATAATTTGGGAAAAATACATAT
TTTTCTTATTGAAAACCAACTATGATAGTCCATGTTNNNNNNNNNNNNNNNNNNNNNNNNNNNNNNNNNN
NNNNNNNNNNNNNNNNNNNNNNNNNNNNNNNNNNNCTTTAAATACAGGTCGCAAATATATACTTCTATTT
TCAAAAAAGGCTCAGTCATTTCCTCTAACAGCTGAGCACTGTAGTTTTTCGGAGTTAAAACTGTATTTGC
CGTGTTTGATTATTGGTTGCGATTATTTACGGCAGCATG
>25526
TGCAGGTTGGTTAAAATGTCTATAAAGTAGGATGTGTAATTGAGTTTCATTAGATGATCCCGCTATATAA
CTTACATAGAGATGTATTTACATCAACGAGCCACTTCATTAAGTACATTTGTACAATCAACTGCGATCCA
ATACANNNNNNNNNNNNNNNNNNNNNNNNNNNNNNNNNNNNNNNNNNNNNNNNNNNNNNNNNNNNNNNNN
NNNNNNNNNNNNNNNNNNNNNNNNNNNNNNNNNNNNNNNNNNNNNNNNNNNNNNNNNNNNNNNNNNNNNN
NNNNNNNNNNNNNNNNNNNNNNNNNNNNNNNNNNNNNNNNNNNNNNNNNNNNNNNNNNNNNNNNNNNNNN
NNNNNNNNNNNNNNNNNNNNNNNNNNNNNNNNNNNNNNNNNNNNNNNNNNNNNNNNNNNNNNNNNNNNNN
NNNNNNNNNNNNNNNNNNNNNNNNNNNNNNNNNNNTGTGCCTGTGAAGTGGCTGAAATAGAGTATTTTGG
TTGATATGCAACAAGTATGTAGTGTACAATTTTTCATTCAAAGAAAAGAAACTTTTGTCTGTACAACAGT
TTGCCCACCAGAGAGCGCTGACAATATCCTGCTCTATCATG
>25527
TGCAGGATAGTGAAGCCCGATTTCAGGATAATATCCTCGATCTCCTCAGCTTTGTGGATGGCGTCTGGTT
TAATAACGGCCAGCGTCCTTTCCACGTAGATGCGAGGATATGAAGTTTGGTCCATCTCTGTATGCTACGC
TATGCTACGCTATGCTACGCTCGTGTAGCCTAGAGCTAGATAAGTTACGATACTTTCTGTCAGTCCTGTC
AACTAAACACATATGTTAAAGTAATTAGCTCATAGTTAGGTTAAATTTAACATGTGNNNNNNNNNNNNNN
NNNNNNNNNNNNNNNNNNNNNNNNNNNNNNNNNNNNNNNNNNNNNNNNNNNNNNNNNNNNNNNNNNNNNN
TGTCTGTGTAGGTTGCTAGGATACCGTTGCAGGTCTACGGCAAGCCAACAGGTGATTTATGTAACGCACA
AAAAGCCAAAAATCTAAATCTGGCAATTTGTCTATTTCAAACAGGTATTACCATCATCCCAATTTTTGTG
CATG
>25651
TGCAGGAAAATGGGAACCATAAGGAGGCAGCCAGGAAGTCAGCCACAGCCAAGTACCTACACAGGGTGAG
GCAGGTCCTGAAGAGTCGGCTGAATGGGAAGAACAAGGTCCGAGCCATCAACACGTACGCACTGCCAGTC
ATCAGAGACCNNNNNNNNNNNNNNNNNNNNNNNNNNNNNNAGATAGAAGCCACGGATATCAAGACACAGA
AGCTCCTCACAATGCACGGAGGGTTTCACCCCAAATCCAGCAACCTGAGGCTGTACACCAAGCGAAGCGA
GGGAGGCTGAGGACTGGTGAGCATCAGAACCACCATCCAGGATGAAACAAACAAGATCCAGGAGTACATC
AGGAAGATGGCCTCCAAAGACAAGCTGCTAAGTGAATGCCTTAGGCAGCAGAAACCTGATGGATGAACCA
TCATGGAGGAACAAGCCTCTGCATGGCATGTACCACCGACAAACTGAAGAAGTGGCTGACATCAAGAAAT
CCTACCAATGGCTGGAAAAGGCTGGACTGAAAGACAGCACAGAAGCACTAATCATG
>25742
TGCAGGAGGAGACATATCTGAAGTCAGGCACGATTCACACACAGAGCTTATCATACATAGTTTAGTATGA
ACAATATGTATTGGGCTGATGTATGTTACCTAGCAGGGAGAGGTTTGTCTCTAGCTGCACAGCGGTGTCC
ATAACAAGCTCCTCTCTGTTCTCTATAGCAGCCAGAGCGCTCTGTCTGTTCACTAACCAGCTTTTATACT
CCTTGTCACTCACAACCTGCAGCACATGNNNNNNNNNNNNNNNNNNNNNNNNNNNNNNNNNNNNNNNNNN
NNNNNNNNNNNNNNNNNNNNNNNNNNNNNNNNNNNNNNNNNNNNNNNNNNNNNNNNNNNNCCCATCTTTA
GCGTAGCAGTCAAGGTGATGCTGTGTATCTGCTGCTATATTCTTCTGATTCCCTCTGAGATTTTCTGAAA
ACAATAAGACAGATATATTTATATAGTTTGAATTATGAAATGACCCAGTATCGACTAATACATG
>25780
TGCAGGTTGATGTGACCATCTGTCCTTACCTCTCAGCATCGAGCTGCTCCTGGATGTGGCTGTGAAAGAG
GCGGAGAAAGCGGAGGGCTGTGGGGGCCTTCACCTTCCAGTAGAGCTTCTCCATGATGATCTTCTCCATC
CTCATCATG
>25806
TGCAGGCTGATCCTCATCCATAACATTTAGACTACGCTTACACTCAACACGATCATTTAAAACAGGCAAG
AAGCTTTAACACATTGAACTTCAGTAAACAAACAATCTTCAAGTCAATAAATCAGGTGTCAGAATGGAAA
AGCGCATTTATTTGATGAACAAGTGCTTGGTGTGATCATAGAAAGTGTCTCACAATGAGCTTACCGTTTC
CACTGTTCAGAATCAGAGTTAATATCATGGCAAACATCAGCGTACAGTTTGTTGTTTTTCGAGAAGTACC
ACACAAAGACATATGGTTCGACCTTTAATCAATGGAGGAAAAGATCAACTGGAGTCACACTACAGAGGAG
AAATAATGCAGAGGGTAGGTATAAAAAAACTATTATTTGGAGACAAATACACCACATTTTTTTTTTACAA
TGGATTATATGTACATATTCAAAAAACTTAAGCAAAACAAATTGTTGTTTTTTTTGTTGTTTGTTTTTTT
TAAGAGAAAGCATATAACAGTGAAACATGATC
>25807
TGCAGGACATTCAAACTCTGGGTGCTGATTGGATGGACAGTGACCAGTTTCAGTCTTGGTGGGCTTTTAT
CAGAGTTCAAATGAAGTAAACCTGCTAAAAGGTGTCGTGATCCTGAGGAGAGCCAGTCAGCACCAAACTA
GGTTCAATTAAAACTTTCTTAGAATTTAGGTGATGTTGGAGAAAGTACCGAGATCTTTAAGTAAAAGTGA
TTCAAGTTTTAACTCTTAGCTTAAAAATATACTTTAAGTACCAAAAGTAGAAGTACTCATTACTTCCCAT
GTCAAAATAATATGTTGTTGTTGGATGCACTAATGTGTCACTTTAATCATGNNNNNNNNNNNNNNNNNNN
NNNNNNNNNNNNNNNNNNNNNNNNNNNNNNNNNNNNNNNNNNNNNNNNNNNNNNNNNNNNNNNNNNNNNN
NNNNNNNNNNNNNNNNNNNNNNTGTGGTGGTTCTTGCTGCCGCCATCTTGGCAGTACTGCTTCTTCCGCC
TCCCGGCTTATCTAAAAATCAGCAAAGACGTGGATCATCGGTGGACCTGAGGCAGCCTGGGTGCTCAGAC
AAGCCATCTGTAACAGCATCCACATGTCAGTTATTTGTACCAGGCTGTAAACATG
>25819
TGCAGGACTTTGTAACAACTTGTTGAATGTGTGAGTTTCTTTCTTTTGACACGGTAAGCTCAGTAGTAGA
ACCGGGTATTTAGGCAGGTCATTTTCTTGGTCTCAGCTCTCAGAGACTTTACAGAGTGATAGGCTGGCCA
TATATTCAAACATGTGCTGGTGGTGTAGAAATGTTGCCTGTCCCAGCTGTCCGATGCATCAGATGGTTAA
GTGCCTGGTTTGATACATGNNNNNNNNNNNNNNNNNNNNNNNNNNNNNNNNNNNNNNNNNNNNNNNNNNN
NNNNNNNNNNNNNNNNNNNNNNNNNNNNNNNNNNNNNNNNNNNNNNNNNNNNNNNNNNNNNNNNNNNNNN
NNNNNNNNNNNNNNNNNNNNNNNNNNNNNNNNNNNNNNNNNNNNNNNNNNNNNNNNNNNNNNCTGTTTCT
GCTTCCTGCAACCAAGGGCATAGACTTTGACTGTCAGCAGAAGCTTTCAGCTGCTGTAAAATCACCTTTT
TATGAATTTCCTTGTGTGCGCGCACGTGTGTGTATACGTGACTGTTAGCTTTGTGTATTATGCATGAGTG
TGTAGGTATGCACATGTGTGTGTGTGTGCATGTGGGTGTGTCATG
>25820
TGCAGGTGACTTCTCCTGCTTGATCACACCCGGGGTGCAGAGCTGAATGAAGCCACCATCTTTCTCTTTC
TTCACCAACACAGACAAAGTGGTTGTAGGGGTTGGGGAGGCAGTTGTGGATATGCTAGAGCAGGACTGAT
CTGGACTNNNNNNNNNNNNNNNNNNNNNNNNNNNNNNNNNNNNNNNNNNNNNNNNNNNNNNNNNNNNNNN
NNNNNNNNNNNNNNNNNNNNNNNNNNNNNNNNNNNNNNNNNNNNNNNNNNNNNCCAGAGAGGTCAGGAAG
GCATCGTCCCCTACATAAAAATCTGAAGGGGACCCAATGAGCTCGAAGTCTTGGAGCAGGTCCAGAGCGT
TGTCACTGAACAACTTCTGCTGCACGTCCACATCTTTCCCAATGTGCTCAAAGGCATGATCGAGGTCAAT
GGGTTCCTGGTCTCCTTTATCCATGGAGAAGTCTTCTGTTTTCATTGGGAAGAAGTTGGGATCTGATCCC
CCAATAAGTGAATCCATG
>25905
TGCAGGTGCAGCAAGAATGATGGTGCCAGTGAGAGAACTTGCATAACAGAGGGACATAAGACATAAGACA
ATTTATTCGCAATATTATATGTATCAGTATGAGGAGGTGCTGCTTTAGACACAGCAGAAGTTCTGTATTT
GAAGGGCAGACAATATGAGTGTCGATTAGATCAAAACAGGCGTCATCATTCCTTTGAGCAAGGCTGTCTG
GACAGCTGTGAGTGTTGTTCTCCTGTCTCTGTTTTTCTTTCTTTCTTTGTAAACCAGGTCATTAAAAGTG
GTGATATTTAGTCACTGCATGAGGTTGTGCTTCATTTAACCTGCAACATG
>25906
TGCAGGTGTGTGTTGTACCAACTACTGTAACCTTGACAGATAGAGATGAGGCTGTGTTGTTTTGTTTTTT
TTATGGAGGTCGACAACTGTGAACTCGGCCGCTCGCTCAGTGCTGTGAACTTTTGTGTCTGGTCGTGTAG
AGGACNNNNNNNNNNNNNNNNNNNNNNNNNNNNNNNNNNNNNNNNNNNCTGCGCACGGCTAACGTCTGTG
TTCGGCCCCTAATAGAAAACAGACACCATTAATAGCAGATTCCTGCCTGTGATTAATGATATTGATTCAG
TTTCCCAAGCCTGTGTTTTTCTCCTTCTGAAATGTTTCATCAGTGTTGCCATGGCCAATTAGTCTGATTG
CTTTGCGCTGGCATCAAAGACCGGCTGGGAGAACGAGCCTGATGGGTCCTGGACTGAGTGTTCGACATG
>26000
TGCAGGAAAGCGCCCGCATCGCCAGGGGTGACGTGACTGATCTGGCCAAGTTAGATGTTTCAGCATTTGA
TGCTGCCATCATCCCAGGTTAGATCTGGTCGTAAATAATTGCCTTTCTGTTTTTTTCTGTTTTGTTTTTT
TTTGTTNNNNNNNNNNNGAATCTCTGGTGTTCTCATTCAGGGGGCTTTGGTGTGGCGAAGAACCTGAGTG
ACTGGGCAGTGAAGAATAAGGACTGCACCATCCAGCCACAGCTAGAGAAAGTCATCAGGGCTTTCCACAA
AGCTGGAAAGCCACTGGGCATGTGCTGCATCTCCCCCATTCTGGCTGCCAAAATTCTGCCTGGCTGTGAA
GTCACTGTGGGACAGGACAAAGAGTGTGAAAAGTGTGTGAAAGTGTTATAGTTGTCACCCTCAGATATCT
GTGGTCATGAAAAAATCTCAATCTACAGCTCTAATTGTCCCTCTTTTCATCTTTAGGTGGCCATATGCTG
GGACAGCCGGTGCTTTGAAGGAGATGGGCTGCAAACATGTCAACACGGATGTGGATAAAGCACATGTTGA
TGTCAAAAATAAGCTTGTCACCACCTGTGCATTCATGTGCAATGCTCCAATTCATAAAGTCTTTGATGGA
GTAGGAGTCATG
>26024
TGCAGGCAGTACCCAATAGATTTGCCTTCAGCATCTTGGCAGCTTAATCAAAGACAGAAAATCCAAAGTG
AGTTTAGAAATGTGCAGGCGTGAACAGACAGTGGAGGCTCCTTGTTACCTGTTGCCTATGACTTGGAGGA
ACAAAANNNNNNNNNNNNNNNNNNNNNNNNNNNNNNNNNNNNNNNNNNNNNNNNNNNNNNNNNNNNNNNN
NNNNNNNNNNNNNNNNNNNNNNNNTTTCTAACACACAGAGCCACCTCTGTTTACCTGACAATAATCTCAA
GGGGATGTGTGAATGATGACTGTTGTCAAAGTGGGACTAGCGTGATGCTACAGGTTGGGTGTTTGATTGA
ACCAACAAAGCCTGAGAGTTTGACACTTTGACACATGAG
>26055
TGCAGGATTTCTGCGGGACTGGACGAAGCAGCCTGCAGTGACAGAAAGGATTAGGCCCAGTGCCGATGGC
TTCATTTGATTGGCTCTCTCAGTGCAAAGGCCTGTCTATCACCACAAATCGCAAACCTCAAATCCTTTAA
AAAAAAAACAAACAGCATAAATATTTAGCTGAGGTTCTTTTCACAGCCAGCATTTGAAAACAGATTGAAG
ACATTGGCGACCAAGCTGCCAGAATGACTTTCATGTTTGCGGCTTCCTAGAGGCCAGACATGNNNNNNNN
NNNNNNNNNNNNNNNNNNNNNNNNNNNNNNNNNNNNNNCTGGGGAGATTACTGTGTCGCCTCTTTCATAA
TCCTAACAGGATTTTTGCAGATTCAAGGATTTGCTACATTTGATATGAAATGTTGACAGTCTGCGCTCTT
CTCTGACACAGGAATGAAAGGGAAGTATGAGTATGCAACATGACTTTACATACTGTACACATGTATGTTA
ACTAAGATATCCGCAATTGAAACAGAAAGATCTACCATCTTTACACTGCATTGTCTTTTTTCTAGTGTTT
GCGGCCCAACATATTTTCAGCTTAAGATGACAAAAAGCAAAGCATTAGGAAGTTGCTCATG
>26082
TGCAGGAGGAGGGCGCAGGGTCCAGTCTCCAGGCTTTGCCAATGGTGGAGCCTACATACCCGGGAGAGCC
TCCACTGGGGGAGGGAGGCCTGCCGTGGGCCGAGGGCAGGCTGCGCCATCAGCATCCACCAGGAGTAAAC
TTTCACAGCCGACAAGGAGGTGAGTGCTTAAAAGGAAAGATATGAAGGAATGTTGAACGTGTCCTTTTTA
ATAATATAGTTTTCATGCCATTCAGATCATTACAATTTGATACATGGCCTCTTGTATGTATGAATGAAGA
CTAACTCCCTGTTTCATTAACAGGTCTTTGGGCATGNNNNNNNNNNNNNNNNNNNNNNNNNNNNNNNNNN
NNNNNNNNNNNNNNNNNNNNNNNNNNNNNNNNNNNNNNNNNNNNNNNNNNNNNNNNNNNNNNNNNNNNNN
NNNNNNNNNNNNNNNNNNNNNNNNNNNNNNNNNNNNNNNNNNNNNNNNNNNNNNNNNNNNNNNNATTTCA
GGCTGGAGCACTGGGCTGCACTGGATTCGTAGTTACGACTCATCTCTTTGATATGAAGACAATTTAAATA
AAGATATTGCTGGTTTGTTCATTTTTCTGTGTGAATTCCTACTAGATGAAGGTGCTGAGTCTTGCATG
>26131
TGCAGGTTCTTATATGCTCCAATCTTTGTCAGTTATTTACAGCACGTCATTGTTTCTTTATTGAATTAGA
AGTGAGTTTTCTAACTCCTTATTTCTGTCACTCTTCCAGATTGTGTGTGACTGGACAGATTATGATGAGC
GGATGAAGAAGCTTGTGAGCATTGTGGCTGACCAGCTGGATAAGAACCGCTTGCCTTCGGTGCACCCACA
CCACAGCATGCT
>26144
TGCAGGTTGAGCCACAGCTGCCAGCTGGTGGGTTAGACGCTGTCAGCGAGCAATGGAGGAGCATATCCAC
TGGGACATTGACACTCACAGAACCAAAGGTGCTGCAGGAACCCCAAAATTCATAGAAACTACTGTAGATC
CCAGACGTTTACAAGCCTGGGTGTAATCCTTAGTAGTCTTACTCACCCTTGCGTCCTTCCAGTTCCAGTG
GTCTCTGGCTACTCTGTGTCACCTGATGGTGGAAACAGTACGAGCCTGAGGTGCTGCTCCATGGCTTCTG
CGATCTTCATGNNNNNNNNNNNNNNNNNNNNNNNNNNNNNNNNNNNNNNNNNGACAATGCTGCAAACCCT
CCAAAAATGTAACTTTAATAGTGGACAAATAAATTAAAATAAGAAAAATTGGAATGCTTTTTCTGGAACA
TTTTGTTTTTATTTACATAATGTGTGCGTTTATAGTCTCTTTGATCATTTCTCATGTTCGGATACAGTTC
TAAGTTCTAATTTTTTGCTTTGTTTATTTTTGTTATATGCTCTCACTCACAGTTCACTTTTTCATG
>26294
TGCAGGCATTTACCAGATGTGCAAATATATTCACTTCCAATGTCGTGTTCGTTTCCACGGACCTGTAGTG
AAAAACAACTCACTGTGACCGAAACAATATGCAACACTGCCTTATATTTTTGGTGTAACTAAAATGATGT
TTTCTTGGATACACACAGAAGACACCGACACTCGTTTGTGTCACAGTTTGTGAATCTCTTTCTGTGTTTT
TCACTGTGTTCTTCTCTGTTTGTGCTGTGCAAGATTTTCCATTTTTAATTACTTGATTTATTTTCAGCCC
AGAGATTTGAGGTGACCTATAATTGAGGTGTACAGTTTGTCTACTTTGTACAGCAAAAGCCCTAATTAGC
ATGCACTGAGCCGTCAAAGAACCTGCGTCACCTTCTGTGTCGTAGGGCATCACGCTAATCGTCCTTGGAT
GACTAAAGAGCTCGGATTATGACACAGTTTTTTTCCCCTCTTTTTTTCTCCTTATAGAAATGCAAAGGTC
GGCCCTTCAGAATATTAGTTGCAGTATCTGCATGTGGGGCGTCAGAGGGGGGTCGCTCGGGGGCCCTGAA
GGGCTCATG
>26332
TGCAGGTGTAAAAAGCAACTGATACAGTGCGTGTTTGTGTTGGTAGCAAAAGTGGCAGCCAAAGGATAGA
AACGTCACAGCATTCACCGAAGGTCTCGAGCTCCCACCAGGAGCTCCCACCAGTTATCGCTCTGTTCCCT
CATCCACAGTGAACGACNNNNNNNNNNNNNNNNNNNNNNNNNNNNNNNNNNNNNNNNNNNNNNNNNNNNN
NNNNNNNNNNNNNNNNNNNNNNNNNNAAGACAACTCCCTCAGCCTCGAGTGAAAAGTGAACGCAGTTTCA
CTTCCAATCACCTCAAAGCCGCAGCGTTTGCTTTTGTCAGTCACAGCTACATACTCGGTGTCTTTGCTTA
GCTTGGATGGCTAGTTAGAATCTAAATGAGGACATGNNNNNNNNNNNNNNNNNNNNNNNNNNNNNNNNNN
NNNNNNNNNNNNNNNNNNNNNNNNNNNNNNNNNNNNNNNNNNNNNNNNNNNNNNNNNNNNNNNNNNNNNN
NNNNNNNNNNNNNNNNNNNNNNNNNNNNNNNNNNNNNNNNNNTCTCACTGTTGCAAATCTATAACAAACA
CTTCAGGGAACGAACATCTCAGTAATAAAAGAATGTTTCTCTCGTGTGCGTGTGCATCTGATGACGTCTT
GAGAGGCAAAAAGCTCCCGTTTTGATTTGTTTGTGTATTCATCATG
>26424
TGCAGGACGAGCAGGGCAAGCCCCAGGAGCTGGACTGCAGTAGCGTGCACCTCTACGCCAACGTTCTTGA
CGGCCAGCTCTCTTTCCAGGAGCCCTCCAACAGCTGGGTCCTGGACTTCACCATCCCTTCCATACATCTG
TCTGATGAGGGTCATTATGTGTGTGAGGCTCAGAGCAGACGGAGCGGGGAGAAACAGTGCCTGTACAGAA
ACATCTCTGTCAGAGGTGAGAAATAAAAGGGGTGAAAGCTCACACACACACACATCACCCGACCTGCAGA
GTAGTCATCCTAAACATGGTNNNNNNNNNNNNNNNNNNNNNNNNNNNNNNNNNNNNNNNNNNNNNNNNNN
NNNNNNNNNNNNNNNNNNNNNNNNNNNNNNNNNNAATACACACACTCGCTTGCCCACGCAGCCGGATACC
CACATCCACACATAACAGAGAGAGCACCTGGTGTTTGCATAGCATCAATATGTAGTGACAGAAAACAGAG
CTGAGATGCTGCAGGGCCGAAACACAAACAAACTCATGCTTCATTCATG
>26524
TGCAGGTTTCCTAAATTTAAATTTGCTGTTTGTATCTCTGTGTTGTGTTGGTCTATGTCAGGGGTATGCT
AATTGACTTTCAGCAGGTGGTTTTGTGCCATTTTCAAATCGGAATAAACAGACTTTCAGCTTTCCGCTCA
ACCGGNNNNNNNNNNNNNNNNNNNNNNNNNNNNTTTTCTTCTCCCACCTCAGAAGTAAATCTGCTTGGAG
ATAGTTTCATCCAACTTGAAGGCACAGTACGTCATTAAAGCAGAAGGCTTTGCAATTTAATTTCAAATTT
TTGCTGCAGTCCTGCAGACTAATCATCAAACAAAACCATGTCAAGTATAATTATAGTGTGTAAAACATGG
GTTAAAATGATCTTAACCCTGCCAGTGAGTATGGTTTTTTCAGGTCATTCAATTAAACGGAGATGCTGTT
TTGCCAGAGTGAGCCAGAGGAGTTGAATGATTAATGTGAAGGCAAATAACATGTGAATGTGGCTCATAAA
GAATAGCTCAAACCAATTACTCATTCAAGATTCATTCATACGAATAAGATAATACGAAAGGTGACCTAAC
CAGATTGATTCCGATGAATATTGAATCATG
>26609
TGCAGGATGGAGCTGCGGTTCTGCATAGGCGTCGGTTCGGCCGGTTGCTGGTGCTGGGTCACGACCGTGC
TGGTCTTGTCTGGGCGAAAGCGGTCGGCGAAATTAGGGTCGGTGACCCACGGCGGTCGAACGGAAGGACC
TGAACNNNNNNNNNNNNNNGCTGCAGTCTTGGAGCCTGAGCCAAAAAAGAAACACACAAAAAAAAACGAC
AGAGACAGGGTGATTTGTTTTGGAATTACAGTGCTGAGAAAAACTTGGCTGTGACTTTGAATAATTTCAC
AGCGGGAGGAGAATGCTTTAATGTAATATAGATGCTCCCGCCAGATGTATGTTGTGACAGTTTTCCATGT
CACATTGTTGTTGCTGATGTTCATGNNNNNNNNNNNNNNNNNNNNNNNNNNNNNNNNNNNNNNNNNNNNN
NNNNNNNNNNNNNNNNNNNNNNNNNNNNNGAGCAGAAACTCACCATCTGGTTTATCTGCTGCCTGGGCCT
TGGCAGGTGAGGGAGTTGGCTCAAGGCTGTGGGGAGAAAATGACTAATTAGAAAAGGTATACACACACAC
ACACACACACACACACACACACACCACTCAGTAACCATG
>26668
TGCAGGCCACAACAGGATGACTTGGCACTAATCTAAATAGAGGACTAAGCTGATCTTAAGCTGTGCGTGA
GGGCGGTTTCAATACAGATAGCAGCATCAGTGGAGATTTAGCTGTCTGTTTTATATAGGAGAGATCACTA
AGTGGACCTCTGCTACAGCTGTAAGTCAGTCAGACTCCCCTGAGAGAGGCTGGTACTTTCCTGCTCACCC
TACACCCCTCTCCTTTCTTTCTGCCTCACCTGCTCATCTCTTTGTGCGCTTTGAGCCCTCTCATGGGCCG
GTGTGGTTGGACTTGTTTTCCCAGTTCGAGAAACAAAAGCCCCGCATG
>26694
TGCAGGTAGCGAATCTTTTGCTTTAGCTCAGTGGTCTCAGAGTTGAGGCACTCCTTCTCCCCCTAAGACA
AACACACCCAAAACATTGAAAACATCTTTCTTAAAGTAGTATATTTTTGTTAATGTGTCCTGGTTTTGTT
AGACCATTATCACCTNNNNNNNNNNNNNNNNNNNNNNNNNNNNNNNNNNNNNNNNNNNNNNNNNNNNNNN
NNNNNNNNNNNNNNNNNNNNNNNNNNNNNNNNNNNNNNNNNNNNNNNNNNNNNNNNNNNNNNNNNNNNNN
NNNNNNNNNNNNNNNNNNNNNNNNNNNNNNNNNNNNNNNATTGGTGTTATCAAATTATAAACAAAGCCAC
AGCAACAAGGACACATTTGCAAAGACGCAGTTTTGTTTTTGTGTAAAATATGAACGAACATAGTGACGCA
AATGGATATATCTAGGGTTCTGTGGTTAAAACCCAAGGTTGCATGGTGTCTCTGTCTCAACAAAGTGTGA
ATGTAGGTCTGCTCATGACTGTGGGTGCGCTGAAGCGTAGGTGTGTGTGTATGAGTGTCAGAGTGTGTAC
ATG
>26848
TGCAGGTTTCTGGTCCACAGAACAACATCAAAACCAGTTAAAAGAGCAAGGTCTGTATCACTACACTCTC
CATTCAAGGTTTGTCGCCATAAAGCCATAATGCCAAAAGGATGATTTGAATGATGGCACATACACATACC
AATCTACCTACCTCACTTTGTCTCTCTTTATTTATCGTTACGTCGTTGTCTGGCTCTTTCACATTGTCGT
TGTCTGGTCTTCTGCCCCTCTCTCTTTCTTCATTCTGTGTTTCTGCTCAGTCTGACCTTAACTGTAATAA
TATTGTGAATTGGGGTTACTGCGAGTGAAGAAGTCAGGCTGACCGGCAACCCCTATTTCCTGCTCTCACA
GCACCTCATCAGAGTAGAAAAGACACATGATNNNNNNNNNNNNNNNNNNNNNNNNNNNNNNNNNNNNNNN
NNNNNNNNNNNNNNNNNNNNNNNNNNNNNNNNNNNNNNNNNNNNNNNNNNNNNNNCCACAATTAGCTCTG
TGGGAAAAAAAAAAAATCTTTGGAGTTCTATTGTAGCTGGGTACTAAAAACAGTAAAATATCCTCAGAAC
ATTTTGATAACTTCACAGAGATGAGGGTATTATGTAACATCAAATTTAACCACATCCATG
>27010
TGCAGGCTTCAAAAGGTGACTTTTACGTTTTTCAAGGGATAGTTTAACCTTTAACGCCATTAGAGGTGAG
TATTTGATACGAGTGCTCATAGTGCAACACAACAATATAAAATCATTAAACAAAACTAATAATACAACTG
AAAACTCCTGAATGTTTCCTGCTACATATCAGGCATGTATCTCTCATCATAAGCGTATACTTACAGCATG
CATGAAGGGCTTTCACTGGTCCCCATTACTCCAGTTAAAATCCCATCCTTATTCACACATAAGAAGCGTA
AGCACTTCAATATTGGCATCTTTTCTTAATATAAGACATCCCTTTACAGCTGATGCTCTATAAGAGACAC
CATG
>27012
TGCAGGCCTTTCGTTGGCTGCTGCTCCTACATAAAAATAAAAAAAATGACAAATTCGACACGTCACATTC
AGTTCACAAAAGCAAAATCTGCATTTTTACTTAAAAAGATGCAAAAATATTCACCACTGATGGCTTTTTG
ACAGGNNNNNNNNNNNNNNNNNNNNNNNNNNNNNNNNNNNNNNNNNNNNNNNNNNNNNNNNNNNNNNNNN
NNNNNNNNNNNNNNNNNNNNNNNNNNNNNNNNNNTCCTGAGGGTGGTAGAGGAGCCTGGTTTCGTCTTGG
CTCAGTTTTAAAGGAAGGTGGAGTGTAGGCCTGAGGAGAGTACTGTTTCTGAGGAGACGCTGCAGACTGA
GGCTGAGGCTCTTTCTGCTTTGCAGCATACGTGGGTACGGGTGGTGGCTTCACCGCTGGACGCACAATAG
CATGNNNNNNNNNNNNNNNNNNNNNNNNNNNNNNNNNNNNNNNNNNNNNNNNNTGTGGAACCAACAAAGT
TCTGTGGTTTATTCTAATATTCAAAAACAACAGAGAAATATAGCAGTGACTCTTCTGGGCTTCTTTACCA
GGTGGTCTGAGTCCTGTTTATTTAGCAGGAATGTCTGGTTGGCGTGACCGTTCCCATG
>27045
TGCAGGCCATCAAAGAAGTTGTCCCCGATGATGATGACGGTAGCGCCCCCTGTGGTCCAGCCTTCACTGG
GGCTGATGGCTTTGATGCTGGGGGTTGCTGCAAGATTCATAGATAAAAATAGATTAGATGCTAACTAACC
TAATGACAGCCCATAAAGGTCTTGGCTATTGGCATAGTGTACAGTCCCATCTTCTTCTTCCCATCTCTAT
CTCTCTCACATACACACACATCACCTCTCTCCTCTCTCCCATGGGTCGGGGGCGAGCGAGGAATACTAAT
CAGAGTGATTATACACACCCCGTTATTAAACATCACCCCTGCCCTGTGTGTGAGGGCTGCGGCGGTGCAC
TTGTTTTATGACATGNNNNNNNNNNNNNNNNNNNNNNNNNNNNNNNNNNNNNNNNNNNNNNNNNNNNNNN
NNNNNNNCCGGGGAGCAGAGCAGAGCCAACAGTAGCTCTGCCCTCTGAATACGCCGCCTTCATTAACCAA
ACACTTAGCTCTTGCTCAGCTGTCTGTTTCATACATACACATATCTGTGTAGCTATGTCAGCGCCTGGCC
ACCGAGCACATGACCACACGGGGTCATTTCAGCTCCTGCTCGGATATTTCGTAATGTGTTTTGTAAGCTT
TCAGTGTTTTCTCTTAGAGCGTATTCTTCATG
>27085
TGCAGGCATTTTAGGGGACCCCAGGAGTGTCTGTTAAGTGACAGAATAAGTTTAAATAATAATGCCCCCC
AGCATATTCTAACTCTAACAGAATAAATTCTCTTTTTAACACGGCAAAGTGAGTGGGAGTGATAAGTAAA
TGTGTNNNNNNNNNNNNNNNNNNNNNNNNNNNNNNNNNNNNNNNNNNNNNNNNNNNNNNNNNNNNNNNNN
NNNNNNNNNNNNNNNNNNNNNNNNNNNNNNNNNNNNNNNNNNNNNNNNNNNNNNNNNNNNNNNNNNNNNN
NNNNNNNNNNNNNNNNNNNNNNNNNNNNNNNNNNNNNNNNAAATATTCTGCAGGGTTGAGTCTATAATAT
GACCCAAACATCTTTTTTTTTGTTTGTTTTCTGTCCGAGAAGTCTCCAATCTTTGGAAACAAAGATTTGT
ACAGGAAGTGGAGTTGTGTCCTACAGTTGTTACATTAATGACCATG
>27089
TGCAGGTGTTGAGTAAGGCAGCCATAAATTGCTCACATTCCTATTCAACATACATCTTCTTTCAGTAACC
AGCAGAGCCAAGTTCACTGAGAGCTAGAAAAACAGTGTCAACTTTAAAACTTAGCAAAAGAAAGTTGTCT
TAAAGTCTCTTAGACTCTTAAAAAAAAAAAGTTATCCTAATAGATGTGTTCATCTTTAAAGATATGAGTC
ATAAAAAGAAAGTTAGTTTAATGTGGGTGTTTTATTCCCGCACACCCTAGCGAGCTCCATGNNNNNNNNN
NNNNNNNNNNNNNNNNNNNNNNTAAACAACCTCTTGTTAGTCTGTGTTTTCTGTGTTCATTATTACTGAT
ACAGTATAAAGAGTGTGTGCAAAAAGTGCATCATCAACATCTAGGGGCAGTGGGACAAACAAAGGTAGAA
ATTATGATAGTTTTTGACACAAACATGGGAGAATTAACTCACATGNNNNNNNNNNNNNNNNNNNNNNNNN
NNNNNNNNNNNNNGTGTTTGGACTGGTGTAGGGCCTGTCTAGCCCGTGAGACTCTTCTGCAAGCTATTTC
TTTAAATTGATTTGCACATTCGTTTGTGGTTGAGGGTGACTCACTCTTTTTCACCCACCTTTATTGCTGC
TCTGCCTGGTTGCCATG
>27116
TGCAGGTGAGAAGGAATATATGACAGTAGTTACTTGGAGGTGAACATTTTACAGACCCTTTTATTATTTT
TATTGTACTTGTTCTTCCCTTTGCTTCTCCACAAAACTGGTATTCATTGAATATAGGTACTCCTCATTCC
TGAGCNNNNNNNNNNNNNNNNNNNNNNNNNNNCATTTGTTTTAAAAGTTTAACACAAATTGCTAAGTTTC
ACATTATAACGTTATATTTGCAATCTATGTTGATTTACTGAGTTAATTTTGATTGATAGGCAGCAGTAAA
GACAGCTCTGAGGATGAATGATCCTCACTTTGCCATGAGTATCTACGAGGAGGCAGGAGATGTCTACTTT
AAAGGTCACAGGAACCAGATGGCTTCACTGCCCTTCTACAGGGTAAGAGAAATAAAATACATGTGATGTA
TTTTGGCAGTCTCAAAGCTACAATGTCATGTAGCCATG
>27187
TGCAGGTAACGGTTCACTGTGAAAATGCGCCAACGACGACTATTGCCTCTGACTATTGCCACGTCCTATA
GACAATAAGGAGCCGTCGGTGCATAAGTGCACTTCAAAGACGTGACGCAGACAGTTAAACAGCCCCTCAT
TCATTCACCTGTCGTTCCCAGGTTTTAATCCTTCTATACCTTTCCCACCAATTGAAGCATATCCAGCGAA
TTAAACCAGCATATATCACCCCATGTTGACATTATAAATAGAACTATATTAAATAAAACTATAATTAACA
TTTAATTCCAGGTTTATTAAGACATAAGTGAAGTTGAGAATATTTAAATGAAGCCTGGACACAAATAGGC
GAACATCATCATGNNNNNNNNNNNNNNNNNNNNNNNNNNNNNNNNNNNNNNNNNNNNNNNNNNGGGAAAT
TATAGTGTGTTTTTGTTAGGGGGTTTGAAGGGGCCATAAGAACACAGCACAAGAAGCATTTCACAGGGTT
CCTGATTCTTAAATCACAGTTCTACATTACGGAAATACAGTGCTGAATGCCGTCGTGAGGCTTCATG
>27198
TGCAGGTCCAAAAGCCTCTGACTGATGTTAGATCTGAACACTTTGGTATTAGTTGTTCCAATTTGGCCTC
CAGCAGTGATGGAGCTTGATGAGTCTGTTCATAGATGTAACGGCCAATAATGAGGGTCGGTTTGTTACTG
CTGCANNNNNNNNNNNNNNNNNNNNNNNNNNNNNNNNNNNNNNNNNNNNNNNNNNNNNNNNNNNNNNNNN
NNNNNNNNNNNNNNNNNNNNNNNNNNNNNNNNNNNNNNNNNNNNNNNNNNNNNNNNNNNNNNNNNNNNNN
NNNNNNNNNNNNNNNNNNNNNNNNNNNNNNNNNNNNNNNNNNNNNNNNNNNNNNNNNNNNNNNNNNNNNN
NNNNNNNNNNNNNNNNNNNNNNNNNNNNNNNNNNNNNNNNNGTGGGGAAACTGTGTGGCTCATTATCCTC
CATTAGGGTTTTTGGCTGAATCAGTGTGGAGGCAGCTCTGGGCCGTATAATGAGAGTGGCTGAAATCACA
GAGGACAGGCTGAAGCTAACAGCCTCACAGAGCAGGTGCCGCTTGAACACAAACCACACTATTTTTTGCA
TCACTGCCAGGACTGCAGCATAACATGCAAATGTATGCTGTACAGTTATATAGAAATATGCATATGCATA
TCTATGCCTTCTCATG
>27304
TGCAGGATTCAGCGCATCCTGCTGCAGCAGATGTAAACAAGAAGAAACGACTATCTAAAGAAAGGAGAAA
TATTAGCACAGGGGCCTTGACACTAACAAGTGTCTAAAGGACAAAAGGGGATTGAAATATGGCTCAAACC
GTGTGGNNNNNNNNNNNNNNNNNNNNNNNNNNNNNNNNNNNNNNNNNNNNNNNNNNNNNNNNNNNNNNNN
NNNNNNNGATTTAGTGTGGCCAACCTGACTTGTCACTGAGGCAATCTTTCTAATAGAACCGCTTTGATTT
ATCGCTTAGACTCTCCACAATAGAGACTGTAATGGGCTTTATTCATATTTTTATTTTATGAAACACGATG
AAAGGGGTCATG
>27387
TGCAGGAGTTGGAATTACCTTTCAATTACTGCTGATAAATCTACGTAAAGCTTTGGGGAGATTCCACTTT
TAAGCCGGCTAACGAGACTAATTAACTAACAAGACCTGGGGGGTTGTGAGGAGGGGTTTTACCCTTTTTT
TTTTTTNNNNNTTGCAACCTCACAGTATCTCTTCATCTGAAACCCATCTTTGATATCATAATCTTTTTGT
CTTTTGCTTAAAACAAAATCATAGAGTACTGTCATACCAGAGTAAAGCATTCACTGGCTTTCTGAGACCA
AAAGTTTAAAGAATTAAACATGAATTATGTTTTGTTTGTTATTTTGTTATGTTTATTATTTATGAATCTC
ACACCTTGTTTCTCAGTGGATGTCCAGCTGTAAGCTTGTACATGCAGTATCATGCAACAGAGGGATATAC
TGTACAGTATAAAGCAAGCCTCAGAAGTGAGTTGAATCCAACATATCATGNNNNNCTAAAAACAGTATGC
CATTTTCAACACCGGTGCTCCTGAGGAGGCCTTGTAATGGTTTAGCTGTGCTAAGCGGTAAGGTCTCACC
CCTGAAGAACTGACAAGCATTACCCTGCGTAAGACAGCCTGCAGCTGGGTAATAGCATG
>27428
TGCAGGACCACACCAGCACTCACATACCTCTCTCTCAGTCTATGTCTCTCCTGCTCTATCTGTGCCATCC
CTCTCATCACCACCTCATTCTATCTCAATCTCTCTGTCTGTCTTTTTCTCTACACTGTTTCTCTGTCTGT
GGCTCCAGCTCACTTTCTGTCTCTGTCTTCTGCGCTATCCATCTGCCTTTCTTTCTGTCCGTCTCTCCTC
CATTTGCTTTTCTCTAGCTGAATTGTTACATTTTCATGACTTNNNNNNNNNNNNNNNNNNNNNNNNNNNN
NNNNNNNNNNNNNNNNNNNNNNNNNNNNNNNNNNNNNNNNNNNNNNNNNNNNNNNNNNNNNNNNNNNNNN
NNNNNNNNNNNNNNNNNNNNNNNNNNNNNNNNNNNNNNNNNNNNNNNNNNNNNNNNNNNNNNNNNNNNNN
NNNNNNNNNNNNNNNNNNNNNGAAGGCAGAGAGCAGAGTCTCTGACCTATTTAGGAAACTGGCAAGAGAG
CAGCCAGGGAACATCAAAATACTTCAAAGGCTCCCTTTGAATCCATCGTTACGCCCAACTTAGTGTGAGC
GTGTGCACACACGCGCAAACACATG
>27565
TGCAGGCCCACACTGGAAATGACATTTGTAAAGTGCAATTTCACTGCTAATATCAATGAAGAAAAAGTTT
TCAAATGTGAATTCTGTGTGCTATGTTCACATATGAAACCTATTTGTTGCAACTAATGAATTCTACTGAT
TGACANNNNNNNNNNNNNNNNNNNNNNNNNNNNNNNNNNNNNNNNNNACCCATTTGGACTGTCTCATTCA
GACTGTGTCACACGTTAAGTTCCTTGACTAAGTCTTGTGATCGTGGATGTCTAACACAACTGTTGAAGGC
TTAACAACACAAAAGCAACACTGTGCTTCCATTATTAAACTCATCAGACATGTTGTTACCCAACATCTGC
AGCGAGGGGTGCTGGGGGACACTGGGTGGGTGGTGGTGGTGGGGTTTGCATGATGCTCCCATGGTCATGT
GACCAAGATGGCTGTTGTCACTAAAAAGCTCTTGTTTGAGAGAAGAAAAGGGGGTTTGTGGTGTGATTGA
TTTCTCCCCCCAGCTGCAGGTTGGAGGAACATTGCATAAGTATCACATGGCTAGATTGGGCAGCGATCAT
G
>27638
TGCAGGAACGGTGTCTAATAATCGCTTTTATTCTTTCAAAAGGTTTTATGAGATATCTCGATGCGCTGTT
GAACACTTTTTCCTCAGACTCGGATGAATACTCACACAACCAAGTATAGTCACATTAGAAGCCTTGTTAA
TAGTGNNNNNNNNNNNNNNNNNNNNNNNNNNNNNNNNNNNNNNNNNNNNNNNNNNNNNNNNNNNNNNNNN
NNNNNNNNNNNNNNNNNNNNNNNNNNNNNNNNNNNNNNNNNNNNTGGTTCTGTTTGTCTTAGAAGCAGGA
AGACTATGCTCCTTGTGACATACTGGTGAATCAGCTGGAACAACCACCAACACCAGAGCACAAACCAGCG
GCAAGATAGGGAACACTGGTGTGTTATCATTAAAAAGTTACCTAAGCTGCCATGGCATGTAATAAACACA
GAAAATGGTTGCTGCATTGAAAAATGTTATGTAAAAAAAAGAAAGAGATAAAGAGGGAGAGACGTTGTGT
TGAATCCAAGTTTCCACTCCTCTAAATCTCCATATATTAAACATG
>27693
TGCAGGCTCAATAGAGGTTGAGAACACACCTGCTGTCAGTGCAGGAATTTGAATCCTACATAGTTGTTTC
TGTGACGCAATCAGTACTTTGACTGTACAGATGAGCCTGATTACAGCGGCAGAGCACTTGCACCATCAAC
AGGGAAGCTATAGGAACACACAGACTTTAGTTTAGTTTAGTTTTTTTTCAGTTCTGTTAATAAGTGATTA
AACTCCTTCTGGGCTTTAGTGCAGAAAAGTTTCAAAGAGTCCAAGAAGTCAATTAATAATCAGCAAGCAA
CTCCCGAGTCTCTCCTTTCATGTAGCTCAGAAAGTTACATAACATG
>27854
TGCAGGGAGTCACGTTCCACCAGCATACAGGATGTGGCCTCACTCTTGTACTTGTTCTTAATCTCCTTCT
TGCTTTCTCTTGCCTCTGGGCTTCACACATCATCATCTCTTTCCAGCTTGCTAAGATACAACTACTCTAC
TGCTTNNNNNNNNNNNNNNNNNNNNNNNNNNNNNNNNNNNNNNNNNNNNNNNNNNNNNNNNNNNNNNNAA
CAATCACCCTTTTGCTTGACTTTATCTATCTCTCCATATACCCTGTATTCTGTTTTTTCCCTTCCCACGT
TTCTCTCCTATGCCTCACCTTGGAGCAGAGCCCGTAGAGCAGCATCAGCACACAGAACCAGGTCCCAACC
TGCCTCTGAGTCTACGCCTGCCTGTGTATGCCTGTCTGTGCCTCGGGCAGCGACTGAGGCCGGCCCCTAT
CTTCCTCCCTCATCAGCACATCTACTGTACCTGTCTGCTGGCACCATGCCATCCACACACACAGTTCCCC
TTCATTTACCCAGAACGCCTGGTAGAAGGAAAAAAAAGGAAAGAAGTAATGCAAGCCTAAAATCTATAGA
AAAAGACTACTCATGTTGGGGTCAAGCATG
>28143
TGCAGGTTGTATCTCCCGGCCACAGCTCTGTGCTGGCTCGCTGACTGTGAGAGCTCCAACAGTGAGAGGA
TTCCTCTAGAAAGGCTGGGCCTGTAATGTGACACCCAGGGGAGGGGCTCTGGGGCTCTGCCGTGAGTGGG
GGCAGGGTCTTGAGACAGTGTGCTCTCTGATTGGTTAAAAGGCCCTCTGACAGATTTAAATCCCCCACAG
AGGCAGCGTGCTCCCTGTCAGCAATCAACACAGCAGGGAGCAGTGCAGGATTTTAGATGGTGGTCTGCTC
AAGAACATGTTGTTAAGCGCAGGGTTTTTTTTTCTTTTTCTATTTAATGGTGTTTCACTATTTAAATGTT
TTTTTGTACTGACATACACTAATTATTGGGGTTTCATCATTTATATCCATATATATGTTGATGTTTAATA
ATTACAAAGCATGCAGAAACAATAGAAGCAGCAGCAATTACTCAATTCTTACAGGGTATTAATTAATAGC
TTAATTGAATATCATCAAATCACTTACTTATTTCCTCATCTTCTCCCTCTAGCCATG
>28231
TGCAGGAGATCTGCAGAGAGTATCACTGTCATCTGGAGAAGCAAGAACAGAGAGAGAGAAAAGATGAAAC
AGAGAACAGAGGGGTCTCACTCTGCCCACAGACATTGTTATTTCAAGCTTTTCTCATCATATCGAGGAAG
AGGGGAACAATTCACGCACACATACTCACTTGGAGCACTCACTGAGACCAGCATAGTCAGCTCTTTCAGC
AAATAGAAGAAAGAGAAAATCAAAGAGTGGAGAGGTGAGGAGAAGGAGGGATGGGGTGAAAGATACGGAC
AGCAGGGGAGATAAAGTACCTTATCCCCTTTAGTTTTCACTCTTCCTCTACTACTTTTACACTAGTGTGA
TGCAAAACATGCNNNNNNNNNNNNNNNNNNNNNNNNNNNNNNNNNNNNNNNNNNNNNNNNNNNNNNNNNN
NNNNNNNNNNNNNNNNNNNNNNNNNNNNNNNNNNNNNNNNNNNNNNNNNNNNNNNNNNAAAGAGGAAACC
TTGTCCACTGCTGCAGAAAAATGAATATACAGACCATTTTCATTCTGTCCGTTATTCTCAGTCATACTAA
CTTTGCTCATTGGTTTGGGGTTGAAATATATTCCTTTTCAAATTTATTAGATTTAAGACATGACATTTTT
TGCCCTCATG
>28287
TGCAGGTCCACAACTGCATCCAGAAGGACCTGAAAGACTCAAGCGGCCACAGCAACACCGCCAATCGACG
TACCACTCCTGTATGAAACTGATAGAGGGACCTCAGACACTAAAAAAAAATCAGAGGGAATTTGGGGGGA
GGCGGCAAAAGACAGATCAAGGTGTAAGGCGACGGGAAGAAGCTTAAATGGATAGATGGAGTGAGGGGTA
AGCGACAGAAGGGAGGTTCTGAGCGCTCCACAGCACCTCAGATGATCACTGAGTTTCTGTTTAAAAAAAA
GGAAACAGAGAAAAAATGCATAAAAAAAGAAACATGCATGATTTTCCCATCTACCATTGTTTAACAAGTT
TTGAACATGTTTGTAAAGATTTGAAGGGGAGGATGGGGAAAGAGGAGTCGGGAGGGGGGGTGGCCGGTGG
TTGTCTGTCTCGGGGCTGTGGAACCATG
>28303
TGCAGGGCAGTTTTATGAATAATCCCTCGTCTTTTTTTTTGCTCATTGTGCCTCTGGGTTTCTCTTCAAA
AATGGAGTTTGACTGCAGAAAAATTAGCCTTTCTCTGCTACTCTGCAATTTAGTATGACAGATACTGAGC
ACACAATGGTGATATGAATAATGCATATAATACTTAGTGAAAATGTTATTTCATGTAAGTGAGGACATAT
AGGCTTTATACAAATTTTGTGAATTGCCTGTGAATTTACAATCGATCACATTCTAGTTAAATGATCTATT
TATTGCTTACCATTCCATGTATCTGTTCATTTTGTGCTATCAGCAATTAAAAAGAACCATCTTCAGCCTT
CCTTATACTGCGGACACATG
>28321
TGCAGGTCTTCAGACAGCTTTATGTGTGGATTGAACGCCATCATTACAAAATACAAGTTGACCTACAGAA
TATGCTATATACTCTTCAGATAACTATATAATTATTAAGCAATAATAGTTAGGTAGTTAAAGGACTAGTG
TGTAGGGTTTATTGCAATTTAGAAGTGTACTTGCTGACTGCTCACCTCTCCCTCTCCTTCCTAGTGTGAC
GGAGAAACTGGTGGCCACGAAAACATGCAAAAAAACTATAGAGCCAGTGTTTTATTCGTCTATTCTGGGC
TACTTTATAAACATGGCTGTTCGACATGATGAAGTCTGTTCTATGGTAAGGCTCAAAAGATATGTTGATC
CTTATTTTCAGGTGAATTTACACTAATAAAGACACAGTTATGCATG
>28322
TGCAGGTATGTGTATTTTACAGTAGTCTAATTGGTATTGAAGTCAGGTTTTACACATATATGTTAAGTAA
TATGCAACAAAACTATAAATATTAATTTATCATTGTACAACATAGGTTTGTATACAGGTTGGGAAATAAA
CGCGTNNNNNNNNNNNNNNNCAACGATGCTGAAGTTGGCTTTCGTTTTACAAATCTGAGACTGTGTTATA
ATGAATGTTTAGCCTCTGTATGATAATCCAGTCCAGATTTGAGAGGTCTAGCTACAGTGGTTTTTGATCT
GGACCTGGTGTAATGAGGTCTACATGNNNNNNNNNNNNNNNNNNNNNNNNNNNNNNNNNNNNNNNNNNNN
NNNNNNNNNNNNNNNNNNNNNNNNNNNNNNNNNNNNNNNNNNNNNNNNNNNNNNNNNNNNNNNNNNNNNN
NNNNNNNNNNNNNNNNNNNNNNNNNNNNNNNNNNNNNNNNNNNNNAAACAGTCGCACTGCACAATAAGTT
AATTTCCCCTTAAGGCGAATCGGAAGCCAACTTCAGCGTCACACTGACAGATAAAACTCACCTGCCACAC
AGTCAATCCGTGTTTTACTGACATTAGTCAGTGGTGCTTTCCCACCATGGTTGTGTAACAACATG
>28350
TGCAGGAAGAAAATGATTTTTCAGAAATATGTGTATCACAAATATCACAGAATGAACTTTGTGGTGTCAT
TTTATTTGTTTGAAAAAAAGTATGTATTTTAGAATGACAAGAGAAAATATAAACAAGAAGTACAGAAGTG
TACTGTACACAGAAGTGAACATAAATGTGTTTACTCAGAGGCAAGATCCTCTTCTTTAATCTTGTCCCTA
TTTTATGACTCTGTGTTTTTATAACACCGCCCACTCACTTTGCAAATAATCTCCAACATTCAGGAAGTTC
CATGTTCATGNNNNCTTTATGGGACTTATCACACGTTATTTGGTGATGCAATGTCTCCAGTCAACACGAA
AACTGTGTTTCTCAAGAAGCAACTGCCTTCATAATGAAGTTGTATAATAAGTTATCATAGTTCTGCTGTG
ACTGCAGCAGCTGACATG
>28351
TGCAGGTGGCAGATGATTAACAGAAAGCAAGTGTAACCTGATCACAAAGGACAACAGTGACTTTCTGTAT
GTGGATATTAATTTAACTTATGCACAGTGAAATTGTTTATGCAGAATTTACTGGCTTAATATGATCGCTC
TTCTCNNNNNNNNNNNNNNNNNNNNNNNNNNNNNNNNNNNNNNNNNNNNNNNNNNTAAATTTTCAAGGTG
ATACTGACACTGTATCATTTGATGCAATGATGGTGATATTTTGTCAGTTTATCATCTGAAATGTATTAAA
ATAGCAAGTTGTAAAGGTGTGTGTGATATTTTCCACTGTATATGCAAGACTCCCAACATGNNNNNNNNNN
NNNNNNNNNNNNNNNNNNNNNNNNNNNNNNNNNNNNNNNNNNNNNNNNNNNNNNNNNNNNNNNNNNNNNN
CAAAGGTTTACTAAGCTCACCTCATTCGGTGTGTCTCCCCGCTGGTTCTCCTCTGGTTTCTCCCAAGGGT
GAGGGGGTGCCGGCTCCTCCCTCAACCTGATCTGCAGCCCTGCGTTGCCAATTATTCCAGCGCCTCCGAC
CATG
>28456
TGCAGGTGTTTCAAATTAAAAGGAACAACTGTCTTTTGGGCTATTGGAAGGCAAGGAGGTAGCTAGTAAA
ACAATTAGGGATGAAAACAGTATGTATATTAAAAAAAGAAACAAGACATTACAAATGAAGGTATGTATCT
AATATAAATCTGTTTCAAATAAAGGCCTGGCTCTCTCTGCCACTGAGGTACACAGTCAAGTATTTTACTA
TATGACACTTTAAATGTGCTTAATTTGATTCCATACGCATGCACATAACTTCATGTATGCCAGAAAAGAG
AGTGTTTACAAAAACCACTACCTTTTAACCTCTGTGACATGGATCAACTGGGCTGAATGGATATAGATTA
AATCATTGTTTTACATCCACTGCCAAGATTAATATAAAATGCATGNNNNNNNNNNNNNNNNNNNNNTCTT
CTTTCCGTCTTGATCTTTCTTGCCCTGTCTGTTACCTCTTCATATCGGCCTCATCTGTGTTTCTCTTTCA
GTTTGTGTTTGTCTGTGCTAACTCTTCCGCAGTAAACTCTCCACTCTGTGTGTGGTACCAGCTGTCCATG
>28513
TGCAGGATACCTTATTCACAAAGAAATATGCAAATCAATTGAGGGCACAAACAAGGCCTCAAATGTCAAC
AAATAAACCCCTTCATCGTTAACTGTAGGTGCTTCAGGTTTAGACCTGATTCACCAAGGCTGGCACCTCT
ACACCCTGAAACACTTTGTATAACTGAAGTATTGCTTCTGATCTGAAGCTTTGGTTTAAAAAATGTTGTG
GAGACATTCATATATTCATATTTAGTCACATCTGACCTTCCGCTCATGNNNNNNNNNNNNNNNNTTGGTA
TTACTTCAAGTCACTCTCTTAGTGCTCTTTAGCACTGTGTGCAGAGGGGCTTACACTTTGCGGGTAGGTG
GGCGGAGACGCCGAAGGGCGCGTGGTTGATGCTGGCTGTCCTGGTCCATCTGGTAGAAAAACATCATG
>28514
TGCAGGCTCTCTCCTTGAGTACTGTAGTATCAATCTAGTGCCATTTTGCTTCAGTAGTTTAATTCCTTGA
AGTGATTAATAAATGAAATAGGATTTAAATATTAAAGTAGTTGGAGCAGATGAAGCATAAACCTTGAAAT
GTGTGTGACCATGNNNNNNNNNNNNNNNNNNAAACTGGCAACTGGAATGTGTTAGCATTTTAGTTTTTCC
AGGTAAGATGTGTAGAAGCAGGAAGAGGATGAACAAAAATGACAGAAACATAAATTTATTCAACCAAACA
AGTAAACCAATGAAACATCACAGAACTGGACAACATGAAACACATTTTAGCAACATTTGTACTATAAATC
TGTTAACATGNNNNNNNNNNNNNNNNNNNNNNNNNNNNNNNNNNNNNNNNNNNNNNNNNNNNACACTCAC
AATTTTTAAACTTGGATATTGGATTTAAATCCTTTATATGTTGGCCTCACTTGCTGACCTGTCAGTCAGG
CCCTATAGACTTTTGTGACTCTTTATGGATGCTAAGAGACAAACAAGAAAACTTCAGACCTACATGCATG
>28537
TGCAGGTGCAAGAGACTCCGATGACTATCCTCAGCCTCCTTTTATTTCTCTCTCTCTCTCCGCAATATGT
GACTTGGCGCACTGTGGACACACTCTGGCCCTTACTTCTTACAAGCAAAACATTAATATGTCAGTTACAT
AACATCCTNNNNNNNNNNNNNNNNNNNNNNNNNNNNNNNNNNNNNNNNNNNNNNNAAAGAGGCAAAGTTC
TGGAAAGTTCGTATTGCTTGCCGGGAACAGATCTATTTCAAGCCAGGACAAAAACAGGATGAGATGTTAA
CCATAAAATAACCCTTTAATCCTTGGACTCTTTTTTGCCACTACAAACCCACACACACATGANNNNNNNN
NNNNNNNNNNNNNNNNNNNNNNNNNNNNNNNNNNNNNNNNNNNNNNNNNNNNNNNNNNNNNNNNNNNNNN
NNNNNNNNNNNNNNNNNNNNNNNNNNNNNNNNNNNNNNNNNNNNNNNNNNNNNNNNNNNNNNNNNNNNNN
NNNNNTTGCTTTGTGATTTACACTCATTGTTTTTGTACAGTTATGTACATTTTCTACAGATTTTGTGATA
AGATCATTATTGTGAATTCCTTAGGCCAGGATAATCGTGTAATGAAGAGACATTTCTAGCTGACATCATA
AAGAACATG
>28538
TGCAGGTCTAAGAAGACACGTCATTTGCATCCTGTAATTATATTGTTCTGAGATTGTCATAAACTTATAT
TATATAAAAGAGTACCTGTCTCCAGACTTATCGCTGCAGCCACTACAGGTTCTCAGTCACAGTCCAAAGA
CATGNNNNNNNNNNNNNNNNNNGGTATCTCTAAATTGCCTGTAGGTGTCTCTAGGTATCATCCCTGTGAT
GAACTGGCGATCTATCCAGGCTGTGCTCCAATGGCAGCTGGGATTGGCACAGGGTCCCACGACAATGCAA
AGGATAATATAGTTAATAGATGGATGCATTATTTACATGATATTATTATAAGCGTATTATTAATATGATT
TCATTTCTTTTAAAAATCATGGTTATCGTCAATACCAGTATATCGTGACACTCAAATGTCATTTATGGTT
TGCTTGATGCTGTTACTTGTTATTAGTTTTTAATGCTTTCCTCATATTTTCCTAACATGTTTTTTTTTTT
TTTTGGTGTTTTACACCACATTTTTCTTCCTCTCTTCTTCCCATCATG
>28568
TGCAGGCATAGGTAACACCACCATCCCTCCTTCTGCCCTCCTGTTTCAACCTTTCTCCATTCAAATGTCT
CCCTTCGGGATAATGTATACTGGAGAGCTTTTTTTTCTCATTTTTTCTCATTTTATAACTCTGACTCTGT
TTTCCAATTTGAACAGTTCATGNNNNNNNNNNNNNNNNNNNNNNNNNNNNNNNNNNNNNNNNNNNNNNNN
NNNNNNNNNNNNNNNNNNNNNNNNNNNNNNNNNNNNNNNNNNNNNNNNNNNNNNNNNNNNNNNNNNNNNN
NNNNNNNNNNNNNNNNNNNNNNNNNNNNNNNNNNNNNNNNNNNNNNNNNNNNNNNNNNNNNNNNNNNNNN
NNNNNNNNNNNNNNNNNNNNNNNNNNNNNNNNNNNNNNNNNNNNNNNNNNNNNNNNNNNNNNNNNNNNNN
NNNNNNNNNNNNNNNNNNNNNNNNNNNNNNNNNNNNNNNNNNNGTTATAGAGGTAGAAGTTTAGTTCTTG
TAGAAAACCCAGTGACCCCTTTTACTTTTCATCCTTTGCTCTGCCTGAATTTGATGCCACGTGTCGGTCC
CATACCAATAGCTGTTGTAATTGGCTGACAGGGTTTGAGGACATCATGTTTGTGGGGGCTGCAGTCAGTG
CAATGAACAGAGGCATG
>28574
TGCAGGTGAAGGTGATTCCCACCACAGAGGGACAGACAGTATCACTGATGTGTAGCACCAGCTGTCCTCT
GACTGAAAACCCTGCAGTCTACATCTGGTACAAGAACAGAGAGTTTCTCTATCAGGACTGGTCTCCCTGG
TACCAACAGCTGGTCAGCAGTGAGGAAGCAGTCACATACTCCTGTGCTATCAAAGGCTACGAGGATCTCA
GAGCCCCTGAAGTCTCAGTGGGTGAGTGACAACGTTTAGTTTATTATCATGTTACAAAACCTCTTTATAC
TTTAAAGAACAATTTTATTATCAGACACTGGAACTTTAAATTATAAAGCTTTTGAAGATCTGTGACTGTG
TACACCATCAAAATAATGTATCATGTTTCTTTTTGTCCAGATTCTGTCACATCGACCTGCTTTAGTGTGA
CCTATGCTAAAGGGAGAATGTGTTCTGATAATCAGACATCAGTGGATGAGCCCTGCTCCATCACATGNNN
NNNNNNNNNNNNNNNNNNNNACAAACACTCCTCTCACCAAGCCACATTTTCCAAAACAGAGATCTATTTC
ACAATAGGTTCATCTTGTGTTTAACTGTTCAATATCAATAACCAATTTGTCATTTCACAACAGAAATGCA
TG
>28582
TGCAGGTGAAGGTGATTCCCACCACAGAGGGACAGACAGTATCACTGATGTGTAGCACCAGCTGTCCTCT
GACTGAAAACCCTGCAGCCTACATCTGGTACAAGAACAGAGAGTTTCTCTATCAGGACTGGTCTCCCTGG
TACCNNNNNNNNNNNNNNNNNNNNNNNNNNNNNNNNNNNNNNNNNNNNNNNNNNNNNNNNNNNNNNNNNN
NNNNNNNNNNNNNNNNAGTGGGTGAGTGACAACGTTTAGTTTATTATCATGTTACAAAACCTCTTTATAC
TTTAAAGAACAATTTTATTATCAGACACTGGAACTTTAAATTATAAAGCTTCTGAAGATCTGTGACTGTG
TACACCATCAAAATAATGTATCATGNNNNNNNNNNNNNNNNNNNNNNNNNNNNNNNNNNNNNNNNNNNNN
NNNNNNNNNNNNNNNNNNNNNNNNNNNNNNNNNNNNNNNNNNNNNNNNNNNNNNNNNNNNNNNNNTGTCC
CAGAGGTCAAGTTTCAAACACACAAACAAACACACAAACACTCTCAAACACAAATGGATATCTATTTCAC
AATAGACAATTCATTTTGTGTTTAACTGTTCAATATCAATAATCAATTTGTCATCTCCCAACAGAAATAC
ATG
>28591
TGCAGGTGAAGGTGATTTCCACCACAGAGGGACAGACAGTATCACTGATGTGTAGCACCAGCTGTCCTCT
GACTAAAAACCCTGCAGCCTACATCTGGTACAAGAACAGAAAGTATCTCTATCAGGACTGGTCTCCCTGG
TACCAACAGCTGGTCAGCAGTGAGGAAGCAGTCACATACTCCTGTGCTATCAAAGGCTACGAGGATCTCA
GAGCCCCTGAAGTCTCAGTGGGTGAGTGACAACATTTAGTTTATTATCATGTTACAAAACCTCTTTATAC
TTTAAAGAAGAATTTTATTATCAGACACTGGAACTTTAAATTATAAAACTTTTGAAGATCTGTGACTGTG
TACACCATCAAAATAATGTATCATG
>28613
TGCAGGTGAAGGTGATTCCCACCACAGAGGGACAGACAGTATCACTGATGTGTAGCACCAGCTGTCCTCT
GACTGAAAACCCTGCAGCCTACATCTGGTACAAGAACAGAGAGTTTCTCTATAGGGACTGGTCTCCCTGG
TACCAACAGCTGGTCAGCAGTGAGGAAGCAGTCACATACTCCTGTGCTATCAAAGGCTACAAGGATCTCA
GAGCCCCTGAAGTCTCAGTGGGTGAGTGACAACGTTTAGTTTATTATCATGTTACAAAACCTCTTTATAC
TTTAAAGAATAATTTTATTATCAGACACTGGAACTTTAAATGATAAAGCTTTTGAAGAACAGTGACTGTG
TACACCATCAAAGTAATGTATCATG
>28656
TGCAGGAAGTTGACTCGTAGGCAGCGCTCTCTGTTGCTGACTTATGCTGAAGAAGAGACAGATGTTCAGG
GGACCGTCAACGGTGTCAATCCTTCTGCAGGTCACAGTTAAAAATTTAACTTCACCGTTCGCTTAAAACG
TCACTTCACCCTAGTATGCAGAGAGACACATAGACATTCAATCAGTCCCTGTGCACCTCAGTGGTGTCAA
TATTTGAGCTCATGNNNNNNNNNNNNNNNNNNNNNNNNNNNNNNNNNNNNNNNNNNNNNNNNNNNNNNNN
NNNNNNNNNNNNNNNNNNNNNNNNNNNNNNNNNNNNNNNNNNNNNNNNNNNNNNNNNNNNNNNNNNNNNN
NNNNNNNNNNNNNNNNNNNNNNNNNNNNNNNNNNNNNNNNNNNNNNNTGGACAATTAACATAAACATTAC
ATTCAGTGATACTGTACAAGTTAAAAATGCAGTACCATCTCTGCAGTTATATCTTAGGTCAAGTTAATTG
ATTTATAAAGCACATTAAAAGAATAGGGCTGGCTACCACCCTGCCTCCCATGAGAAACGGCGTTAAACTT
TTAACTTGCTTTCTTCACTCTCCAGGAAAACCACGGTAAACATG
>28727
TGCAGGATTTGAGTTTATTCTTCACACAGTGTTTCTGTTTGTAGCTACTTTATTTATTTTTCTTAATTTA
ATGTTTATTGATTTGTCAATCTCATTGCGTGCGTGCACATATTCATTCAGGTGTAAGCGATTTTATTAAC
TGCACTAAGNNNNNNNNNNNNNNNNNNNNNNNNNNNNNNNNNNNCCACTAAAAGATAAGGACCGACCCTT
AACCACGTCTGTTTTATCTTCTATATATATATTGTCTATTAATACTTTTTTCACATACCCTCCAGCTTCG
ATCTATAGATATACCATAAGGAAATAAAAAGACGTGGAAAATAAATGTGACATG
>28756
TGCAGGCTCTGTAATAAGTCTCTGCTGTTTATAGTTTATTTACTTGGATCCCCATTGGCACAACAGCTAC
TCTTCTGGGGTTTCACTGTCATTGCTGCAGAGTTTGGCTTTTGAGGAGAGAAATGTGAACCTGAAACAAC
AAGCAGAACACTTCAAATTCATTTTATATGCTCTATATTACACTTAGGAGCCAAATGTGTGTATATAGTT
TGCATTGTGTGTTTGTTTAGGTCCCACACATTTTGTAGATCTCCTTTACTTCCAGTAATTGGCACAGGGA
GTGTGGTTGTGTGGTTATTTTTACACTTACTGGCGGGAGTTTTGGACAACGAGGGTGACAGGCTCCGCTA
TTTTCTGTTGACTTAATTGTAGCGCCAGTTTTCCATGNNNNNNNNNNNNNNNNNNNNNNNNNNNNNNNNN
NNNNNNNNNNNNNNNNNNNNNNNNNNNNNNNNNNNNNNNNNNNNNNNNNNNNNNNNNNNNNNNNNNNNNN
NNNNNNNNNNNNNNNNNNNNNNNNNNNNNNNNNNNNNNNNNNNNNNATGGTCAACAGAAAATACCGGAGC
CTGCCATCCTCTTTGACCCAAAACGCCCGCCACCAAGTGTAAAAATATGGTGTAACCACAACCACACTCC
CTGTGCCAAATACCGAAAGTAAAGTTGACAAATAAACAATGCAAACCATG
>28757
TGCAGGTGCTACAGTTACAGGTATTTATTAACAAGTTTTTCCTGTAGTAAGTATTATCACTCAACTGAAA
ACTGAAGTCTGCTGTCACAACGTGCCAGTTGAGGAAGTCTAAAACTAAGCAGCCTTTTCTGGAGAATCAT
TTAAAATGATATCAGCGTGTTTTGGACTACACACTTTGATTACTGGCACACAAAACACACATGACTCACA
GGCAAATTGAGTTTGATGGCATCTACAGGAGCTTGGAAGGGCCATGCAAAGTGGTGTTTCCATACTGACT
TCAACACCTCTTTAAGCAGGTACTGAAAAAAAAAAAAAAAAAAAATCATACAAAAAGCGGTCAAATTTAA
GTCCAAAAACAATCTGCATG
>28840
TGCAGGTCTGCAGGTTAATGAGTCGTGAAGTGTGAAAACTTCCTGAGACACAACCAGAGCTAAATGCTGT
TTCCAGATGTGAGTCTGGATGTCCGCTTGAAGTGAGTCAAAGAGGGTGGGGCAGTTTGAAGAACAGAGTG
GCACAGNNNNNNNNNNNNNNNNNNNNNNNNNNNTTAAAAGATTATCTGAAAATGTGGAAGAGGAAAGAAA
TAAGGAGAGGAAAGCAGGCTAGTTAAAGAAACAAACAGACTACAGGATTATTAAACTATTTCACACACGC
TGCTGGTCATTAAAACTAGTGCTGAACATCATATCATGNNCTTGTCACTGCCTCTGCTAGTGACTATTTT
TTTTTTAAATGGGAAAACAAGTAATGATGAGATTTTAAAATATAATGACGACCACATAAGACATTTATGT
TTGAAACAATAATGTCAGAGCTGCAGATAAACTACAGCATCCATG
>28841
TGCAGGCCTCCCAAGCAAGAGAAAGGGCAGCGGGGGAAGTGAGTAGTGGAGGAAGAGGAAGAGGAGGAGG
AGGAGGAGGAGGAGAATGGACAGATAGGGGGATGATGGGTTAGATACAGGAAGGAAAGGGAGATGATGGA
GGGGGGTTCGNNNNNNNNNNNNNNNNNNNNNNNNNNNNNNNNNNNNNNNNNNNNNNNNNNNNNNNNNNNC
TCAATTCACCAGGTTAGTAAGAAAAAAAATATCAAANGTTGTTGGAGCAGTTTAAAATGGCAGTTTTAAT
AGCTGACAGGTAAAGAAAGATCTTTGAATAAGAGGAGTTAACATCAAAAAACGAATATGGAAGACGAACA
GGAAGAGGTGCGAAGAAGTCCAGAAAAACAGATCGGGCCGAGGACAAGAATGAGGGGTGATGAATTAAAG
ACGGGATTGTGTCTGTGTGTGTGTGTGCGTGTGTGTGCGTGTGTGTGCATG
>28869
TGCAGGTATAAACTGACTGGCCACTTCATTAGGTACACTTGTACAGTCCAATGTGATCCAATACAGCAAC
TCTGCCATAAATTAATTTACGAATCCTATAATGTTTCATTTTTTTGTCGACACTGTCAGAGAGTAACTTA
TGTTTACTGTTGATGTTGTACTGTGCAGTGGTGTTGAACTTAACGGCATTATACTGAGAGGTGTTTCTAA
TATTTTGGCCACTCCATTCACCTACATGANNNNNNNNNNNNNNNNNNNNNNNNNNNNNNNNNNNNNNNNN
NNNNNNNNNNNNNNNNACTCACTACGACCTAAATAAACACAAAGAAGAATTACTCCCTCTCTGACAGTAT
CGACAAAAACTGAAACATTATAAGCTTCATAAAAGTTTATAGCCGCGTTGTTGTGTTGGATCACATTGGA
TTGTACACGTGTACCTCATG
>28905
TGCAGGAAAAGAGAGAAGTAAGTACAGAAAACCACAGAGAAGAAGTTTTTAAAATAGGAAATCCATTTTT
ATACAAAGAGCAACAAAAAGGATCTTTTAGAAATAGGATTAAGTTAGATGGGGGCTTGGGGCTTCGTATG
GGAAATGTATGATTTATGATATATCCTACCTTAGATAAGTAGATAAACATTGTTAATGCTGACTAAAATA
TTGTTCCAGGGACCAATCAAGGACAAGAAGTTTTGAAAATTGGTGTTTGACACACACTTACCATGATAGC
AGGTGAGAAGTCGTCAAAGAAGGCAGGGAGATGTTGGTTGGGGACGTGATTCATCACCATGGCAACCTGT
TTAGGAGAGGTGAGCTGGCCCGGTGTGGCGGACACATCAGCTAACTGTCTGACTGTCAGATGTGGTAAAG
CTTCCATCTGCATGTGCACACAGACAAATATATAGATGATTTAAACCGACATG
>28997
TGCAGGTTATTTTCAAAAGAAAAGGGAGCAAAGTTTGACAAGGATTTGCCGGAAATACCAGAATCCCGAT
TCCTGGTATTCTTCTTTTTGCCCTGCATCTCCTTCACCATATTAATTACTGTCATCCTTTGTTTCCTGCG
TTTATNNNNNNNNNNNNNNNNNNNNNNNNNNNNNNNNNNNNNNNNNNNNNNNNNNNNNNNNNNNNNNNNN
NNNNNNAAGTTTTTTCTGTCTGTGTGACCTGTTTGTGTCCCGTCATTGATTATTCCTTTGCAGATGTGAG
AACCACCACGAGAAGCTGAGTGTTTTTTGTTGGACCTGTAAGAAATGCATCTGTCACCAGTGTGCTCTGT
GGGGAGGCATG
>29000
TGCAGGAGAGACTCCAGCAGCTCCGTCTCCTGGGTCAAGGACGTCTTCTGACCTGGTGGGGAAGAACGCA
TTTCTATTTTCAGTGTACTTGTGCTGAATGTCAGCCTTGATGGAGGCTGGCGAGAGTGAGTGGTTGGGCG
TGCAGNNNNNNNNNNNNNNNNNNNNNNNNNNNNNNNNNNNNNNNNNNNNNNNNNNNNNNNNNNNNNNNNN
NNNNNNNNNNNNNNNNNNNNNNNNNNNNNNNNNNNNNNNNNNNNNNNNNNNNNNNNTTAAGGTCTCAAAC
TTTAGACACATTTTAGTGCCAGTTAAGGTGCATTAGGAAGAGCCCTTTTCAGACAAGGAGCACGTAACAC
TGTTGGCTTCATAAAGCAGTTGCTTTTAAGTTAATGGTCCTTTTGGCTTGATTCAGACATGACAGGACAT
TTATAAAAAGTCGTGTGCTCATGNNNNNNNNNNNNNNNNNNNNNNNNNNNNCAGTGTATTTTGAAGTTAA
AGCCTGAATTAATGATCATTTTATTATTTACTGAGTAAAGAAATCTACTTTATAATGCCCGACAGAGCAC
AGGTATTGAGTGACGAGATGTTAAAGGACCAGTGTGTTTGTTTTGTTTGTTCATGGCGGAGGAAAACATG
>29004
TGCAGGGCCCCAAAAGATAATGCATCAAAGGAGCAGAGAGCAGAGTTTATAGGCTGTACAGAGCTGCTGC
TCTCACTTTGTTTCTTCAAATAGGAATTCCCCTGCACTGCAGCCTAATGTACTACAGTTGTGTCCCCAAA
GTTTGATGTGAGTGTGTTTTTGTGTGTTTGTAGCACCCTGAGGCAGCGGGCCGACCCGGTCTACAGCCCT
CCTCTACAGATATCTGGGCTCTGCTGGAGACTCAAAGTCTACCCAGTGAGTTTCCTCTCTACTGATGTTT
TCCATTAAAGCCTGTTTACACATGATTCATCATCATCAGGTTCATGNNNNNNNNNNNNNNNNNNNNNNNN
NNNNNNNNNNNNNNNNNNNNNNNNNNNNNNNNNNNNNNNNNNNNNNNNNTCAATAAGGGAGTTTAATGTG
TCAGATGAAGAAGTTACGGCAATACTTGAGTATGAAAACACATTGTCAATCTCAATGTACGCCTCCAGGG
TTTCTGTTTAAAATACGAGAAACTTAGAGCAACAAACTGTTGAGTAAAACATGATTGTTGTCGTACTGCG
TGAATTCGTCGGCAATATGTCAATAGGTAAACATGGAGGAAGTGTTGAGTTAAATGAATGACAAAAGCAC
AGGAGCAGGAAACGACATG
>29005
TGCAGGTTTAAAGTTGACTTTCAAGTGGAAAACGCTCTTGAAATACATTCAGCAGCAGGTGGAACCGCTT
CGAAACACTCCTCATCCTTTTTGTCCACATCCACCGAACCCCACTGACTTTCCTTTCTCTTGGTGACACA
ACTTTNNNNNNNNNNNNNNNNNNNNNNNNNNNNNNNNNNNNNNNNNNNNNNNNNNNNNNNNNNNNNNNNN
NNNNNNNNNNNNNNNNNNNNNNNNNNNNNNNNNNNNNNNNNNNNNNNNNNNNNNNNNNNNNNNNNNNNNN
NNNNNNNNNNNNNNNNNNNNNNNNNNNNNNNNNNNNNNNNNNNNNNNNNNNNNNNNNNNNNNNNNNGAAC
CAGCTCACTGAAATCACACAGAGGAAGACTGATTACACACACACTGAATAAAGCTGTAGTTACTGACACA
GTCAGGCTGCTCTCTTCTGTATCATCAGCCATCCACAGACATACAATCTTAAACAAATAAAACATAACTG
TGTAAACATG
>29054
TGCAGGATCTTGTATTTAGGTGCAAAGTTGGGTCTAGGCATCACAATTTACAAAGACAAAAGGGCCTCGT
ATCTTATGCTAAGAAGGGGGAGGTTGGGTGTCTCTAGTGGCTGAAACCAAGAAATTTAATTCACTATTAC
AGCAGTNNNNNNNNNNNNNNNNNNNNNNNNNNNNNNNNNNNNNNNNNNNNNNNNNNNNNNNNNNNNNNNN
NNNNNGTGCTGTACTTTCCCGGCCTTGATTATCCATTTACCGGGGTTACTCTGTTAACAGTAAACAGTGA
CAGATGATTAAATGAGCTTTCCGTCTGTGTTGTTGTGTTTGCTGTCTGCTTGTGAAACACTTTAAAAATG
TTATATACATGTTATATATGCAAAAGCAATGATTGCTGCACAGCATG
>29134
TGCAGGATGTTATGCTGTGAAATTTGAGTATGATATGAGAAAAAAGAGGAGGAAGAAAGGAGTAGAAGGT
GTGTGTGTGTGTGTGTGTGTGTGTGTGTGTGTGTGTGTGTGTGTGTGAGGGTGTGTTTGCTTCCTGTAGG
ATGTTATGCTGTGACCTCTGAGGATGAACCTTGGGTGAGTGTNNNNNNNNNNNNNNNNNNNNNNNNNNNN
NNNNNNNNNNNNNGTCTTGTGTGTGCGTGGCTGACGAAACCCTGATAAGGTTGATTATGTATCTGTGTGT
GTGTGGAGTGTGTGTCTGACTCCCTATCTGCCTGGACGAGCGGCTCTTCGTGCTCGAGTGGAAGGAAGCA
CTTCAGCAGGCTGATAGCATGACTGTGATACACGTCTGACACGCTGGTTTTTGAGTTTATACTCACACTT
TGTGCTTTTGCTTTTTCAGAAATTTTCTGAAAACAATATAATTTATAGAAAGTGGTCGAAAAGGACATCA
AACAAGGGTGAGTGAACATG
>29171
TGCAGGAGAGATGAGGTGGAGAGGAAGAACAGATCTGATAATTAGCCTGATAACAGTCACAGTGAGTTTA
CCTGGAAGACAGAGAGGAGGAAGTAAAGGACAGAGTTCAAGTCACGCCAGCCAACAATTTCATTTTTTAT
CAGTTNNTATCTGTTAGGTGACTGGAGGTTGGAACACATCCCTGGGAATTACTTCCACGGTGGGTGATTT
ACAGTACGTCCAGTACACGATCAGTGCCGCTGTGGGAAGTAGTGTGCCCTTGAAGCAAACCAGAGTTCTC
GTCCTGTCACAGATCCACACCACAGAACTGGTGTTTTTATTGACTGTAACCACAACCCTCAACTAAACTT
CTCTAACCTTAACTATATCGTGATATCCATGNNNNNNNNNNNNNNNNNNNNNNNNNNNNNNNNNNNNNNN
NNNNNNNNNNNNNNNNNNNNCGCTGTGGGAAGTAGTGTGAGAGGCTTAAACTGACTGTGATACATTTGAT
CATTTGTAACACAAAACCATCTGAGAAGTCGTCGTTTCAAAAGAATTCAGGCCAGGTGATTGGATGAACC
ACCCGTCTATCATTATTTATCATGGGCAAACTTCAACCGACAGATCAAGATCAGATCAGCTCGACAAACC
ATATAACGTAGTCAAACTCTCATG
>29204
TGCAGGTCTGGACTCCTTTCTATTCTTCTTCATTGTCCTTGAACAAGCTTTAGGTCATCTGTATTTATAT
TAGCAGCTAGCAATGTCAGTCAGTTTACCACCTTTGGTCCAGACTGAAATATCTCAAGAAGTATCTGATA
GATTGNNNNNNNNNNNNNNNNNNNNNNNNNTTTTCCCAAGAGGATGAATTTGGATGACTTTGGCACTTCT
CTGACTTTTCCTCTAGCGCCACTAGCAGGTTAAATTTGTACTCTCTCTGTAATAATCTCAGTATCCATCA
GGTAGATTGCTGCACAATTTGGTAGAAACATTCATGGATCCAAGACAATGTATCCTACCAACTATGGTGC
TGCATGGGTGGCAACCATTTACAGTAGCTCTGAACACTTCCCTGTGTTTTTAGTCTTTTTAATCAACCAG
CAAACACCAAGAATCCTTTTAGTCCAAGATCATGCTGCTCACGTGTTGAGTTCATGNNNNNNNNNNNNNN
NNNNNNNNNNNNGGAACAAGTGCTTATTTCACTTCCATTTGCTACCTTCATTTAATTGGCCCGATGACAA
CTTCTATCTTGGGAACTGCTCTGTCAGAGGATCTCGATCTCAGGAAAAGTTCCTTAATACTGAGGTCAGG
AGTCCGGACACACATG
>29236
TGCAGGTCCCATAAATGTTTCCTCATACTGATTATTCTTGACTATCAGAGTGTCAGATGTCAGTGGAGAC
TTGAGAGCGACTTTCAAAAAATGTAAAATCTTCTCTTTTAAAGGAGATTCAGGTCTGCAGAGTGAGCTGA
CACTANNNNNNNNNNNNNNNNNNNNNNNNNNNNNNNNNNNNNNNNNNNNNNNNNNNNNNNNNNNNNNNNN
NNNNNNNNNNNNNNNNNNNNNNNNNNNNNNNNNNNNNNNNNNNNNNNNNNNNNNNNNNNNNNNNNNNNNN
NNNNNNNNNNNNNNNNNNNNNNNNNNNNNNNNNNNNNNNNNNNNNNNNNNNNNNNNNNNNNNNNNNNNNN
NNNNNNNNNTGATGTGTGTAAAAAAGGAAGTTTGGTTTATTCAGTTTAAATTTATTTCATCTCAACAAAC
TTGTAAAAAATAAGTTCATTTTCTGTCGTATCACTTTCATTCAATGAAATAAGTATGTTGGCCTGGTAAA
TACACACTCATTCATG
>29240
TGCAGGAACAACAAGCTGCAGCCAGAAACCTCCTCTCCGAGAACAACCCCCGCCTCCTGAGAGGCTGCAG
GGAGACGAGACACACTGACACAGTTCTGGTTCTGAGGCAGCCGGGGAGATTCACTGTGTGGGACAAAGAA
GCTCAGGACNNNNNNNNNNNNNNNNNNNNNNNNNNNNNNNNNNNNNNNNNNNNNNNNNNNNNNNNNNNNN
NNGATCACTGACCTCTAACCTCAGATATTTCTTGGTCCACACCCTGATCCAGAAAAAAACATTGCTTTAG
AGAGTGCAAATGTGTTTAGCCTGTATTCAGTAAATCTCTTTAAGCTAGCTAGTGTTACTTACCTTACTTT
TCTTCATGCNNNNNNNNNNNNNNNNNNNNNNNNNNNNNNNNNNNNNNNNNNNNNNNNNNNNNNNNNNNNN
NNNNNNNNNNNNNNNNNNNNNNNNNNNNNNNNNNNNNNNNNNNNNTTACAGATGAGATGGCTGACATCTT
AAGATAAAGTTAAAATTAAAATTAAGTTATTTTACCATAACTTAATTGTATTTAACTTTATTTGATTTCA
GACACATTTAAGGATAAATGGTCCTTTGCACATTAGATAAAAAGAGACATG
>29241
TGCAGGACGGACAGGTGGATAATTAGGATGTAGGTCCTGGAGCAGCTACAGGCGGACTCTGCTGCTCTGG
AATCAGATCATCGTGATGTCCACAGATGGTTCGGTGCAGGGGGCTCAACATCAGCACTAATGAGCACAAA
GATTCACAGACATGAGAGTTAAAAGTCTGAAGTCATCTTTATTTCTCGTCGCACAGCAGAAAATTATTGT
TGGATGGATTAAAAATGGACAGAAATTTGTTGTTTTTATCGTTCATGGAGCAAAAAATGTAAAGTTTGTG
GAGCCAGAGGACAAATCAAAAGGGTATAAAGGAAAGTATACCACATAACTGTCCACGTGTTGCATGNNNN
NNNNNNNNNNNNNNNNNNNNNNNNNNNNNNNNNNNNNNNNNNNNNNNNNNNNNNNNNNNNNNNNNNNNNN
NNNNNNNNNNNNNNNNNNNNNNNNNNGAACATTTCAGACTCAGATTTCTCAGTTGAAAATTAGCCAGCTG
GCTCGTACTTGTTATTTTATTTATTTTTTTGGGCTTTATTTGACAGAGACAGCTTAAAGAGTGACAGGAA
TGTGGGGAGAGAGAGATGGGGAATGACATG
>29253
TGCAGGTGGTGCAGGTGTAAAACAGACTGCTCCCCCTAATGGATGTAAATGTAGCCTGCTAAATATGAAT
TAATTCCACTGAAATGCCAGTTCTGTGAAATAACAAATTTATTTTAAACTATTTCAAACACTGTTACAGT
CTGTGTTAACACTCCTGGTGATGTGTTGCTGAGTTTCCAGGTTGACTGAAACACCTGAAACACCAGCGCT
GTGGGTGTGATTGCTGTCTGACTCAACAGCAGAGCATGAAAGCAGGCTGGTGTTTTATTTAGAAAGTTGA
CGTTTTGACACGACACTGAACTCGGTGAGCTTTCTTCAGCAGAATCTAAAAATACTCCTCACATGTCTAT
CCATG
>29283
TGCAGGTAATGAGGCTTTTCTAGAAGCTGTCTTTGTGTTTTTCAGGTTTTAAATTATACAACATCAACTG
TCTGTCTGTTCATCCTGGAAAAAGAATCCCTCCTCTGTTGCTCTTCCCTAGTTTCTCTCCATTTCACCTC
CTCAAACCCTCAATGCGAGGACACTATTCACTGTGGATGAAAAACAAACTCTCAGATGAGTCAGAGAAAA
AGTGGAGTCAAGTCACCAAACTTATAACAAAGCCAGAGACATTTGTTACACCAGCTAACTGACAATGAAA
AGGAGATTTAACATGAANNNNNNNNNNNNNNGGGAGTGTTGGAGTTCATTTTGTCACAGTGAGACTCGAT
AACACTGGGTTAAGAGCATTTAAACACAGTCTGAGTGCCTCAGAGAGCCTCAAGATGGATGTTTTACTTT
CTGAACTTGACATCAGCAGCGAATGCATCTACATGATGAGAAAGTAGAGAGGAGAGGTGACAAGAGAAAG
AAAATAATTAAAAGACAGGTTCACAATTCTTGTTTTATTTTGTTCACATG
>29384
TGCAGGAATAACAAAATGATCATCAACCCTGAAGGTATACTGACAGTTTGGCCTTAGGCTAATCGTATCC
AGCTGCTGGATCTTCGTCTTGTGTTTCAGTGTTTGGTTTGTCGCCGTGTAAAAAATCATGTGGGACCCGC
CCCACAANNNNNNNNNNNNNNNNNNNNNNNNNNNNNNNNNNNNNNNNNNNCGGAGACGTGATGAAGATAC
GTGTTTGTTAGACTTTGGCTCCCCTAAAATGAAAACATTTCCATCCCGGCCACACTGTTAATTATTCATA
ACTTTAAGCCTTAATATAATTTGAAGTGAGTGAGTTCTATAAAAATTTTGCCATGAACGTTGAAATTAGC
TGTAGAGACCAAAACTGTATTTTGTACCAGGCTGTAAACATGTTTATTTCTGCTGTGAAGTTGGACATTT
TAACATGNNNNNNNNNNNNNNNNNNNNNNNNNNNNNNNNNNNNNNNNNNNNNNNNNNNNNNNNNNNNNNN
NNNNNNNNNNNNNNNNNNNNNTTAGTGCTTGGTGCAGACAGACAGAGGATTAAATTGATTTCATTAAGAG
AATCGGGCTGCTGATGAAGAGTCGCTCATTAAGACTGACTGCGGGAAACAAACATCTTCATCTTCATCGT
CCTCTGGGCCATCATCATCAGCATG
>29421
TGCAGGTGTCTCGGACGCGGCAGGCCCGGCTGGCTCAGGAGTTGCGGGTGCTGCGGGAGCTGAAGACGCA
GCTGGAGAAGGCGAGGCAGCGGGGCCAGAGAGAGCTGCCGGCCTGGGTCCAAGAAGACGAACGCTTCCGG
CTCCTNNNNNNNNNNNNNNNNNNNNNNNNNNNNNNNNNNNNNNNNNNNNNNNNNNNNNNNNNNNNNNNNN
NNNNNNNNNNNNNNNNNNNNNNNNNNNNNNNNNNNNNNNNTCGCCTCGCGGTCCCATTCAGACTTGTGAA
GAGCAGCTGCAGGAGAAGCGGGTGGAGAAGATGATGAGGGCAGCAGCCAAGGACGTCCACAAGATCAGGG
GCCAGAGCCGCAAGGAAGTCCCAGAGGTCCAGACCTTCAGGTGGGAGAAACACGACACCAGATGTTGTTG
GCAGTTTGACAGTTTTTCAGACAGCTCATGAGTTCATGTTGGGAAAAAACAGTTTTGTTGTGCTTCATCT
TGTTTTTATTCCAGAAGATGTAGATCATCATGNNNNNNNNNNNCAAAGTATCTTGATAGTGTAATATGTT
CTGAATCTCACAAATACAAAACTAGATTCCACTCCTTTTTATTCATTTATTTATTATATATTACTTATTG
TCATAGAAACCATAAATCTCTTTGGAGCTCAGAAAGTGAAGGACATG
>29441
TGCAGGCACCTTTCATTTCTGTGCGAGTCTGTTCCTTCCATATGGTGCTGAAATACTGTGAAGTGAACTC
GGGGTGAACTTGAGGTCAAAGGTTAAAACGCTGGTTCCCAACCTTTTTTCTTTACGGGACCTTTCAGTGA
CATATNNNNNNNNNNNNNNNNNNNNNNNNNNNNNNNNNNNNNNNNNNNNNNNNNNNNNNNNNNNNNNNNN
NNNNNNNNNNNNNNNNNNNNNNNNNNNNNNNNNNNNNGTTTGTATCAAACGAGTGATTTGGATTCATTCT
GAGCAGATTATTTCCTGTGAATTTTTCTGATATTTTTAGGAACTTTTTATACAATTATCTGTCTGTATTA
TGTATTTTTAAAATTTTGAACAATCATACATACTTAATCATGTCTTAATCTTTTTCTGTTCTTTGAGCTC
TTCGGATGTTTTAACTGCGTTTTCTAATGCAGGACGAGTGAAGCTCTGTAAACATACAGTAGTTCGCGTT
CAGGTCTTCGTTGTGTTATGTACATG
>29453
TGCAGGGAAAATCTTAATGTGAAAAGTGAATGATTATTATTAGTATTAGTATTATCTCTGAGTCCTTGAC
TAAAGCATTCAAACCCAAATCACTCTTGGGTAGTTGTGAATAGAAATGACTTGGAGTTGCATTGTTGATA
GGACTGAAATATGAATGTGAAGTCAAAGACGAGTCAGTCGAGTGGATAAGAAGCCCAGACAAACAAGTTT
GATTTCTTTGATTCCCCACATGNNNNNNNNNNNNNNNNNNNNNNNNNNNNNNNNNNNNNNNNNNNNNNNN
NNNNNNNNNNNNNNNNNNNNNNNNNNNNNNNNNNNNNNNNNNNNNNNNAGAAATCTTGGAAGCAGAGAGT
CAAGCTGCACAAAGTTTGTTTGAGTTTACTACCCAATTCTGCCTGTAATCTCCCAAAGATCAGCTTTTGT
ACCAAACAGGTGAGAAGAGAGGAAAAAGATCCAATGGTGTTTTCTCTACATGGAGTGTTAGCTTATTTCT
GGGCAGCTTGGATTTTAGACTTAAGCTTTAATCAACCTTGTCCATGTGGTTGCTTTCTGACCTTGTCTGT
GGAGCCCATTTATATTTGCTTGCAACAAATGTCACAAATATGTAGTTTCATTTAAAAAAAAAATGGGCTA
AATCATGCAAAAAGCAGCATG
>29525
TGCAGGCAGTGAGGTGGCTCTCAATAAGGCTTCACAATAAGAAGCAACAGGACAATGTTCTGTGATAGGA
TGCAGTATTTTTAAAATAACATTTGGTCCAGTGCAATTTTTTAACTTATTTAGTTAGCATTATAAGCAAC
CATCTGTCAGGCGAACAAGAGTCTGATATATAACAATGGAGTCCTTTTTATCAAGAGAATGCTAATGCTA
GCTAACGAGCTAAACTGAAAAGTCAAGTTTATTGATATGACCCAGAATTACGTCTTTCTCTCAGACATGC
AAAATGTGTTGCACATACATAGTAGATATAAGTAGCAGTCCTAAAATCACAATTTATAGAAAAAAGACCT
ACATGTTACATTCAGAAGACAAGGTCAGACCGGTGTATACAGGTGCTTCGCAAAATGTAACGTGCCCCTT
TTTGGGTGTTAAAAATTTAAGAAACAGTAGATGTCAGTGCAATTTCATGTGTGTCTGGATAATTTTGATA
TGTTTTTATACATTTCTTTTGTATTAAATAAGCCTTTATTTTACAGACATGTCTAAAAATTATTTTGTGA
CCTTTCCTGAACCTAAGCATTGATCAGCCAGCTGCCATG
>29585
TGCAGGAATTGCAATCTCAGTGATGGCAGCAAGGGGATGTTGGAGCAGTCAACAGCAGGACGAAAGTGTC
TAGAGTTGATTGATTCCTGCTTTCGAAGCTGTCACAGCAGCCCAGTTTGACTGCTCTGCAATGCCATGGT
GTTTCACCATAACACATGAAAACAAGACTGCCCACGGGGAATCAACAAAGTCAATAGGACTTGTCCTCTG
GGGATCGTAGACGTCTATATAAAACTTCATGGCAATTCATCAGATAGTTGTCAGTCTGGGCCAGAACCAA
CCAATATTGCCATCCCTAAAGCACCGAAAAACAGCAGCAATGGGTTCTTAGTTCAGCTCAAAACAACCCA
TGTTTACATTCAGTGACAAACCAGAGTGTAACATGNGGAGGACTGATAAACTGTGAAGTTAACATTTATC
CAATACTGGTGTATCTTCATCATACCATTGGTGTGGTTAGATCTGCAATGTGAGTCATTTGACAATCAAC
CTATTTTTTGTGATTCAGATCTTGATACACAGTGACCATGTGCATCCGTATGCAGTGTCTGCCAGGTGTC
TCATTTGAATTTATATTTAGATTATGTTTTTGTCTTAATGTTTTAGTTTCATGCATTTGAGTTGAGCTGC
AGACATG
>29620
TGCAGGACAAGTGAATGGCAAAATAACTTCCAGACACCAAGTTTCAGCCCTGTTGCTCCGTTTTGTCAGT
GGTGTCGGGAGGTGACCTGGAAGAACTTAGTCGACTTAGCCCTCAGAAGCTCTGACTCTCCGTCACAGAG
CGCTGGACGCATCTCGGCTGCAGCAGCAGTGAGCAGCGTCAGCCTTGGCATCCTTTCCAGCCTCTGCCAC
CTGTCCCACTCTGTCAGTGTCAGAGCACATTTCATGAGCAGGCCAAAAGCCATCGGCTAGATATAGCTAC
TGGCTCACAGAAGGGTTCCTTCATGGGTCATTACGTAGCAGAATAGCAGGCTGTTTACGAAGCCATTACT
GCAGGCGCTCAGGGTGTTGTGTGGTTTTTGGGGGTCTGTTTGATACCAGTGGCAGAGCGTTGGGTATATT
TAATTATATCTTATCATCAGGGATCATGNNNNNNNNNNNNNNNNNNNNNNNNNNNNNNNNNNNNNNNNNN
NNNNNNNNNNNNNNNNNNNNNNTCTGTCCTATCATCATTAAACCCTTTGTGGACAGTTAAAAAGGTCCTT
CATTCTCCAGCAACAGAGCTGCAGTTGAGGTCATAGAAAAATGTAATGAAAATCTATTTTGAGTTTATAA
TAAATCAACATTATAGCACAGGCATG
>29633
TGCAGGTTCTAAAGCAGATGAGGAAGTAGCAGTTTCTGTGTGGTTCAACATCAAATTAAATTATGGTACT
GTTCTCATTATGTTTTAGTAATAATAATGGTCACAAAAGAAATGACTCGCACAATCTAATGCAATTGATT
AAAAANNNNNNNNNNNNNNNNNNNNNNNNNNNNNNNACAAAGCTCTTCACTCAAGTATTGTGTATACACT
CAACAATTGTGGAGCTAATGTGTCTGGACCAATAAGTGTAATTGGGAAAAAACACTGTAGGTGTGACAGA
ACAATAAAAATATGAGTCATTTTTAATTTCTCTGTCTCTCAGCCAAGGCTGTGTCAAGTCAGTTTTAATT
AAACTGCATTTTGTCCAAAAAAAGGACATGATTCTGCTTCGATATCCACTGATCCATTATGGTTGTGCAG
TTATAGCCATGACTCATACACAGTTTTGTTATGACCAACATAGTTTTTTGGATATGTAGTTTTGTTTGTT
TTATTTGTAACTTTCCTTTCATCTCACATG
>29635
TGCAGGTAAAATCGCCAAGTCGCAGAAAGTCCAAACTTCTCCCATTCGCCACAGGTTCAAACAGTGTTAC
CAACTGACTGATCTTTATAAATAGATACCTGTAATTGGATGCAGAATCTGGAGGCAAGGGCCAAGAATTT
GTCAATCATAAACCTTCTGGTTTCCATTTGAGCAGGCTTTGGTTGCATGNNNNNNNNNNNNNNNNNNNNN
NNNNNNNNNNNNNNNNNNNNNNNNNNNNNNNNNNNNNNNNNNNNNNNNNNNNNNNNNNNNNNNNNNNNNN
NNNNNNNNNNNNNNNNNNNNNNNNNNNNNNNNNNNNNNNNNNNNNNNNNNNNNNNNNNNNNNNAAAAAAA
AAAAAAAAAAAAAAGAGAACCCTACTTCTCACTTAATCTTTTACCTCAGTAAACCTTTTCCTCATGATTT
CATGGTCTCAATCTCTAGTTTCAAGTATTCTTCCATACAGCATGATGTCCATTTTGTAAATTATGGTCCC
ATTTCAAGTAAAATAGATGATAAAACAGGGTATGATTAAGGGCGTGGCAATCTTGTGACTGACAAGTTGC
AACATG
>29664
TGCAGGTCTTCATCTAACAGCTCGCTGCTCCATTACTCCACTGCAAAAATTAGAAATGATCCGAAAATGA
CAGCTGTCTTGTTTCGATGAGCGATGGTTATCTCTTAGCTGCTTTCCTGTGACAGCTTCAAAATCAAAAA
AACACTANNNNNNNNNNNNNNNNNNNNNNNNNNNNNNNNNNNNNNNNNNNNNNNNNNNNNNNNNNNNNNN
NNNNNNNNNNNNNNNNNNNNNNNNNNNNNNNNNNNNNNNNNNNNNNNTTTCCCCCCCTACATTCTTAGGT
TTCCTTACTATTAGCTATGCCGAGCTGCGGTTCTGGCACAACCCCAACTCTGATCCCTATGAGTATTCCC
CCGTGCCCGGCCTGAAAACCTCATCTTCTCAGTGGTCCTGTGGTATACANNNNNNNNNNNNNNNNNNNNN
NNNNNNNNNNNNNNNNNNNNNNNNNNNNNNNNNNNNNNNNNCAGTGGCTAACAGCAGCTACAGTTAGCAG
CATTTTACTTTACTTGTCCAACAAGAAACTCTATAAATGCTCAAAAGTATTGGCCAGAAATGTTTATATG
TTTTTTTTTTGTTTGTTTGTTTGTTTGTTTGTTTTTTCAACAACATG
>29677
TGCAGGAACCTGGCCACCTGTAGTGGGAACACAGACTGTGTCAAGGCCCCCCCCACCCCTGAACTCTGTC
ACCACTGTCCCATAAAAATACACACAGACATAGAATTACATAGAATACAGTTTCACTGTTTCAAGGTTCC
CCAGANNNNNNNNNNNNNNNNNNNNNNNNNNNNNNNNNNNNNNNNNNNNNNNNNNNNNNNNNNNNNNNNN
NNNNNNNNNNNNNNNNNNNNNNNNNNNNNNNNNNNNTGTAGCACCTGTACAAAAGTATAACATTTTTAAA
TATTCAAATTTTTGCGTAATTTGGGTCACTTTATGAAAAGTCATCAAATTTCAGGTTAAAAGAATGTAGG
GTATTTTTACTGTTACAACAATTTTGACCCGAACAGTATGTACGAGTTAAAGGAAATTATTATAACTATC
CACATAGCTCTGGCCTTTGGCTCAGTTATGACTGCATCATACCGACTAATGAGTCCACATTTCAGATTGT
TTTTGGAAATCATGGACGTCATG
>30063
TGCAGGTGCAGATGCCAGTGGTGGGGCTGAAAGAGGCAGTAATACTGATTTAGGGCAGCAGCAGCACTGA
CAGAGCAGAGGGTGAGATGGGAAATTTTTGCAGTTTAAATAGACCGGGAGGGTGTGTTTGGAAGATGATT
ATGAAGTGTAAATTGGAAATTATTTATAAATGTTTAACAAATGCTCAACTAATCTGCTTCATCAAGATCA
GATCTGACTGAGAGAAGCCAAATGACCCACCAACTGTCATCACATTTATATCAACATGACATCACAACTT
TTTCGAGCCGAGCCCCACACACTCCAAACCGGTGAAAGCACAAAGGAAAAGCAGAAATACAAAAATCACT
AATGTGAAGTCACCAAAACTGTTTTAACTTTGTGTGTTCATGNNNNNNNNNNNNNNNNNNNNNNNNNNNN
NNNNNNNNNNNNNNNNNNNNNNNNNNNNNTAAACCAACAACACTCTATCTTCTTTCTTTGTTGGTTTTAT
AAATGGATCTTATGTGTGTACGTGAAGGGCTGGTCTCTGTGAGAGTGTGTATTTATGTGTGTTTGTGTAT
ATTTTAATGCAGGTTGTATGTTACTATTTCATG
>30202
TGCAGGTGGACAACAACTTCAATTTTAACAAATTAGTTAAAAAGAAACACCAAGTTTATAGGCACCCTTT
AAAATGTGTTGTAAAGATTTTAGGTACTTTATTTTTGTTTAAATAGTATTTTTTTATATTAATTCTAAAT
TTAATNNNNNNNNNNNNNNNNNNNNNNNNNNNNNNNNNNNNNNNNNNNNNNNNNNNNNNNNNNNNNNNNN
NNNNNNNNNNNNNNNNNNNNNNNNNNNNNNNNNNNNNNNNNNNNNNNNNNNNNNNNNNNNNNNNNNNNNN
NNNNNNNNNNNNNNNNNNNNNNNNNNNNNNNNNNNNNNNNNNNNNNNNNNNNNNNNNNNNNNNNNNNNNN
NNNNNNNNNNNNNNNNNNNNNNNNNNNNNNNNNNNNNNNNNNNNNNNNNNNNNNNNNNNNNNNNNNNNNN
NNNNNNNNNNNNNNNNNNNNNNNNNNNNNNNNGGAGATGCTGTTTGAGTTCTGTGTGAAACCAAAAGTCA
ATACTGACTTTTCTTTTTTTAAACCAGAAAAGTGTTTGGTGCCTGAACCTAACTACAGCCTCAGCAACCT
TTATTTTGAAAGTCTAACTGGATGTTGCATCACCAACATGAGCGCGTGTGGAGATGTGACACTGCCACCA
TG
>30220
TGCAGGCTAGTTGAGGTGAATTATTCTGGCATATCAGGTGTGAATGTGTCCCTGATGGCTGGATGGCTTC
TAGATGACTAGAAAGAAAGCCATCGAGTGGGGAGAGTTTGAGCTCAGATGTCCACCAGAGTAATAGTTTA
AAAAAGCACCTCCCTCCTCCTCTCTCTTCATCTCCCAGAGAAGCCTGTCACATGCACTTTGCACTGATGG
CTGACGGATCGGGCCAAGACACTCGTCTCAGGGCACTCCTCTATATATCGTTAATTTAATGCATGATGAC
GTGGCCAATTACAGCGGGCCTGCACGCTCAAAAAGCATGTCAAAACCTGTGTATCAATCTATTAGGTCCC
GTCTCCTTGCACATTACAAGGCACCTTAAAGCCCATCCCTGGTGCTGGAGGAAAAGTGCTGACCTCATGG
GAAACAGGCCTCTGATCCTCTCTCCGGCCTTTTAAAGTCTATAAAAAACATAACACGACTTAAACTGGCA
TGGAAGTGAGATCAGCGGTAGGAGTAAGAAATATATGGCTGTAAATATGCATAGATATGTATGCATATAT
TCAAGGAGCAGTGCTATTGTTAAGCAAGGCTTTTTACCTCTTAGTGTTTGAAGACCAGTTGGCATG
>30221
TGCAGGATAGAAAACCAGATATACTCTCAATGTAGAGGAAATACTTGAGTAACAGCTCAGTCCTAAACTA
AAAGTCAGTACTTTTGAAAGTTCACTTATCTCTCTTTTTAGTTGGTTTGTGGTTTATTGGCTTCTCTTAT
TTTTGTAAACACAGAATGTGGCAACAAGCATTATTGATCACATAATCCTACATACTGAAAACAAACCCCC
CAAATTGACTTTGTTCTGATGAGTCAAATTTGAGATTTTTTGTTCCAAACATGTGAGAGAGAAAGTAATT
GGATGTCATCTGCATGTATGGTTCCCAACGTGAAGCATGAGGAGGAGGCATGATACTGTGGGGGCGCTTT
GCTGATGACACTCTTTTTGATGTATTCAAAATTCAAAGCACAATTAACAAGCATG
>30278
TGCAGGTCTTTTCCTTGACCCAGAGGTCTAATGGCCAAAGTCTACTCTTCTCTCTGAAGGTATATTCACA
CTATACCTGACCGAAACAACATCAGGAGACCACATAAAGGTCAAGTGGAGCTACAGAATATAACCAGATA
ATTTGTGTGGTGTTTTTTTCTTTCTCTTTTTTTTAATTGCATCAACCCAGTTTGTGTCTGACTGTACAGC
TAAGAGCACCTCGCCTCTTTAAAACATTTCACTGTGTACTGATACAGTAATCATGTTTCCACTGAGCATT
GCAATGCCATGCATGNNNNNNNNNNNNNNNNNNNNNNNNNNNNNNNNNNNNNNNNNNNNNNNNNNNNNNN
NNNNNNNNNNNNNNNNNNNNNNNNTAGGTAATCAGTAGACTGTATATGCAGCTTTGAATGCAAGGAGTGT
GTGTGTGTGTGTGTGTGTGTGTGTGTGTGTGTGTGTGAAACAGTGTGTATGTATGGGAGCAAAAACAGGG
AGTGGCCTCCAAAAGGAGCACTGTAGGTCATG
>30403
TGCAGGACCCCGAGGTCAAACGTATGAGACTGCCCCCTCTGGTGATGCAATTACCATACGCAAATACCTT
CCCCACACTCTGTCTGTCTCCTCCTTCTCTCTCCTCTCTCTTCCCCTTCACTTATTTTTGGCTGGACCAA
AAGTGGGGCCGGTCATATAAATACACGAGTCTGTCTCTGACTTACTGAGTGAGTGAGTGACGGTGTTACA
CCATTGGTTGGTCGAGTGGTGGAGTTTCCCTATTGGCTGTTGCNNNNNNNNNNNNNNNNNNNNNNNNNNN
NNNNNNNNNNNNNNNNNNNNNNNNNNNNNNNNNNNNNNNNNNNNNNNNNNNNNNNNNNNNNNNNNNNNNN
NNNNNNNNNNNNNNNNNNNGATTTAGTGACATCTAGTGATGTGGTTGTTAACTGCAATAACCACGGTGGC
ATCCATATTTAACCTGCAGTATCTGTAGATATAAAAGACTCATTATATTCCATTTTAATATAAGAATAAA
ACAATAAAATACAATAGAAAATGCATGCTTCATATTTTGTACAAAAATAAAAATGCTTCCTAGATTTTAC
ACACTGGACCTTTAAAAGGAACCCAGTGGGGCCCACAGTTGTGCCTCTACTCATG
>30452
TGCAGGGAGGGGAAGGAGGGGAGTAGAGTGTGTATATGTGTGTGTGTGTGTGGTGAAGTGGGGGGGGGGG
GTGTATTGGGTGAGGGAGTGTGGCGATGAGGAGGTGGAGGCGGAGGGTGATTTCTGCCCCCAACCTGTTA
GCTTGTGTNNNNNNNNNNNNNNNNNNNNNNNNNNNNNNNNNNNNNNNNNNNNNNNNNNNNNNNNNNNNNN
NNNNNNNNNNNNNNNNNNNNNNNNNNNNNNNNNNNNNNNNNNNNNNNNNNNNNNNNNNNNNNNNNNNNNN
NNNNNNNNNNNNNNNNNNNNNNNNNNNNNNNNNNNNNNNNNNNNNNNNNNNNNNNNNNNNNNNNNNNNNN
NNNNNNNNNNNNNNAGAAAGAGGGAGAGGTGGAGGAGGAGGGGGTGGAAGAATATGGAGAGATGGAGAGA
TGGAGGGGAGGAGGTGCTCAGATTTGCACATTGGTATTTTGACTGAGCTTGATGCTGGAAAATATGGCCG
TGCCACTCAGTTATAGCATGT
>30629
TGCAGGATTCAGGAGTCAAGCTGCTGTCTACTGGACTGAAGAGTCCACACTGTACGCTGGAAACTCTCAG
GTCGGGATACATCAACCTGTTCAACTGATCAACATTTCCCTTTACATATATGCATACATGTCTGACCTGA
GCAAGGTTCAGTTTTCAGTTCTCCTCACAGTATGACATGAGCATCATACAACATCAGCTGACTGCCTTTT
CTAACATGTCTTTATGTACACCTGATTTTACACACAGAGGATTTAACAGTCACCAATATCATG
>30732
TGCAGGTTGGCATATCTATATCAAAAACCACGATAAGGACTTATTCACCAGAATAACTGCACAGGGTTTA
CCACAAGATGCAAATAACTTATAAAACTAAAGAACTAAAAGGCCAGGTTACAACTCTCAAAGACTTATTT
CCAAAAACCTGCAGAGTTCTGCAAGATCTGCATCAGCATACCACCTCGTCTCTACAACATGACGGAGGTA
AATATGTCATGGACATGTATGACTGCCAATGGAACCAATAGAGCATTTCACAATATTTACTGATGATCAA
ATATCTTAGATCCTAGATCCTATAAGCTCAGGTTCACTCCAGTGCCTTAAATCTAATTGGACAGGACAGT
CATGNNNNNNNNNNNNNNNNNNNNNNNNNNNNNNNNNNNNNNNNNNNNNNNNNNNNNNNNNNNNNNNNNN
NNNNNNNNNNNNNNNNNNNNNNNNNNNCCCCAAACAAGTGGGAAATACAGACAGCTGCACTACAGGCCTG
GCAGACCAACACCAGGGAAGAAAACCCAGCATCTAGTAATGTCTATCAGTGACTGCAAAGGATTTACAAC
CAAGTCTGAAATATGATGACTATATTTCATG
>30839
TGCAGGACGCTGAATCACTGAATCATCAGCAAACTTGATTATAAACCTTGACTCAAACATACTCTAACAG
TCTAGGTGTGCAGCACAAATAACACGGGTGACAAAACGCACCCCTGGGGTGATCCTACGGAACACATCAG
GGCCNNNNNNNNNNNCATTAACACTGACTAATGAGGTAAGCACCGCAGGGCGACAATAATTCAACACCTC
GGATGGAACCTTGGACACTAGAACAACAATGGATTATTTCCATAACACGGGGACTTCATTCTGTGATTGA
GAGAGCTGCAAAATACATGNNNNNNNNNNNNNNNNNNNNNNNNNNNNNNNNNNNNNNNNNNNNNNNNNNN
NNNNNNNNNNNNNNNNNNNNNNNNNNNNNNNNNNNNNNNNNNNNNNNNNNNNNNNNNNNNNNNNNNNNNN
NCTCCTCTGCCAGATCGATAACACTTAATATGACACCCATCCTATAATACAAACATATTTATAATGTGTT
ACACTGTGCTATTAGCTATGTATAATTATAAGTGTTACAAAGTTCTGGGAATTTTCAAAGTTGGAAACTT
TCCATG
>30854
TGCAGGAAGAGGTCAAAGGTCATCGGTAGGAGTTAGTGGAAAGCCAGAGAAACATCTAAACTACATCACA
CATCCACACTACAATCCCGAAATTACAACTGAGTATTTGTGGCATATACTGTACACTTCATGTCTTTTGG
GTGGATGTAACACTTGTTCATGAATTCAATCTTATCTTCAAGGAAGGCACCGGAGAGCTTCAGAGTTGAG
TGCAGCAGAGGTTTTTGTTCATGNNNNNNNNNNNNNNNNNNNNNNNNNNNNNNNNNNNNNNNNNNNNNNN
NNNTCAACATTGGTACCACCCATATTTTTTACTTCAATACAACAATAATATCAAAATCACATAATTCTTA
GTATCCAATCAAAACTTTTGGGCTGGGTTTTCTAAAACTGCTAGCATAGCATATATCACAACTGCTGACA
CAGCATGCACTCACCCCCGCCCACACCTTGTTCAACTTTATTTCACCTTTTGCATGTCCTTAACCACCCT
CCACAGTTGTTTTTCTGTTTTCTTCCCCACACAATTAAGTTTCAACCTTTATGCTGCACTCTTTTTTAAA
AAAGGTTACAAGTATTTCCATG
>30887
TGCAGGAGAGATGGAGGGAGGGAAGAGAGAGAAACAGAATGAAGGGAGATAAATATGCAAAACAACATTT
TTTCAACTTGGTTTGTGTCCAGTTGTGTTAAACGTGTTGAAAGGGACGAACATCTACCCAGATATCCTGA
CTGGACTTTACTTGTTGCTTAATAATCAGGCAGTGTTTGCTTCTTCTTCCTGTTTTTCATGNNNNNNNNN
NNNNNNNNNNNNNNNNNNNNNNNNNNNNNNNNNNNNNNNNNNNNNNNNNNNNNNNNNNNNNNNNNNNNNN
NNNNNNNNNNNNNNNNNNNNNNNNNNNNNNNNNNNNNNNNNNNNNNNNNNNNNNNNNNTAAACCAGTAAA
AATACTATTTTATCATTGTTTTACCATAAAATGTGACCAAAATTAACACCAAATTCAGTCAATGTTTCAA
TCGTGTGGCGGTCCACCACTTTGGTCCGGGCTGAAATATGGACAATTTAGATTTTGTTCATGCGTTCATG
GTGTGCAGATAGTGACTTTGGTGATCCTCTGACCTTTCCTGTGTCTCAGCCTGAGTGCAGAGTCATTTGC
ATG
>30953
TGCAGGATTCAGGAGTGAAGCTGCTGTGTGATTTTCTGGAGAGTCCACACTGCAGACTGAAGACTCTGGG
GTCAGTTCACTGACTCTCTGTTACTATTGTAGATCTGATGTTTAGTTAACAATTGAAGTTACTTTATGTT
CAGACATAACTTACCTCCATAAAGTTGTAAANNNNNNNNNNNNNNNNNNNNNNNNNNNNNNNNNNNNNNN
NNNNNNNNNNNNNNNNNNNNNNNNNNNNNNNNNNNNNNNNNNNNNNNNNNNNNNNNNNNNNNNNNNNNNN
NNNNNNNNNNNNNNNNNNNNNNNNNNNNNNNNNNNNNNNNNNNNNNNNNNNNNNNNNNNNNNNNNNNNNN
NNNNNNNNNNNNNNNNGAGTCCAACCCCTCCCATCTGACAGAGCTGGACCTGAGAGACAACAAGCTGCAG
GATTCAGGAGTGAAGCCTCTGTCTGATCTTGTGAAGAGTCCACACTGCAGTCTGCAGACTCTGAGGTCAG
TAGAGGGTTGCAGTCAGTCCATG
>30991
TGCAGGAGTACAGCTCTGCTTTCATCCAGCTCTCCTGGCTCAGACTCAGGGTGCTGCTGCTGCTGTAACG
TCCGCTCTTCTCCTCCTCTGAGCTGCTCACGACCCCCTCTGTCACCTCTGTGCCGTCCACCTCCCAGCTC
ACCACGGCTCCCTGAGGAGAGTAGCCGGTCAGCAGGCAGGCCAACGTGGCCGAGCCCTTAGAGAGCTGCT
CAGAGGAGGGGGGAAGCAGAGAGACTGAGGGTCTGACCATGGGGCCAGCTGGAGGGGAGAGCAGAGACAC
ACAAGGAGCAGATTAACTTCTACTGTAGGACAGACAGCTGAACATGAGACACTTATGACACATGACAGAG
GTCAACACGACTGTGGATCAGCTGTGTGCATG
>31002
TGCAGGAGTACAGCTCTGCTTTCATCCAGCGCTCCTGGCTCAGACTCAGGGTGCTGCTGCTGCTGTAACG
TCCGCTCTTCTCCTCCTCTGAGCTGCTCACGACCCCCTCTGTCACCTCTGTGCCGTCCACCTCCCAGCTC
ACCACGGCTCCCTGAGGAGAGTAGCCGGTCAGCAGGCAGGCCAACGTGGCCGAGCCCTTAGAGAGCTGCT
CAGAGGAGGGGGGAAGCAGAGAGACTGAGGGTCTGACCATGGGGCCAGCTGGAGGGGAGAGCAGAGACAC
ACAAGGAGCAGATTAACTTCTACTGTAGGACAGACAGCTGAACATGNNNNNNNNNNNNNNNNNNNNNNNN
NNNNNNNNNNNNNNNNNNNNNNNNNNNNNNNNNNNNNNNNNNCAGACAGACGAGAGGAGGTGACAAATGT
GAGGAAATGAGGGTTTAACAAATAAAACAAAATGATTCAATTTAATTTTGACAGTTAAAGTAATTAATCT
TTTACTGTGGCACTCATCATAGAATTAGACAATAATATGCAACATG
>31054
TGCAGGTGAGAAATGGTCAAGTTGCTCCGATCTACGTCATCAACCTTCTCATCACTGACCTCATTCAGCT
CTGCTGCTTGATAGTTATGGTGACAACACCGGATTGGAGGATACAACATCCAATTTCATTGATCATTTAT
AATTTAAGTGTGGGGGCCAGTGTTGGCTTCATGNNNNNNNNNNNNNNNNNNNNNNNNNNNNNNNNNNNNN
NNNNNNNNNNNNNNNNNNNNNNNNNNNNNNNNNNNNNNNNNNNNNNNNNNNNNNNNNNNNNNNNNNNNNN
NNNNNNNNNNNNNNNNNNNNNNNNNNNNNNNNNNNNNNNNNNNNNNNNNNNNNNNNNNNNNNNNNNNNNN
NNNNNNNNNNNNNNNNNNNNNNNNNNNNNNNNNNNNNNNNNNNNNNNNNNNNNNNNNNNNNNNNNNNNNN
NNNNNNNNNNNNNNNNNNNNNNNNNNNNNNNNNNNNNNNTTCCTCCTTCCCTTCCCACTGTTCATATTCT
TCCTGGGTGGGACCCTCAAAGCTCTGTCTGCCAGCACTGTCCCCTCTGATGACAAACGAAGAATTGTGGG
AGTTTTGGTTCTGGTGCTGCTTATTTACACACTGCTGTTCATG
>31091
TGCAGGACAACATTGGTAAAAGTGAACAAGCAGTTGTAAACATTAATAATGAAAAGAATAATAAAAAGTA
ACCTCTGATACTAATAATTGGTTTGTGTTCATTAAACTTGACCATCAGTGAAGTGTAAAATCACTACAGG
CTGCAGCTAAACTTTTNNNNNTTTTGTTCAGACATTTAAGTGTGTGTTTGGCTGAATTAACCTCAGTATG
AACTTTATTATCAACACCATCTCCAGCTCCACCTGCTCTGAGCTGCTGCTCTCTCATTATTATATCACTT
CATCTCCTTTTTGTTTCCTGTGAACATGTTTGTTTCCTGATGTATTAATAACTACGTAAGTGATATTTCC
AGTAACATGTAAACTGCATG
>31094
TGCAGGTGAGAAATGGTCAAGTTGCTCCGATCTACGTCATCAACCTTCTCATCACTGACATCATTCAGCT
CTGCTGCTTGATATTTGAGGTGATAGACCCTGAGGATTGGGATATAGGAACTCAAACTGAAGAATTCATT
CACCGTTTTAGTGTGAAGGCCAGTGTTGGCTTCATG
>31097
TGCAGGTATGAGTGAAAAAAAAGCTGCTAAAACTTTTCACTGTTGACGTGTTACTGTTTTTTTTAAACGT
TGTTTCAAATGGAAATTCTGAAACTATTTTGAATGTATTTTTATCAGTGACGTAACAGTTTTTAAAACGC
ATTTAAAACTTAAAACTGCTCACTGTAAAAGTAGTTCTGCACATTGCATGACAACTAGCCACACACCACA
TTACTTAATAACTCTTCTTTCTGCCCTGTATACTCTTTGTACTCATGAAACAGTGCCGAGTTGTATCTCT
CATGNNNNNNNNNNNNNNNNNNNNNNNNNNNNNNNNNNNNNNNNNNNNNNNNNNNNNNNNNNNNNNNNNN
NNNNNNNNNNNNNNNNNNNNNNNNNNNNNNNNNNNNNNNNNNNNNNNNNNNNNNNNNNNNNNNNNNNNNN
NNNGATTTATATTTTGTCACCACCAAATTCACACTGACCTGGGTGGTTAAACAACAGTTTAAATATAAAC
CTGAATAACCTGAACAAGTGTGCAGTTGCTTTCAGAACTTCCTGAACTGCTGTTGCCGTGACAACAGTGA
GGTCATG
>31112
TGCAGGTGAGAAATGGTCAAGTTGCTCCGATCTACGTCATCAACCTTCTCATCTCTGACATCATTCAGCT
CTGCTGGATGATTATAGAGGTGACACGTGCTAAGTATTGGAATACACCAATTGTATCATTACTTTACGAT
ATAGGTCTGATGGCCAGTGTTGGCTTCATGNNNNNNNNNNNNNNNNNNNNNNNNNNNNNNNNNNNNNNNN
NNNNNNNNNNNNNNNNNNNNNNNNNNNNNNNNNNNNNNNNNNNNNNNNNNNNNNNNNNNNNNNNNNNNNN
NNNNNNNNNNNNNNNNNNNNNNNNNNNNNNNNNNNNNNNNNNNNNNNNNNNNNNNNNNNNNNNNNNNNNN
NNNNNNNNNNNNNNNNNNNNNNNNNNNNNNNNNNNNNNNNNNNNNNNNNNNNNNNNNNNNNNNNNNNNNN
NNNNNNNNNNNNNNNNNNNNNNNNNNNNNNNNNTTCCTCCTCCTTCCCCTCCCACTGCTCATATTCTTCC
TGGGTGGGACCCTCAAAGCTCTGTCTGCCAGCACTGTCCCCTCTGATGAAAAACGAAGAATTGTGGGAGT
TTTGGTTCTGGTGCTGCTTATTTACACACTGCTGTTCATG
>31117
TGCAGGAAAACATTGGTAAAAGTAAACAAGCAGTTGTAAACATTATTAATAATTAGCTGCAGCTAAACTT
TTCTGTGTTTTGTTCAGACATTTAAGTGTGTGTTTGGCTGAATTAACCTCAGTATGAACTTTATTATCAA
CACCATCTCCAGCTCCACCTGCTCTGAGCTGCTGCTCTCTCATTATTATATCACTTCATCTCCTTTTTGT
TTCCTGTGAACATGTTTGTTTCCTGATGTATTAATAACTACGTAAGTGATATTTCCAGTAACATGTAAAC
TGCATGNNNNNNNNNNNNNNNNNNNNNNNNNNNNNNNNNNNNNNNNNNNNNNNNNNNNNNNNNNNNNNNN
NNNNNNNNNNNNNNNNNNNNNNNNNNNNNNNNNNNNNNNNNNNNNNNNNNNNNNNNNNNNNNNNNNNNNN
NNNNNNNNNNNNNNNNNNNNNNNNNNNNNNNNNNNNNNNNNNNNNNNNNNNNNNNNNNNNNNNNNNNNNN
NNNNNNNNNNNNNNNNNNNNNNNNNNNNNNNNNNNNNNNNNNNNNNNNNNNNNNNNNNNNNNNNNNNNNN
NNNNNNNNNNNNNNNNNNNNNNNNNNNNNNNNNNNNNNNNNNNNNNNNNNNNNNNNNNNNNNNNNNNNNN
NNNNNNNNNNNNNNNNNNNNNNNNNNNNNNNNNNNNNNNNNNNNNNNNNNNNNNNNNNNNNNNNNNNNNN
NNNNNNNNNNNNNNNNNNNNNNNNNNNNNNNNNNNNNNNNNNNNNNNNNNNNNATCGTCTCTACAGATAA
GAAAAAATAATGTCACAAAATTTACCTTTGAAAGCTGCAACACCTGAATGAGTTCACTACACCAGCGTCT
GATGTGTCGTCCTCTGCATCCGAACAGTCTGCAGTAAATATGCTAAGTGATGACATG
>31136
TGCAGGAGACAAACTCGGACGTGGACTACCTGTACCGCGCCTTATACAAGCAAAACACATCTGGAGACTG
CGAGTGTAAGGAGCTGAAGGCCGCCGTGGCTCACCTGGAGAGGGGCGTGGCTAATGTGACGGAGCTGGCC
AATGAAAACCGATTAGCCCTGGAGGATAACAGCGAGGGAGAAGCGGTGCAGTGGGGCGGAGCCAGAGACT
GGGAGCCAGTGGTGGAGTCGCTCCAACATGGCCTCCTGGAGGTATGAAAAATAAAATCATTTAAAGCAAC
ACTGCTTTATTGATATTTTTTTAGTATTATTACGTAGAAATTTAAACATGNNNNNNNNNNNNNNNNNNCA
GGTGAAGGAGTCTCTGGCCTCGGAGCAGACCAGGACCGGGAGTCTGGAGCACAGCCTGACCCAGCTGAGC
AGCTCGGTGAATGACGTCCTGGCTGAGTTCCCCGTCCTGAAGGAGGCCAACAGACAGTTGGTGGAGAACA
TG
>31147
TGCAGGATGAACACACACACCCGAACACACACACACACACACACACGGTAAACACACTTGGAGATGCTTC
TGGTCCCTAAAAATACGAAGTCGATGAACAGAACTGTAAAGACAAACAGAAGAACGGACGAACCAGCTCG
GCTGAGTCACCTCGTTATGACATGNNNNNNNNNNNNNNNNNNNNNNNNNNNNNNNNNNTACAGACATAAC
ACACACACACACACACACACACACACAGACAGGCTTCATTACTGCGTGGGTCATTATGTCTTTTGTTTGT
CGGCTGATTCGAGCCCTTTCAGCTGCTCAATGAGGAACATTCCTGTTGTCCAACACAACACACATGNNNN
NNNNNNNNNNNNNNNNNNNNNNNNNNNNNNNNACACACACACACACACACACACACACACAGCTGAGTGG
CTGAAACTTTGCTGATTTGTTGATTTAATTTAAGCTCTAGTAGAAGTTTCCTCCTCTGTTGATTTTATTG
CCTTTCACTGAACCCAAAGCAACTACACGTCCCATG
>31160
TGCAGGACCCGGAGAGGGGATCAGTCCTTGAAAGTCTTGGAATATCAAGCAAAGAACCTTGAAGTCCTTG
TCGTAAAGGTCATCAAACCCTTAAAATACAGAATAGAAGGATCCTGGAGTACAGATTTTGTGGAACATTC
ACACANNNNNNNNNNNNNNNNNNNNNNNNNNNNNNNNNNNNNNNNNNNNNNNNNNNNNNNAGCTAAAAAC
CTGAATACAGACGTCCTGGATATCCTGGATTTTTAAAGAACGTTTTATTTCTGTTGAAGAACATTAAACT
GTTTGAACTGTCCACCCTGTTTGGAGCTTTCATCACATTTTGACTCTCATCCTCCTCTCGGCTGGAGGAC
ATGGCTCTGTCTCCTTCGATACGAGAACGGACGACGGGAAGTTGACTCCTGCAGGGAGCGAGGCCGAGAG
ACGAACCAGCAGAGCGAGACAAAGAGAGGCAGGGCCACATGNNNNNNNNNAGGAACTACTTTGCGTCCGG
TAGCGGTGGAGGTGGAGGCGGAGGCGGAGGTGGCGTAAGCGGCGCTGGCGGCGGCGCAGGTGGTGGTAGT
GGCGGTGGCGGTGGCAGTGGTGGGATGAAGGGAATCTTGACGCCTCGCACCATG
>31168
TGCAGGTGAGGCATCATCTCCTCCACTGTGAACACCTGCAGGGGGGAGGAGGTGAACACACAACACCACC
TTCACTTCACTCGTGTTTACATTTCTGAGGTTTAATTTCTGTAAGATTCCACAGTGTTTAAGTGTAACTT
TTCTACCATAAAACTAATTCAATCTTAATTTTGCGTAGCAGTAAATTCTGTTTAATGGTCACGTATAAGC
AAATCATGNNNNNNNNNNTCTGTGTAAGCTCCTACAAGCTGTTAAATTAAAAATAGAGTAATCCGAATAT
AAAAAAGTAATTAATAATAATGTGTTTTCCTTTTTAGTGTAACGTTTAAGTTTAAGTTTAAGTTTTAAAT
AACTCAAATGTACAAATGTCATAAACATGNNNNNNNNNNNNNNNNNNNNNNNNNNNNNNNNNNNNNNNNN
NNNNNNNNNNNNNNNNNNNNNNNNNNTTAGTTCCACCTGTAATAATAATAATAATAATAATAACTAATAT
TATCAAACACAACAGCTCGGACACAAATTCAACTTTTATGAAGCTTATTATGTTTCAGTTTTTTGTTGAC
ACTGTCAGAGAGGTACTGACCTTACTTCATGTTTATTATTGGTTGGCTGGTGTAGGCACTTTACACCTTG
TTTAAATCAACACTGAAATATATCATG
>31169
TGCAGGAGGTGAGCGGAGCTGTCACTAAGAACCTCTTCCTGAAGGACAAGAAGAAGAAAAGCCTGTTTCT
GGTGTCGGCTCGCCACGACCGCCAGGTCAGCCCGCCCCCCCTCCACCATCACAGGAACATGTGTTCTCTT
CTCTGCGCCGCCTCGTCCCATCATCCTCTCTGTTTCCTCTTCAGGTGAACCTCAACGACCTCGCCAAGAA
GCTCGGTGTCGGCAGCGGCAACCTGCGCTTCGCAGACGAGGCGACCATGTTGGAGAAACTCAAGGTGAGA
AGTCGCTACACTTTATAGAAGCTCCCACAAATATAGAACCTATTCACACCTGNNNNNNNNNNNNNNNNNN
NNNNNNNNNNNNNNNNNNNNNNNNNNNNNNNNNNNNNNNNNNNNNNNNNNNNTGTTCACGAGTGATGGGA
AAATGGAGCGTGAGATGGACCGGCCGTTTGGTGCAGCGCCTGCAGTACTGTAGGCGTTGTAACGGACTGT
TGTGGTTCAGAGAGATGTTCCAGTCCATCTACGTTCCACTCTCACCTGTGGTCATG
>31173
TGCAGGAGGCGCCAAAACCTAAGTCCTGCCAAGTTTGAGGTTTGTTTGTGAAGTGCAGGTTAACGCAGGG
TAAAACAATACAATGAAATGCGTTGGTCAGCTCAGCATTAAGAGCACTAAACAGTGTAAGAGCACTACAC
ACATAAAGAATAAAAAATAAGCTGAAGAGTAAAATAAAAAACTGTAAAAAGTTTAGGTAAAAATCTAGAA
ATATAAAATATATGTAAGTCTTCTAATATGGATATACAGGTATTGAAGTGAGCTGTATAAAGAGACATGA
TATATTTCAGTGTTGATTTAAACAAGGTGTAAAGTGCCTACACCAGCCAACCAATAATAAACATGNNNNN
NNNNNNNNNNNNNNNNNNNNNNNNNNNNNNNNNNNNNNNNNNNNNNNNNNNNNNNNNNNNNNNAATTTGT
GTCCGAGCTGTTGTGTTTGATAATATTAGTTATTATTATTATTATTATTATTACAAGTGGAACTAATGAA
GTGGCACCTGTGCTGCAGTCAAATACAGTTTGATGGAGCTTGTGTAGTTTTGAAATGTGCAAACATG
>31184
TGCAGGCCTGTACAGTAACCTCACCACTGGTGGAGAATATTAAGTCGACCTTTTCAGCCGTGAAGCGTGA
CATCAGTGCAGCTCTGAGGTGTCGGTGACGCAAGGAGATAACGCATGAGCATTTCTACGCTGACTTCTGC
ATCCCTTTCTGACACCACTGAGCAGCATGTGTGGCGTTCAAACCAGACGGCTGCAGCTCCACATGNNNNN
NNNNNNTTTATTTTTCTTGTGCAGCCGAGTGCAAAGAAGTGTGTGTGTGTGTGTGTGTGAGTCTGTGTGT
GTGTTTACATATAGCCCACGCAGACACACAATTTGTCTGATGAACCGAACGCCCTTTGGTTCCCTCAGAG
GAGAAAAGTTGCCTTCATGCATTTCATGNNNNNNNNNNNNNNNNNNNNNNNNNNNNNNNNNNNNNNNNNN
NNNNNNNNNNNNNNNNNNNNNNNNNNNNNNNNNNNNNNNNNNNNNCATCTTCTCTGCCATCTCACATAAT
TACTCAAAATTGCAAATGCAGATTTACTTTCGTTTCACTCAACAGAAATCACTGGAGGATTTGAGCACAC
ACAGCAGCTTTGTAAAGAGCAATAAACATCTGCACATCAGCACCTCATG
>31248
TGCAGGGCACAGGGGTGAAACCCGAGGCTCGGCGGCCGGGCGAGGACTCGACTATAGCGCCCGAAGACGC
CGCCCGTTTCCTCAGCTGCTACTGCTCCGGACACTGTCCTGAGGACGCCACGAACAACACCTGCCAGTGA
GTCCAGACTAGAACCAGTACAGTCCAGTAAATCCTTGAAAGTTTGTGAATTTGATTGAAAAACCTTGATT
TTTAACTTAACGTTAGTAAGGCCTGCAGTTGGTTCTCATGTNNNNNNNNNNGCCGTGTTGGGTATTCCTT
GAAAAGGCCTTGAATTTGATGTTAAAGAAAGTGTATTTGTGTGTCTCCTCAGGACCAACGGTCAGTGTTT
TGCCATCATCGAGGAGGATGAGCACGGCGAGGCCATCCTCACCTCCGGCTGCATG
>31272
TGCAGGTAAGACTGCAGTATGTTGAGGGGAAAAAGTGACTTGACGTACGTTAACTAAGGTCTCGACTCGA
CCTTTTTGTCTGCTCTGAACCACGTGGACGTGACTTAACCTGCCCGTGGTCATAATCTGACACATCCAGC
GGAAANNNNNNGAGAGGTCTGTCTGTCGATTGTCACTAAATCACTCAGTTTGAGATTTATGGAAGATTAA
AATCATAATGAAACTCATCAGTGTGAAGGTGTAACAGTTTTATGATGTGTGTGTGTGTGTGTGTGTGGTC
ACGTCAGTGATTACATCAGTTCACGACAGACTCAGATGAAGGTGAAAGGTCAGAGACAAACTTTGTACTT
TACGTAATCAGTGAAATCACTGCAGGTTCATGNNNNNNNNNNNTGTTTCTCCTCACTGGAGACATACTCA
TCAGCTCAAATGTAGATTTTGTTTCTTAGATGAACCTCTGATCTCTTCGTTTATAGACCGGTCTTCTACC
TGTAGAAAAATCATAAATCAGTCCATATATCTGTTGATAAGGGAACATG
>31275
TGCAGGAGGGAGTTCATTCGCTCGCTGCAGTCGTCTCTCCTCAGCGGAAACCTTGCTCGGGTTCTTCCCA
CCCTCCCCCTTCTTTCTTCCTCCACCTCCTCCTCCTCCTCCTCCTCTCCAACACCACCTCCTCCTGCAGC
CGAACACACACATTTAACTCACACACGTTTACATTTACTGCCTCTGGTCGGTCCCTCTCCGTCTGGAATG
TGTGTTTGCTGATCGGACGGCATGNNNNNNNNNNNNNNNNNNNNNNNNNNNNNNNNNNNNNNNNNNNNNN
NNNNNNNNNNNNNNNNNATACCTCCACCTTTCTGTCTTTGTCTTTGGCTTGTTTGACACTTTCTCTGACT
GTCCTGAACGGAGGCTGTTCACTGCTGCAAGGTGCTTCGGGGAGAAACGGCATCTCAAACGGCTTTTTAT
TGCTTTGCCTCTTCTTTCATG
>31283
TGCAGGTATGCTCTCCTGATTAGACTTCATACGCTCCTCCTGCCTGTTAATCTTAGCTAACCAGTGTGTG
ACCTCCACTTTAGTCTGGACTGAGTGTCCAGAGGACGCTATGTGAACTGTGAAAATCTTTATCATTGGAG
CTTATTGAGACTACGGTCTTTAATAATTTGGCCCAGAGAGCCGCTCAATCTGTGAAACACAAAGCGGCAC
GTTCGTTATCAAAGGTATTAACGACCCAGGAATAAGACTGATATTTTTGTTGGCTCTGATTGGTTGTTTT
CATTCAGGTGAGGTGGATTCTTGCAGATGCCGTCATGAGTTAATTTCACAACTGTCTCGTGTACTCCGGT
CAGCATG
>31285
TGCAGGCCATCCAGAAGTCAGATGAGGGACACCCATTCAAGTGAGTACCTGCAAGAGGAAGTTCATCTGT
CTGTAATTGAACAAGTACAAAAGGAAAGCAGAATATCGATAGAAGGAAAGAGGATTGTGGGATATAAAAT
CAAACATTAGAAGGCGTCTGCTAGTCTGATTTCATGAATTTAATCAATGACCAGATTAACCACAGTCAGC
GCCACAGGCGGTTTCATCTGTCTGCTGATGTCATGATGTGTTGGGCCCAGATTAGATTAAAAAATAACCT
TTTAAGCCATG
>31286
TGCAGGATGCCTTTGTATATCCTGAAGCAGATGGTGACTGAGAGCAGAGCCAGGCCGATGTAGGAGGACA
CGCTCACGATGCTGCACACCATCAGGGAGAGGAGGAGCAGCAGGGAGGCGCCGAACACCACTCCCGTGGT
CTTGACNNNNNNNNNNNNNNNNNNNNNNNNNNNNNNNNNNNNNNNNNNNNNNNNNNNNNNNNNNNNNNNN
NNNNNNNNNNNNNNNNNNNNNNNNNNNNNTGAGCTCCATTTATGTGTGGAAGCTGTGAAGCATTTATGAT
TTTTAATACTGCAGTAGCTAACCTTAAAAAAATAACTAAATGTTTACTGAAACTTTCACTACATCCTGAC
CGGAGTACACGAGACAGTTGTGAAATTAACTCATGA
>31318
TGCAGGTGAGAAATGGTCAAGTTGCTCCGATCTACGTCATCAACCTTCTCATCACTGACATCATTCAGCT
CTGCTGCTTGATAGTTGAGGTGACAACACCTAAGGATTTGAGGAGACGACGTTCAATTTCATTGACAATT
TATAATTTAAGTGTGGCAGCCAGTGTTGCCTTCATGTTGTGTATCGCCCTGGAAAGGTAACTATCTGTCT
ATCCAGCATGNNNNNNNNNNNNNNNNNNNNNNNNNNNNNNNNNNNNNNNNNNNNNNNNNNNNNNNNNNNN
NNNNNNNNNNNNNNNNNNNNNNNNNNNNNNNNNNNNNNNNNNNNNNNNNNNNNNNNNNNNNNNNNNNNNN
NNNNNNNNNNNNNNNNNNNNNNNNNNNNNNNNNNNNNNNNNNNNNNNNNNNNNNNNNNNNNNNNNNNNNN
NNNNNNNNNNNNNNNNNNNNNNNNNNNNNNNNNNNNNNNNNCCTCCTCCTTCCCTTCCCACTGTTCATAT
TCTTCCTGGGTGGGACCCTCAAAGCTCTGTCTGCCAGCACTGTCCCCTCTGATGAAAAACGAAGAATTGT
GGGAGTTTTGGTTCTGGTGCTGCTTATTTACACACTGCTGTTCATG
>31444
TGCAGGCTAGAAAGAAATCAGCTATATACCTCCTGTTATTGTCTCCTTGCTCTTTTTCCTGAACAAACCA
AGAGACAGACACCAAGAGAGCTGCGCTTGTTTGAAGGAAAAAACAATACACACTTTACAATTACTTTTGC
CCCTTTTGGGAGGAAAGCAAACAGTTTTACGTCACAGCCCGACTGACTGCTTCTAAATTATTGCTTTTAA
TATCTTGACGTATAGAGTCAAAAATAACACACGTTTTGTTTTGTACATCCCATTTCCTGGATTTATACGA
CATGNNNNNNNNNNNNNNNACTTTCCTCGCTGCCCTCTCCTACAGTACAGGAAGTTCTGCATCCTCTATC
GATCCGGTCTCTTGTCTTGGATTCATACAGCAGTTTTCAGGCGCAGCAGCACACAAACAGTTTAATGTAG
CGTTTATGTGCCTACACCTCATGGCACATG
>31501
TGCAGGCTGTGTGCAGAGAAGTAGAACCCCTGTAGCACACTGATACATTACTCATATCACGTGAAAGCCT
CTATTGGGATGAAGAAATGAGTCAGCCTCTGGCTTGGAATAACACTTTGGGGAATCAAGATTTCATTTCT
TTATNNNNNNNNNNNNNNNNNNNNNNNNNNNNNNNNNNNNNNNNNNNNNNNNNNNNNNNNNNNNNNNNNN
NNNNNNNNNNNNNNNNNNNNNNNNNNNNNNNNNNNNNNNNNNNNNNNNNNNNNNNNNNNNNNNNNNNNNN
NNNNNNNNNNNNNNNNNNNNNNNNNNNNNNNNNNNNNNNNNNNNNNNNNNNNNNNNNNNNNNNNNNNNNN
NNNNNNNNNNNNNNNNNNNNNNNNNNNNNNNNNNNNNNNNNNNNNNNNNNTGTGTGTATTTGGTATGCTG
TAAGCAAACTGTGACTCACTTAAGGAATCTGAGAGGTAAACACAGGTATGTGTTGAGGGTCATTATCATA
TCCAGCATTTGAACTTGAAGAAATCCTGTAGGTCCTGATCGTCCTCCTCTCTGTCATGGATCCTCGCGTA
GACGCTCTTCAGCAGCTGGGTCATGGACTTTCCATCCAAGATGTCGATATATTTTTCTATGCAACCTAAA
ACACAAAAAAATGACATCCAAAATGTTGCCATG
>31556
TGCAGGCTGCTTAGTTTGTTTACTTGCCACCATTTCTAATATTTTGTTATTTGAAGTTGTATTTTTGTCA
ATGAGTGATTATATTCCAACGTGGACCATCAAAGTAAATGACTGACACGCATATTTACCTTTCACACACA
CCTCTGCGGAAGTTGTGCTGCAAGCGCCTTAAAACAAGCTTCGCCAAAAAAAAAAAAAAAAAAAAAAAAA
ACTGCCCCGGCATCCGTAGTTTTGATGACGTCGTGGCCAAACATGGCGTCTCGCTCTGTTTGAATGAGCC
AGATGAAAAAAAACACAACAGACAAAAAACATGAACAAAGTTCGAGCAGAAAGTTTCAGACGCGTTATTT
TAATTCACGGAGCATTGACGAACAACAACAACAACAATGTGCAGCGGAGGTTGCGCATGCGCCGTTAGTG
CCGTGCTGTGCAGAGCCTGCAGCCAGCCCCGAGTTCACTGATCTGTGGAGGAGTGTTTCCAAACTTTGTC
ACAACAAAACAGGAAGGCAGATGCCTGCCACGTCAACATCACCCATGTGTAAAGGTGAGGCACGCGGATA
GAGAGATAGATATTAATAAGAACAGACGAGGATCTGCTGCTTGATGGCTTGAAAACATTCAAATGATTCA
AACCTGCCTGCATG
>31613
TGCAGGGTCAAGCAATTTATCAAATCCTGCACATTCTGGTTTCAATTACACAGCCGATTGTGGAGAGCGG
TTATTTTAGCAGGTTCATTTGGCCCAGTAGGGGAGGTCGAGTCTTTTTGCTTAACACCCCATCCCCTGAA
TGCAACTGGGCATTACTTTCTGGACAGACGCNNNNNNNNNNNNNNNNNNNNNNNNNNNNNNNNNNNNTTG
TCAGGTCGCTAGAATGTGAGCAGATGAGCCGCGGGTGTCATCGCACAACTGTCTCTCTCAATTTCTGTCC
CCCTCTTGTCTTTTCGCTCGGCCCTCCTTCCAGGCCTTTTTCAGCAGCAAACTCAGTCTATCATCCTGCA
TG
>31667
TGCAGGCTTTTAAATGTGGAGCTCTGACTATTGTGCGTCAAGTTAAGTCTGCAGTGAAAGAATAAAATCA
CTCATTAATAAATAACATTTTAAAAAAGTTATTTAAAATTGTGTTAATTTCAGAAAGTGTGTTTGCTGTG
CGTAANNNNNNNNNNNNNNNNNNNNNNCGTCAGGACTTGCACGTTACATTTAATCTATAATTTATAACTT
AATTATATTTTATATTCTCATATTTTATGAACATCTTCTTTTGCTTTTAGATTCGGGCAGAAAAACCTTT
ATTTTCATCGAATCCAGAATTGGATAACCTGGTAAGATTCTTTTTATGTGACAAATTTCCCATATTTCCT
CAGAGTATTTTTTATTTTCAATAAACCAGCTGTTGTTTGCATGTTTACTGGCGGACTGAACACATGTGTC
AGGGAGCCATGTGGTGCTGAGAAGTTAAAGCAGGATTAGAGGTTATGTTCCTCTTTTTGGGCTGTTTGAT
ATCATGATGGCCCCCGGTTGTATCTGTAGATGAAGGGCCGCTGTTAGACAGCTGTCACAAACCTTTGAAC
TCTGCCTGGAAAGTTATTCTATTCATG
>31716
TGCAGGACTGGGGGATGGAGTGATGGATAGAGGGAGAAGGAAGGTAGTAAGAGGGGAGGGGGAGGAAGGA
GAAATGCTAGAGGGAAGCAGGAGTCTGGAGTTAAATATTAATCCGTGGTGATTCATCTGCTGTGGAAGCC
TCCAGGCTCCTTCTGCATACCGCCAGCTGTTGGCCCCTGTCTCTTGGCCCTGGACCTGGATGTGAAAGGC
TGGGTTGCTGCCCAGAGTGCCCAGGCATGAGCTTCCTTGGCTGGGGGAAAAGCAACACAGGCCAGGGCAG
GTGGTGGACCTGGCCGGGATGACAGTGTGTGAAAGTGTGTTTGTGTATATGTGTGCGTGTGTGTGTGTGT
GTGTGTGTGTGTGATATGGGGTGTTACACATACNNNNNNNNNNNNNNNNNNNNNNNNNNNNNTCTTGAGC
TGGAGTCACCACACTATGTCACACCCACGGAGGGCAATGAGGCTTGACTTTGTCAGGTTATGAGGCACGG
AGATGCTGTAGGGGTTCAAGGATGGAGGAGTGGGTGGAGGAGAGGGCAAACTGAGTGAAGTGCATG
>31717
TGCAGGTAAGTTGGCGTGTGCTCAACAGACTTATACAGTAAATATGTGATGGGGATGCTCTTTTTTTTTT
TTTTATATATAAAAGCATTTTGGTTGCAGAATGTTCACAACTCGAGCGTGGAAACTATGTTTGGGAATTT
TTAGAGATTGGAGTTATTGCTGTGTGTTATATTCTTGTATAAAATTAATATTTTTTGGACAGTATAGCAT
G
>31801
TGCAGGAAGAAAAGGAGAAATGCAACCAAACAAGACATCTGGCATAATCCTGAAGGTGAAGGAGCTTTGC
TGAGTGAGATGACTGCAGACTCAGTCAGTAAATCAAGATATGTTTTCAGATCAGTTTCACAGTCAAAGGC
ACAAAANNNNNNNNNNNNNNNNNNNNNNNNNNNNNNNNNNNNNNNNNNNNNNNNNNNNNNNNNNNNNNNN
NNNNNNNNNNNNNNNNNNNNNNNNNNNNNNNNNNNNNNNNNNNNNNNNNNNNNNNNNNNNNNNNNNNNNN
NNNNNNNNNNNNNNNNAACAGTTAGTCCAACTTCATTATAGAAAGTGTTATAGCGCATCCATCCATCCCT
CTCTCCTCCCTCCCTCCCTCTCTCTCGCTGTCTCTCCTTGCAGAGACCCAGCCGGCTGTCCGGTCCGCCC
TTCTCCCTCCCTGCTGCTGCTGCTGCCTCTGCTGCCATG
>31802
TGCAGGTTTGAAGATGCATCAGGCTGGTTCATCTTCTGAGAGCTAAAACGTTCCCACTCTTCCATCCTAT
GCACGTCTGACATTTCTTCTCTCATCAAAACTCTGCAAAGGAAGATTTCTGCACAAATGATGTGGGAATT
ATTTTTAAAATACGGTTTGGGATCATTGTGTAGTTTCCAGAGAAACCACAAGATGGAAGCACAACACAAG
AGACTCAACACAAACCTGTGAGGCCTTAAATCACTGATGTTTACAGGAGGAAAGCAACTATTTGCTCAAG
TATTGACCTGTTAACTGATTTAAACAGTTACAGTCTTTAGTTCAGGTTGACTTTGTACAGAAGTGTATCT
TAAAATAGCAGAAACATGGTGGATTAAGTGGAATGCACATGGTGCAGGTAGCAGTTAATCCTGGGTTAAT
GAACAGCCAGATCAGTTCAGTACCTGTAATCAATCTGAACAACTCTTTACTGCCAGCCTAACCAAGACAA
TTTACAGCATTGAAATCCTCCATG
>31879
TGCAGGTTTCTCGCAGATGAGGCCGTCAGTGGTGGCCGTGCAGGGGTTGGCTTTAAGACCAGACACCTGC
GCCCGCTCCAGGTAGGCACAGAAGCCCGAGTCGCTGGGCTCTCCAGGTAACCATCTCAGGCTGGTGTTGG
TGAAAGGTGACATGNNNNNNNNNNNNNNNNNNNNNNNNNNNNNNNNNNNNNNNNNNNNNNNNNNNNNNNN
NNNNNNNNNNNNNNNNNNNNNNNNNNNNNNNNNNNNNNNNNNNNNNNNNNNNNNNNNNNNNNNNNNNNNN
NNNNNNNNNNNNNNNNNNNNNNNNNNNNNNNNNNNNNNNNNNNNNNNNNNNNNNNNNNNNNNNNTTAAAA
CAGTAATTAACAAAATGAATCCTGATAAAACTTCTGATGCTACTTGTGTTTTTTGTTTCTTTGTTTCTTG
TTCTCTTCTTTGGTTGTTTATTCTTTTTAAAGGGAAATAATGAGCACTAATTGTATGCAGATCACATG
>31901
TGCAGGTGAATTCTGAAGGGGCAACTAGTTTCCTCTATCCACAAAAAGCTGTAAGAGCAGGGAAGAGGCT
AAACTGTCACAGTCTCGAGATCTTATGAGACCTGCCTTTGACTGGCTATACCCTTCGAGGTGTCTGCTAA
ACCCTAAGGTATGATGCTAACCAGCGCTATGAAGACCTAGGAAGGCCTGGGACGACCCGAGCAGCTCGCA
GTTTTATTCCTGTAGCATGNNNNNNNNNNNNNNNNNNNNNNNNNNNNNNNNNNNNNNNNNNNNNNNNNNN
NNNNNNNNNNNNNNNNNNNNNNNNNNNNNNNNNNNNNNNNNAAGGCCAAATTTACTTCTTTCAGTTCTCG
CCAACTGTTGCCTTACTCTGACAAACAGCAACCAGTGTTTTTAGAACCAGTCTTAGTTGCAGCATAACTG
CATATTTAAAAAAAAAGAGTTTCAAATATGATGATTTAATGCATGTTTGAAAACTTAATATAAAAGCAGC
CGTACAAGATCTTTTTCTGAATAATCTAAAATCGCCAAAATTGAAGCTGACATTTTGGTGCTGACGTCTT
CAATACATG
>32005
TGCAGGCGCCCAGATTTAAATCATATCTGTCTTGTCTGTTTGCACACCGTACGTACTTAACTCTCAAATT
CATTTAAATGTTGTGAATAATTAATTTTAATAACTTTTAATCGATTTAAAAATATCGTTTTGGTACAGTG
TGGTTAATTCTGATGTGTTATAATCACATTGTGTTTCGCTCTGCTGGCTGAGGCATGNNNNNNNNNNNNN
NNNNNNNNNNNNNNNNNNNNNNNNNNNNNNNNNNNNNNNNNNNNNNNNNNNNNNNNNNNNNNNNNNNNNN
NNGATTAACTTGCCTCGGCTCTGGCCGTCAAGGCTTTTACTTGTGCCATTGTGTCTTAATAGAATTTCAT
ACTCTTCCACCGTAAACTGGACTTTACTGAGCTATACTGTTTCCTTCTTTTATAGAAGTGGATTTGTAAA
GTCATGNNNNNNNNNNNNNNNNNNNNNNNNNNNNNNNNNNNNNNNNNNNNNNNTTCACTGTTTGACCTCT
TTTGCCCAAATCTTGTTGTTCCATCGAGTAAGTTGTAAGATTTCTTGGTTCCTCTTTGTTTATCTGGATG
AAGGGAGAGTAACCTCACACTCTACTGTACAAGCCAAGGCTTTTAATTCAGTGCATG
>32019
TGCAGGATGCTGTCGTATTGTGGTGTTAACAGTGTGATTCTCTTCTTGTCCTTTTTTCTAAGTGCATTTA
GCATCACAAGAATGACTGCGGCTATTAGTGTGAATATTGAGATTAATTTCAGTTGTATTATAGAAAACCA
CAGAGNNNNNNNNNNNNNNNNNNNNNNNNNNNNNNNNNNNNNNNNNNNNNNNNNNNNNNNNNNNNNNNNN
NNNNNNNNNNNNNNGACTAATTACACGTCACAGCTGCTCAGCAAGGGATATTTAAAATACGAGGAAGCTT
CCTAAAGCGACATTTTGTTTTGTGCTTTGTCTTTTGTGTTTTATTGGCCTTATTTCCCTGCAGCGTTTAC
TGTTTTGTTGTGTGTCATGAGGANNNNNNNNNNNNNNNNNNNNNNNNNNNNNNNNNNNNNNNNNNNNNNN
NNNNNNNNNNNNNNNNNNNNNNNNNNNNNNNNNNNNNNNNNNNNNNNNNNNNACTCACCTGAGACAGGTG
CTGTCAGTGAGAGGTTTCTGACTGACAAACAGGCGCTCCGCTCTCAGAGATTCTGTCATTGCCTTGGCCT
CATTCAACTGCTGATCCAGATCTGTAGCCGCGAGCAATAAATCAAACACAAACATG
>32037
TGCAGGACAACACGCACAGCGGGGAGGCAGAAACAGCAGGAGGGAGGAGTGAAAGAGAGAAGAAAGAGAC
AGACTGCTAGAGAAAGAAAACCCAAAGTTGTTTCCAGTAAATAAATCTTGGCTGCTGATAAATTCCCTCT
GCCAGAATTTATCCTCCTTGAACAGATGGGATTGGGTTCACTGCATCGGAGAGAGGCGAATTACTGTACA
TGTATGTGTGTGTGTGTGTGTGTGTGTGCTTGTTTTGAGGCAGAAAGGGGATTGAAGGGTGCAGCATCTC
TGTCTCTCTTCCTTTCCATCTCTTTCACTCCCTTTCAGTCTGTCGGAAGCACGAAACTAGTGCATCGATG
TGGGTCACATGTAAATCAGCATG
>32110
TGCAGGTAAACCCACGCTCAGTCCTCACACATTTCTTTTTCTTTTTTTTTTTTCCCATTCACAGCATATG
TGAGAACAGTTTCAAAGCCTGCCCCTGACCCGAAAGAAGAGGTTTTGTTATTGACGTCAGCGTGTGCGTT
TGAGAGGCAGNNNNNNNNNNNNNNNNNNNNNNNNNNNNNNNNNNNNNNNNNNNNNNNNNNNNNNNNNNNN
NNNNNNNNNGACCTAATTCAACACGGGTGACCCTCAAGGGCTGTAATCATTTTGATACACGATACTGCAG
TTGTCTTCTTGTATTCCCTTTTTTTTCGACACTTTCTTTAATTAATTCCACTTCCCCTCAGCCCTTGGTG
TAAGTAACAGCATGAGTCACGTGGAGGCCAGTTGGAGAGCAGAGGAACAGTTAGCAGGGGGAGGAGCGGG
AGAATTAAATGGATCGCACCTACCCTTGTACCCATTCACGCCAAACTGTCATG
>32136
TGCAGGATGCAGTAGTGGGCTAACTGTCCAAATATCCAGGATTTATGGGGTGTAAAACATCTTGCGGGCT
CCACAGCACATCACTTCTGCCAGATTTGGGTAGAGAAGTTAGAGGAACTGCAACAATGGCATTTCTTATG
TCTTTCTGGGGTGCTGGGAGGATTTGAACCTGAGAAAAATAAACTCAAAACAGTGACTACATG
>32199
TGCAGGAGCCGTAGCCGCTGTCATTGTGAATTTATTGAGGCTGATCTCTGCGGTTATATTTACATTGTAG
AAGAAGCAAACGTTTTAGTTTCGGGGAGTTTTTCCTACCTAGCAGCACTTCTACTGTGTCTAACACTTCC
AGACTTTCTTATATAAAGTGAAAGTTCACCCCTTTTGGGCCCTCTTTAATTATTTGTTTCATATCCTCTT
CTTTTTCCACTTTATTTTTACTTGTTCTGTATTTTTATTTAGTGTATATTTTGTTTTCTTCTCTCTGTCT
CTTCCCACCTCATGTTCCCTCTTCNNNNNNNNNNNNNNNNNNNNNNNNNNNNNNNNNNNNNNNNNNNNNN
NNNNNNNNNNNNNNNNNNNNNNNNNNNNNNNNNNNNNNNNNNNNNNNNNNNNNNNNNNNNNNNNNNNNNN
NNNNNNNNNNNNNNNNNNNNNNNNNNNNNNNNNNNNNNNNNNNNNNNNNNNNTTTGTCTGCTGCCACCAC
TCTCATCCTCTGGACTGACTTCAATCACAGCTGCCGCTTTGCGCTTCCTCTCTCTCTCTCTCTCTCTCTC
TCTCTTTCTCTATGTGTGTCGTTGTGTGTCTTTTTTTCTGTGTGTATTTGTATGCATG
>32239
TGCAGGGCTTGTTTTATTTTTGTCACAGTTGTGTGATGGATTTATTATAAGCAGAAGTAAAATAAAATGC
AAAATTAACAATCCAAGGTTTGATGGTGTGTTGAACTGCTTGCGAGAAGCTTTGACAACCAAGATTCGCT
GACTGCCTGCTGAACAAAAACATTCTCAACCTAAATAATGACTAAATTAATTATCCTTGTCGTGTTTTTG
ACATGGATACTTCATGTTTAATTATTGTTTTCTCACTAAATTGATTTTCTGGACACACTGCTCTTCAATC
CACCACTGTTTGGAAATGGTAGCTGGGAAACTTCAGATACTAATCAGCAGTAATAGAATAATTTCTGTAC
AAATTGGCATCGAACATG
>32325
TGCAGGAGAGCAGGTGAGAATGAGATTTACCTGAGAACTGAAGAGGTCTTGAATAATATCCAAGTCCTAG
TAGTCATTCCTAGTAGTCCTAGTCCTATCCTAGTACAATAAAATCTAAAATATTTTTGTATTATACTATT
GTGCATACTTACATACCTCCATCTTATCCAGCAGGTTGTCATCAGAGGAGAGCGTGGCCTGGAGGGATGA
AGCATGAAGCTCTGCCCCCAGAGCCGCTAGCCCTCCCTCCATCTCCGCACCCCACGCCTGGTTAAACAGA
GTGACTCAGGAAGAGGAGGAGAGGAAGAGGAGGGGGATGGAGGAGGAAGAAGAAGAAGAAGGCCGGAAGG
GAGCGGGATCAGTAGAATCGGTAGAAGATGAGGGGAGAGGCAAGAAGGACATGCA
>32354
TGCAGGCACTTTGTCCTGGTTTTTTAACACAACGTATACGTTCAAAATAAAATGTTCTCATCTCCAAATC
CAGTTGTCAGTCACGCCTCCCATCACTGCAAGGTAAAGATCGTTGGAGCATCACAGGTCGGACTCTGAGT
GTGTTTTTCTGTCATTTCAGTATGTGACCCCGTCCTCGGTGATCATG
>32374
TGCAGGTGTTAAAAAGGTGTAATTGCTCAATATTGATTCCAGGAATTTCAGCAGTGCGTACTGGCAGTCT
TTATTTACAATTAACAGACTACAACAGTGCTCTTCTGTTCCTATGGAGTTTATCTGGAAGCTGTTTGAGC
TGTTTNNNNNNNNNNNNNNNNNNNNNNNNNNNNNNNNNNNNNNNNNNNCCCACAACCCGACCTGAACAAC
GCGGTTTGAACTAACAGACTGACTGAGCAACAGACCCACCGACACTGTTTGGACGAGCTCTCGCTTGTAG
AGGCTGAAAAACATCAGCCAGTAACAAATCAATAAAAAGAAAGAGCTCCATGNNNNNNNNNNNNNNNNNN
NNNNNNNNNNNNNNNNNNACACAACGCCAGCGGAGAGTCGCAGGTTTGTATAAATGTTGTTTACACGTAC
AGACGCAGGGAAAAGTGGGGAAACTACCAGCAGGTAAACACTGATCTGTTAGAGTCACTAGCATCGGGGG
GAATGAGCTTCAATTTTACACATGAACACAACCTCAGACATG
>32492
TGCAGGCAGAACCTGACCGACCAACTGACACACACACACACACACACACAAAGAACGTTGCTACGTTTGT
TGTAGTTTTGATGGTACTTCTGCTTGACTTGATTAAAGTAACAAGTCATCTAAGAGCTCAGCAGCTGAAG
GAGAGAAAGAAAGTCCATCTGGTGATGTTGAGCTCATATTTCATATTTTTCTGAATAATGTCACAAACTG
TGACGTAACATTGAAGTCACATGACTGATATAACCGTGTAGTTTTACTTACTTTCACTTGAGTAAATGAT
CTGAGTACTTCTTCTGTTCAAACCATGAGGTGCCTTTAAGGATCATATCTGTTTTTAGACTGGGGGTCTT
TATAACGCTAAAGGACCCCCTACTACATACATTATATAAAACAGTGCTGCATATTTAACTACAATAATGT
GTATAGAGCTCGGCCACATGATTGCACATGCCCATCATCAATGTTAATGTGTATTTTCAGACATAAAATA
TGATCGTTCTGTGATCTCAGCGGCCCCTCTGCAGTAACTCTGGGGACCTCCTTCGGGTCATG
>32646
TGCAGGTATCAGAATGGGTTTCCTGCTTGGATTGTCATTGGAGTGTCATTTGAGAATTTGTAGCTACTTT
GGCCGTCATCGCTCATCCTAACGAACCTGTTCAACGTAATTCCACACTCGTACTGGTCCGGTACTCCGCA
TCCTNNNNNNNNNNNNNNNNNNNNNNNNNNNNNNNNNNNNNNNNNNNNNNNNNNNNNNNNNNNNNNNNNN
NNNNNNNNNNNNAAATATATGAAAGTTGTTTCAGGTTTCAGGTTTGGAGAAAGCATATTTGTTGCAATAC
GTACAATATTCTTCAGTATATAAAAACACAAGTGCACACAAACATATAAACACACACAGTGTAATCACTC
TAAGTCTTTCTCCCTGGAAACAGAAACAGATTTTGGCAATCCCTTGGAAATACCAGGATGTCATTGCCAG
TATATAATCCCATTCGTGAGCCTTTTCAGTACATTACANNNNNNNNNACTCCAGTGTGGCTCCTGCTTCA
GCTCTGTCCCACCTCAATCCGATGAGCAGACATCAAATTAAGCAAAATAAGCGAGAGTGACGTTGAGAGT
GAGAGGGAGGGATGAAAAGATGATCGACTCAGAAAAATGAGAGTAGCTCATG
>32770
TGCAGGTCTTTTGTAAGATGCAGACAGAAACCCTTCGCCTCTTATTCAGTCCGCTTCGTCCATCAGATAG
GACAGATAGGAGATAAACACACACTCGTACAAAATATCATAGATTGTCCTCAGCGTGCAAGAAACGTCTC
CGTTATCAAGAAGGCTGGCCTGATGGTGTGTTAAAGAGCGAGATAGAGCAGCTTGAGGAGGATCGCTTTA
TCATCTTGTTGTTGTCGCTCCCTGACAGCGTGATTACAGCTATCCTATCACAACACTTCCTCCTGCAGCA
GGAACATCACACCTACAGTCGTGTTTCTTCAGGCTCATGCCNNNNNNNNNNNNNNNNNNNNNNNNNNNNN
NNNNNNNNNNNNNNNNNNNNNNNNNNNNNNNNNNNNNNNNNNNNNNNNNNNNNNNNNNNNNNNNNNNNNN
NNNNNNNNNNNNNNNNNNNNNNNNNNNNNNNNNNNNNNNNNNNNNNNNNNNNNNNNNNNNNNNNNNNNNN
NNNNNNNNNNNNNNNNNNNNNNGTAAATCAAAACTCATCTGACTCAACAATCATCTGAAGAGTTGTGTCT
CCTGGAACAAGTTAACAACTTGTTATGAGGAAAAATTTAGTGATCCAAGATGTGACAGTTGTCTCGGTAT
TAGCAGATAATAAATTATGAGCCATG
>32771
TGCAGGCCTATTTTGACTGCTACACACACACACACACACACACACTGAGGCCTATTTTGATTGGTGTACT
TAATGAATGACACACACGCGCTGCTCTGTTTTGACTGGTATCTCGTCTGTCTGGCTGCCGTGAAAGAGAA
TAAAAGAGACACAAGGNNNNNNNNNNNNNNNNNNNNNNNNNNNNNNNNNNNNNNNNNNNNNNNNNNNNNN
NNNNNNNNNNNNNNNNNNNNNNNNNNNNNNNNNNNNNNNNNNNNNNNNNNNNNNNNNAAAAACACCACTA
TCTTTGTCAAAGAAAATACAAATCCAGATAGATATGGCCGTGGTTCAAGCCGGGCTTTGTCATCCACTGT
GAGGGGATTTACTCTGTCAGCTGTTTGTTTTCTTCTCTTTTTGTGCCAAATCTCAGCCTCATGTCACAGT
TTTGTTTGTTACCAAGCAACAGTATAGGCAACTTTAGCCGCCAGCGTAATAGCTAAGAGCATG
>32828
TGCAGGTGGAAATCAGTTATCTGTCCTACCTGTGCTCGCAGTGGGAACGTAAGGCTATGAACTGCATCTC
TGAGTGGTTACTAGCCAGTTGGGCTAGCACTGAGCACCAGGATCAAAATGCTTGCATAGGGAAGCCCTGC
AGTGTCTGTGGTCCGGATGCAGAGCCGAACAGGATGGGTACCAGCCTCAGCAGGTCTCTGAGAGGGATGC
CCAAGTGGCTGTTGCGTGACAATAAATCTCCAAGTGAGCTGCAACCTGCAGGGAGAGAGGAGAGTGCTAC
TTTTAACAACTAGATACTACTGGTTTAGTCCAGTGATTCACAGCCTAGTGCTTGGGTGTTCTTTCAGCAG
TCACAAGATAAATCATGNNNNNNNNNNNNNNNNNNNNNNNNNNNNNNNNNNNNNNNNNNNNNNNNNNNNN
NNNNNNNNNNNNNNNNNNNNNNNNNNNNNNNNNNNNNNNNNNNNNNNNNNNNNNNNNNNNNNNNNNNNNN
NNNNNNNNNNNNNNNNNNNNNNNNNNNNNNNNGTAGGCGAAGCTCTGAAGGTGTGAATGTGTTTGTTTTA
CCCTCCAGCTGTGTGTGTGTGTTCCTGAGGCAAGGGATGGACCGGTACACCAGGAAGCAGGCCAATACGA
TGGACTGGGCATCCTTAGGAAGGGCTTCACCCCTCATG
>32836
TGCAGGCGCTCCGTCACCTTGCTGTGCTGGCTGCAGAGCCTCGCCTGCTGGTCCCTGTGGACGTGGATTC
CCTGAAGCCCTGCTACGCCCTCTTAGAGGTCACCTACAAGGTAAGCTCATCAAGACTGGTCAGGCTAACA
CAGGTNNNNACAAAAAATTAGTGAATTGAGCCGAGGTACTTGTCCCAACACTGCTTCCGTGTAGAGGCTG
ATTTGGTAGTTTGTCTTTGTAGTTTTTGTGTCTCAGAGTGTTAGGAGTGCAAACCTCTCTCTCTCTCTCT
CTGTCACACATACTTGTCAAATCGTCCATTACTGCACTTCCTCTTGACAAGCTGTCAATGAATGCACACA
CACATGGTAACATG
>32849
TGCAGGAAGAGGAAGTTGATGGAGGAAACATCAGCCTTATTATGTTGATGGAATGTACGGATGAAAACGT
TCCTATGGACGAGTAACAGGCCGCCTCACCTCTGTACGCAGGATGACACAGAGGACTGAGGAAAACAGGA
ATGTANNNNNNNNNNNNNNNNNNNNNNNNNNNNNNNNATACCACTTATACCTTTATTAGTACTACTGAGT
CTACTTGCTTTAAGTTATACGCCTATAATTTGCTCATTGTGGCTGGATTTAGGGTCACCAGGGCAAAGAA
AATGACCACATTCCTTCTGCTAGAGCCCAGGTATCAGACATGCAAGAATACTACCTGCTATCAGCTGTCT
TGCTATTGCTATTACAATATCCGGTTAAACAGTGAAGGTCTTACAATTGCATTTTGACACATGGGCCCTC
TATATCTCCTCTAAGACCCAGCCCCTCAAAATGAGATGTTAAACCAGGCCTTAAAGGGGATCTCCACCAA
TTTTACACATCTTGGGGAGTGTCATGACAGCTGCCTCTGCCATTCACCGTCCGTCTACTGATGGAGAATG
GTGTTAAAATCACTGATGTTCCTGTTTGCATTTGGATTTTTTTTCCTTGCCTGCCTCTTACACACCATG
>32886
TGCAGGGACTCCCAGTTGGGAACAAGAGCTTTGCCAGAAAATTCAGTCAGTCTGAAAATGATGACACTAA
TTGAATCAATGGGATTTAGACGAATGGTGAGGTTTTAAAATCAAATGTTTTAAGACTGCAGCAGAAGCTC
AATGAANNNNNNNNNNNNNNNNNNNNNNNNNNNNNNNNNNNNNNNNNNNNNNNNNNNNNNNNNNNNNNNN
NNNNNNNNNNNNNNNNNNNNNNNNNNNNNNNNNNNNNNNNNNNNNNNNNNNNNNNNNNNNTACCAGTTCA
ATGCACAATATTCATCCTCATCCTTACCGTTCGACCGTCTGACAATATTCTCCAAAAAAGTATTCTGAGG
GGCCACAAGTCCCCTCCGACCCCCCGCCATCCTGCCTCTTCAGTCAGGCGTCTGCAGGTGAATCTTTACT
CCTCCATCTGCCGCTTGTCTTCATGNNNNNNNNNNNNNNNNNNNNNNNNNNNNNNNNNNNNNNNNNNGGA
GCTGTTTGTCTGGTCTGCTCATTAGTTGCCTGCCCCGGCCCCGGTGCGGTGCGGTGCGGTGCGTTGCGTT
GGCGCCTCTTTTACTGAGGCACGCACCTCCTCATCATCCAGGAGAAGAAAACAACGTATGGGCGCACCGC
ACCATG
>32888
TGCAGGTGCTGCTTTTCTGCATCACCTCTGCTCTGTGGTACCCCGACAACTTGCAGAAACCATCATTGCT
GTAGACGATGGGCCAGTCCACTATCTGGGCATTTCCCAGGACAAAGTTGGTATCTGTTTGAAAGTAAACA
GGAAAGAAAGGAGCAAATAACTTGAGGAATTGCAGCATTTCCTAAAAAAATAATATACAAATATTGAAAC
TATAGCTTGGGTTGGGAAACGGCTGAGATCTATTACATTTGATCTAACTCAAAGTCATGGNNNNNNNNNN
NNNNNNNNNNNNNNNNNNNNNNNNNNNNNNNNNNNNNNNNNNNNNNNNNNNNNNNNNNNNNNNNNNNNNN
NNNNNNNNNNNNNNNNNNNNNNNNNNNNNNNNNNNNNNNNNNNNNNNNNNNNNNNNNNNNNNNNNNNNNN
NNNNNNNNNNNNNNNNNNNNNNNNNNNNNNNNNGAAGTGAGACAATATTTAGGATTAGAGTACTTGCAGT
GCAGTGTTGGGTAACACCAGTATTGGGCAGGGCATTTTAAATTTCAGGTAGAAATCAGTGACTTATTCAG
TGACGATATGATGGAGGATGTTCCTTCACCTGAACATG
>33048
TGCAGGGTGGCCCAAATTGATACACAGACAACGTCAGTTGAAAATGTTTCACTCTGTTTGGTCAAATTTG
CACAAATGACACGAGGCGAAAATTGGTTTCACCTTGTGTCATTTTAGATAAGCAGCAAGCATACTGTCAG
TTACANNNNNNNNNNNNNNNNNNNNNNNNNNNNNNNNNNNNNNNNNNNNNNNNNNNNNNACTAATATAAT
ATAAAAACACTTGTCTGTGTTTTGTATGTATGTATGAATATCTGGTTTAAATAATAAATAAACACTTTAG
TTATAACATTTTCAGTTTTAATCTTCCATCCCCGTGTTAAATCTTCCTTTATCTCTTGTTACATG
>33069
TGCAGGCCGAGATGACGAAGGGAAGATCTGGTGAGGAGGCAAAATTCAGTTCAGATTTGGGTGGAATAGA
TTGTACGTGTTGGCATTTAGCATAATGTTATGCTGCGAAAGTTGTTGGTCAACAACCTTGTGAGCAGCTA
GAGAAAATGCCAAATGTCAGGAAAATCCCCAGTGACCTCTGACATTACTCATGTTTGCTGGGGGCATGAA
GGCAAACCAAATAATGACGTTTCTTTCAAAGTCAAATGAAGCTGTGTTGTACTGGTCTTCTTTAGATCAG
GCTGGATTCAAGTTTCCATGTATCTCTGTTGGGTCTAACTTTCATTTTCTTAATCAATCCTCTCAGTTTT
TTCTACCTCTCACACACATTGTTACTTTTTCTGTCTGTAGTTGCCGTGCCCATGCGGACCCACATG
>33094
TGCAGGATCACTGGAACGCCTTGTTAAAACGTGTGGTCAGGAGCGCGTGGGTGTGAATTGACACACACAT
ACACACACTTTAAACGCGGGCACAATTCAAATGCTTCATTTGGGATGAACAGAATTGAATTTCTGTAGCT
AACTTGNNNNNNNNNNNNNNNNNNNNNNNNNNNNNNNNNNCAGCCAGCTGCCTGTCCGCCTGGAGCAGAA
ATCAAGACTACCATATTGCACAATTTATGTCAATCCAAATGGAGCAGAAAGGGAAATCAAAGACTTGAGT
AGGCGATAAAGTGCATATTTGCCCGGTGCTGTAATACGGTCTGTTACCCTGTGAAACGCTCACTGAGTGA
TGTGAAGTCATGCAGGTTGTCCAATGGGAATCAGCTCTTTCGACTTAATTCTCTGGGTGGATTCCTGGTG
GCACAAAAAGAGTTTAACCACATGTCATTTATTGGCGCCATCATGTGTTTCATATCCTTTAATCTTTATT
GTGTGGTATAAAAACACTTGACTCATGTGTACTCCTATTTATCAGTTAGACCCACAGGGGACAATTCAGC
ATTGTTTTCACTGGAAAAACACCGAGCTCATTACTCATCATG
>33151
TGCAGGCTACAAATGTTTACTGACTTCAACTAGAATACTGCTGCATAACAACTTGGGTGTCATTTTCATA
GTCAGGATCTTCTTTTTATAATGGTTATAACTTAATGAGAACAGGGGTAAAGTAACTGTGATCTGACAGA
TTGTANNNNNNNNNNNNNNNNNNNNNNNNNNNNNNNNNNNNNNNNNNNNAAGAGCACACAAAATGTCTTC
AATAATCCCTCTTTGTACAGGAAAACTGTGTACAACAGATGTAATAGGTCAACCAGGAAGACTGTCGACT
GTTTGCAAGGGACAGTTTTCCAGATAAATTTGGCTAACCTGTTTGACCGCCTGGCTCATGTT
>33158
TGCAGGAAGCCACTATAGCCTTAAAAGAATTTACTGGTTCCGGTTACTGTACTTATGCGCTGTTGTCAAG
GAGACTGACCACTGTGTTTGCTCAATGGAAAAATAATTGTGCTTGCACTATTCACATCTCACATTTGCCA
CATTGNNNNNNNNNNNNNNNNNNNNNNNNNNNNNNNNNNNNNNNNNNNNNNNNNNNNNNAATTTGCAGTC
ACTTAATTCTTCTCCTCAAGCTCCTCAAACTGGCCTGAAATCCAAACCATACGTGACACGCCAGCAATGC
ATAAGTGTTCGTACATTCTGTCTTTACTGACTTCAACCCTCCTCCAAAACAGCTCTCTCTACCATGCNNN
NNNNNNNNNNNNNNNNNNNNNNNNNNNNNNNNNNNNNNNNNNNNNNNNNNNNNNNNNNNNNNNNNNNNNN
NNNNNNNNNNNNNNNNNNNNNNNNNNNNNNNNNNNNNNNNNNNNNNNNNNNNNNNNNNNNNNNNNNNNNN
NNNNNNNNNNNNNNNNNNNNNNNNCGAGCATTTCTTTGTGTCAGTATGGATTAATAGATTTGTAGAAGTG
CATCAGTTAAGTGACAAGTAACGGACATCTAAAAAACTCAAAAATTTGCTTCAAAATATGTCTGGTTGGT
GTTGATTGCCCTTTAGTCAACCTCCATG
>33201
TGCAGGTTCACCCCAGCCTGTGATTGGCCACTTAGCTTCACGCTCTAACCAACATCAAGCTGGCCGATTT
AAATTTCCTAAGGACGTATTTGATGGCTTGCAAGTTCAGTTGAGCAGCTGTGTTTTCTAACGCCGCGCTG
TTGATCGCTCCTGAGCTTGCATGTTTGCTTGGACTCTTTGTTTCACTATTGCTCTCTTCTGTCTAATTTT
GTGAAGTTGCATGTAAGCAATCATGTTCCTGTCATTTTAATTTGTGAAAAATATGGATTTAAAGATGCAT
TTGAACGTCGGTAATGACGGGGGATTTGTGATAAAGTGAACCACAGTTGCCTGTGCTGCCACTTGGCCAT
AATACCATG
>33320
TGCAGGCTTTTTCCACTTATTTGGTGACTTAGGCATTTCTTGGATTCTAGCACACTGCTTGTTCCTGTAA
CACAAAACTCAGATGAGAGCAGCACATTGCTGGTAAAGTCACCTTGTTTTTGCCAAGTTGTGTTTTTGGG
GGGGGAGGTGCTTTGTGTGCAATCCATTATTTCAAAGGAAAGGCACAGACATGCTTAGTTGACAGTTGTT
GGTTGATGTAAAGGTTATTGATTTTACAGATTCTGAAGATCAGCCATATATCATATATCATATACATATA
TATATATATGCACAGTCATATTTTCTTTAGCTGAATTACATGAGACATCTTCTATCTCCGCCTCTTCAAT
GTTTAATCTCCTCACAGCATATTTTAGTTGCTTGTTATCAACATG
>33326
TGCAGGCTGCAGCTGAGGGTTAACAAATCTCTTTGTCAGGATGAAGCATATGCTGTATTTTATCACCTAG
TGGTGACTGTACAAGTACTCAATATTCATTTGCATCCTTTCTGCTGAAGTGCAGCATTGCTTTGTATGAA
AAATCNNNNNNNNNNNNNNNNNNNNNNNNNNNNTATCTATCTATCTATCTATCTATCTATCTATCTATCT
ATCTATCTATCTATCTATCTATCTATCTATGATATAAAGTGTGTGATACCTTTACAACTGATACTGTGAT
TTCCATACGGTGTGTATCATAGTTACATATTGACATATCATATCACTTGTACTGGACATG
>33411
TGCAGGACAATAAAGTTTATCTTCACTTAGCTGTAGCCTGTTTGACAGGTGCTCAGCTTCCTCCCTTCAC
TCTTCTATCCTCTCTGGATCCCTCTACCACTTCTACTGTTCCTCACATCTTTCCTCTCCTCTCTTCTCCC
TCATTTCCTCCCTTCTTTCCTCCTTTTTCCACAATCCTTTCCTTGCCTTCTCTTTCCTCCTTCATTCTTT
CCTTTTCCTCCCTCTCCTCTCCAACCTCCTTTCCTTTCTTTTACTGTCTTCTATTTTCCTCTCCTTTTTT
CCTCTCATCCTCTTTCCCTCCCTCCATCCCTCCCCACAGAGCATAAAACACCCCCAAAAGCCCACATGC
>33456
TGCAGGATCAAGACAACACTAGTTTGTTGAAAACAAGAGGAAAAAAAGCCTCCTGATGCACAGATAAATA
ACTGGCTGAATTGACAATGACAGACCGATTTTAGAGCGGAAAATCTCAACGATTACAGATACAGCAGCCG
AACTTNNNNNNNNNNNNNNNNNNNNNNNNNNNNNNNNNNNNNNNNNNNNNNNNNNNNNNNNNNNNNNNNN
NNNNNNNNNNNNNNNNNNNNNNNNNNNNNNNNNNNNNNNNNNNNNNNNNNNNNNNNNNNNNNNNNNNNNN
NNNNNNNNNNNNNNNNNNNNNNNNNNNNNNNNNNNNNNNNNNNNNNNNNNNNNNNCACTAGTTTAAATCC
TGACGGACAGATGGCTGGAATTGACACTGACAGACCGATATGAACTTTTTGAGAGCGATATCGATTATGG
AGCGGAAAGATTCAACAATTACAGATAAGGCGGCCAAACTTTTGACCTACAATGTGGATTGCGCACTGAT
ATGTCCATGT
>33457
TGCAGGCTGCACTTATCCACGCACGCACATATAACACACACACACTGTCCTGCTTTGAGGGGCCCATACA
TCCACGCCAACCTTATCATTTGACATAGGTTGGGAGGGTGCAAAACAAGACAACAGAGTGCGTACATGTG
ACGATAACATTTACTCAACCACGTGAGGATGTACAAACAAGACACTGCTTTCTTACCAAAGCCAATATTA
CATCAGAGGGGTGTAATCACAGTGTGGTATGAGTAAGTGATTGTTTAGCCTGGCCTTCCTTCAGCATGTG
AGCTCATGAAAAGATTGTAATTGTTGTTATTTTATCTTATCAAGCTGTAGTTGTAGAGATATCCATGCGA
CCCCCACCCCCTCCCTTCCTCTCTTTATCTGGACTTGGTCAGCACGTTGGCTCAGTGGTTCTGACGCTTT
GTGTTGCATTTGCATGTACACTGGTTTCCTCATG
>33462
TGCAGGACGACAGCGGTCACGTCCAGACAAAACTACCTGTGTCTGTGAATTCAGTGATTTCTTCTAATAA
ACTGAAGTATTAAGTGTTTCTTTACGGGTTGAGAAAATTCTCCTACTTCTTAAAATGAATAAAAATGTAA
CAAAACTTCTTGTATTGGCAGGAAAATGCATTGTGACAACAGGAATGTTTTACTGAGCTCATGNNNNNNN
NNNNNNNNNNNNNNNNNNNNNNNNNNNNNNNNNNNNNNNNNNNNNNNNNNNNNNNNNNNNNNNNNNNNNN
NNNNNATAAAGACAATAAAAAGACTGCACCACCGTGCTGTAAATACAAAATATACAACAATGTATATAAA
AATATTATAAAGACATTAGTTTTGTAGTTTTGTAAGTACTAAAGTTATTTGGAGTGAAAAAGGTCTACAG
CTGTGCATGNNNNNNNNNNNNNNNNNNNNNNNNNNNNNNNNNNNNNNNNNNNNNNNNNNNNNNNNNNNNN
NNNNNAATAAACTTCATTTATATAGCACCTTTCAAAACACAGCTACAAAGTGCTTTGCAATGAAGCAGAA
CACAATAAAACAAACCACAATAACAAACAATAATAATGAACTAAAAGCTATAAATCTAGAATAAGTAGAA
TAAAACATG
>33478
TGCAGGGCTGAGCCACCTAAGGACAAAGACAAGACATATAGCATCATTAGCCGTACATCATAAGTACAGA
TTTATCACAACAGTTTTTCTTGTGGGTCAGAGCATTGAGACAGGATCAAGCCCTGCGGTAAATCATCTAA
GGGTTNNNNNNNGGTGGGGGAAGTAAATGGGGTCTGCCGGGGGTTCGTCTATTTGTACTAAATGTAACTG
CTGTGAAACAATCAGGAAATAACTTTATTTTGCTGATCAGTCAGCTTTCTTGATGCCGGCGCTCGCTTAC
TCTCAATCACTGCCCATGNNNNNNNNNNNNNNNNNNNNNNNNNNNNNNNAACTGGCAGCTGTGGTTGCCA
AAATTTTACCGTAATAAATACGATATAACCGTTTCTAATATTACAGTAAAACTATATTAGTACTGTTGAT
TTCACGTATAAGGTTGACGCTTTATTCCAAATTTTAAAATGTCTGTAGACATGNNNGTAAAAGAACGTAA
AATATGTCATTAAATATTGTTTTACTGTATAATTAACAATCTTTACATAATACTAACATATACTACTTTA
TTCTGTATAAATGTTGTATAAATAAAGGTTTTGAAATATGACTGTTTTACTGTATACATG
>33492
TGCAGGACCTTGAAGTACTCCAGGAGATCTCTGCAGGTGACTTTGTTGCCTCCGATCTCCTTCTCTACCA
GCCGGTCTGGGGCCAGGAGGAGTGGCACCAGATTGGCCAGCGACCTTTTAAAATCCTCATCGATGTCTAA
AAACACACAAACACACACACCCTGATTGTCTTCTGAACACTTCCAGCATGCTTTTAGCCGTCACTCTTCA
TTGTTAATGCATG
>33503
TGCAGGTCACAGCTGTTTTTGGATGCTTATTCTATCGTAAAATACTTGAAGTTGCTGATTAGGTTTCAGG
TTTCTGGTAGATTAGTTGTGCTTTTTGTCGTCTGTCAGCTCACCTCTTATTCCAAATCAAAGGGCTAAAG
TACAAGTTAGTCACAGGGTGTTTTAAATATCTTTTATGATTTTAAGTCAAGTTTAAAGTCATCTGATTCA
TGACTCGAGCCTGACTTGAGTCCAAGTCATGTGACCCAAGCCCACATCTCTCTGATATGTGTTGTTGTGC
ACAGATTTGTGTTTATACCTGCATTCACTGGAGAGAAGGAAAGAGAGAGAGAGCTGCCTGCTAACATGAG
TGCAGCTCCACCACCTCTCCCTCTTCCTGGGTGCAGCTTTGTGCGCCATCAAAGGGCCCTGAGCAAAGAG
ACATG
>33528
TGCAGGTCTAGGATGACACACGTCATTTGCATTCTGTTTGTAATGCAGTAAAGACACACTCTTATTATTT
ATTTCATTTAATTATGAACTTAAGTGACGGACTAAACAGTGACATCAATTTGCACATAAAAATATCTGAG
TGGAANNNNNNNNNNNNNNNNNNNNNNNNNNATCATCATCTTAATAAAACAAAAACAGAAACAGACTTAA
ATCACGGCATACACGAAGCGTGTGATCGTCCACTGAAGCTTCCCCTCCACTGAAGAGATGAAAAATGGCG
GCAGATGAAAACTGTAGTCTGTAACCTTCTCCAGCATGNNNNNTATCTGTTTAATGGCGTCTGACTTGAC
ACGATGTGGATGAAAATGCTCAAAAATTCACATTTTGTTGCTGATTTTCTGGAAAATTTGGGCAACATTT
GGATAAACAACTAATTTTCTTCTACTTCTTCTTAAAAAAGATGCATGGATCGTTCATG
>33661
TGCAGGTAACTGCACCGGCTGGTGTTAAATTATTTATGGGAAATTGGACAATTTGCAGGCACGTCAGATA
CCCCTTGTGTGGATGATCAGCTAACTGGAGACCACTTCCAGCTCTGCTGTGAACACAAAGCTAAGTTCAG
GATAAATGCTTCCATCACTAGACCAGCCATACAAGGATGAGCCACATATTACAGGCACAGGAGTAGGTCA
GGGCTAATGGTGTGTGTGTGTGTTTTCTGTGACCCCAGTTTTGCTGTCTAGTTACCAGGATAAGTCCATG
TATAAATTGATATATGCATTGATCACAGTGGTCATCACTTTCTGCTCTGTGGCTCTCGGTGTCACAGTCA
TTACAGTGTAACTCTCCTCTTGCTGGTTTGGAGATGCTGTATTTGTAAGTGCTCTGTTACATGAAGTATT
CATAAATCATGTAGCGCAGGGGAGATTCTGAATAATTCAGAAAGTCCTTTTCTTTTTATAGATCGACAAA
GCTTACATTTTAATGATGTTAAATCTGGATCTGCTACTTTCAGACGCACAGCAACAAACTGAAATTAACA
AGCATG
>33666
TGCAGGAAGAACTTCCTCATCCCAGCATTGATGACTAATAAATCATAAAAAAAAACAGCAGTGGGAACAA
AAAGAGAGTGAAAGTATATCCAGGCCTCTTCAATCACAGTCAGAAAGCATCCTCTGCAATAAATCATCTG
ATTCATTCTATGTTCATTATGAATCATGTGTAAATAAAACACAGTACAAAGAAGTACTATATGATCCACT
GCCACAGATTTCTCTAGAAGTGAAAAACAACTGAGCCAAGGGACTCTCCCACGCACTACCAGCAGCGCTC
TCTCTCCATGTGGATGATGACCCAGCTAGATCCAGCTGCCTCAGTCTGCCACCACCTACCCACTTCTAAC
CATGACGGAGGAGAAAGAAAAAAAATAATAAAAAGAAAGCCCACGGCTACCAACCACCAAATATTCTTGC
ATATTTTCACACCCATGNNNNNNNNNNNNNNNNNNNNNNNNNNNNNNNNNNNNNNNNNNNNNNNNNATTA
GCTATGGATCAGGATTTAGGAGCTGAAAGAAGTGAAGTCTCTCATTCTGTCTGTCTCTCTCTCACTCTCT
CCGACATAAATCTTTCAGTTCTGCAGCTCAAACCGTCCTTGTGTCTCCTCTATTTCCTTTCGACACCATG
>33677
TGCAGGCGCCAATAAAACAGCGGGCACTATGTATGGGAAAATTGGAAAAGAAAAGAAGCTGAGATCTCGA
GCGGGGAGCCTTGTGGTGAATCAATGTGTACAGAGCGGAGGGGGTAATGGGTGTATGGGGGGTTGAGTGT
TTGTGTNNNNNNNNNNNNNNNNNNNNNNNNNNNNNNCTTTTAATGAACTTTCTTTTCTAAATGTTGTGTT
TGAGTGGTTTCTCCTCATTGAATGCTCGGTTTGACTCCACAAAGACATCTGATTATTGTTAACTGATCAT
CAACTTTATTAGGATCTTTTTTTAGGAGTCATTTTCCCATGATCGTCCTCTCCTCAATATGTCTTCCATA
TGGGTGAAATGTTTGTAATATTAGGTCACCTAAAGCAAATTCATCCCTCGTTATATGTCAGTATGTCATT
CATG
>33713
TGCAGGATTTATAACTTGAGATATGACACTTGGTACACTTGAGTAGACAGATTATGTAAATGTAAAATCA
ATAAACTTTGTGCTTGAGGTGTTCACTGGACGCACACATACGCTTAAAAAATAGCCTTAATTTTAATTTG
ATAATCTCATTTAATTTGTCTTTTATATTTGAAAAACATGNNNNNNNNNNNNNNNNNNNNNNNNNNNNNN
NNNNNNNNNNNNNNNNNNNNNNNNNNNNNNNNNNNNNNNNNNNNNNNNNNNNNNNNNNNNNNNNNNNNNN
NNNNNNNNNNNNNNNNNNNNNNNNNNNNNNNNNNNNNNNNNNNNNNNNNNNNNNNNNNNNNNNNNNNNNN
NNNNNNNNNNACAGACTGCAGAACACATCACAGACCCAGAAAATGGCTCCCTCACTATAATTTTTCCTTG
ACCTACAGCAGAGCTTACAACAAGCCATTTAATGAGCTCGTGGGATCCGGCCCTCCTAATGGCTTTTCTT
TTTCCCCCCATCATGTGGGCATCACTTAGATTAGCCAGAACAGATACATG
>33714
TGCAGGTGAAAGGTGTGTGTGTGTGAGAAAGAGAGAGAGAGAGAAAAAATAAATTTAATCCAGATCTATT
TTTAGTTTGAACCTACGCACTTCTAAGAAGAAATATCATCACTGCTCCATTTTTCTGTCTGAAAACAAGC
TTAAAAATNNNNNNNNNNNAAAAACACACACACAATGATCAGGATGCTTTTAATAGATCATCGAGAATCA
TCTATTAATACATAATATCGTCAACGCAATGTGAAATGTCTCACTTGTACTTTGTTTTTCAGCTAAATAA
AATGTTACAGCTAGAAAGGTTACATGNNNNNNNNNNNNNNNNNNNNNNNNNNNNNNNNNNNNNNNNNNNN
NNNNNNNNNNNNNNNNNNNNNNNNNNNNNNNNNNNNNNNNNNNNNNNNNNNNNNNNNGATAGCCAATGGC
CACATCTTTCTTTAAGGATGAGAGGGGAAAAAACAATTCTCCTCTGTCAGGTGTAATAGAGCGTGATTAT
TATGATATCAAGTGTCCGGTGGCAACAACCTACTGATTACTGTCACAGACACAGATGCATG
>33837
TGCAGGTTTTAGTTTCTTTCTAATCGTTAATTCCAGTACACTTTTGCTGATACTGCCAGAAAGGTAGACC
TGCAAGACATCTGTCCTTGAGGATCAGAATGTAGTACTACCATTTCTACTCAGGGAGTGCTTAAAAGGAA
CAAATACTGTATAGAAAGACTTCCAAATGTCTATTATTCTTGCATGTTACTTTTTCATAGACAGCTGGTT
TTCAATCTTAATCCTCAGGATCCAAAGCCCTGCTTTTTTTTTTTTTTTTTGTATGTCAAGTGAATGCAAT
TAACTTACTACAGTAGTAGGATTGAAAATCAGCTGTACTCTGACCCCTGAGAACCACGGTCATGGGGCTT
AACATTTGACATTGAGGTGTCAGGGATGAGGGTGCCCTCTACTGGAGTCCATGAATTAGCCAGTTCAGTC
TGCTGTAGCCTTCCATTTCACCACGTCAACCATCTTGGCTTGGTCGTTGCCTTTGACTATTAGTCATAGT
ATGTTTGATCTGTGGTTACATGTTGAGCATAAACATGTTACATG
>33838
TGCAGGACACCAGTTCGTAAGGACTAAAGTTGAATGCTTAGACTTAAGAGGTTACGGGAGAGGGGGTTTG
AGAAAATAATAAATAGTTTAATTTCACTTTTATTTCTCTCCTTACACAGTGAGTGGTCACGATAAGACAA
TGTCTAAGAAAAGCTATTTTCACCAGTGGTTTCACAGTACCTGCTGTTTCCTCAGCACCTACAGAATGGA
CAGTCATCTAAGTCCATGNNNNNNNNNNNNNNNNNNNNNNNNNNNNNNNNNNNNNTTAAAAAGAAGAAAC
TGGAATTGATTGGTCTGTGGTCTAAAGCATATAGTTCATAACTGGGATGTGGCAAACTTGCTCAGATTTG
TGAAGGGTGGGACACCCTGCTGAGGCATACATTAGGCTAACAAATGACACAGCTACATGNNNNNNNNNNN
NNTACTGGAAAACAGACCACTAGTACTGAGTGTCTGAGCTCCTGTAGACACTTAGTAAGTGTCCCAAGCA
TTGCCGAAGCTCAAGTGCTTCCCGAAATAAGACTGCTACAGTAAGGATAAGTGACGCCACCACCACACAC
GAACATG
>33846
TGCAGGCTTGAAAGGCAGCTGTAAAAGCTTCAATCTATGACTGTTATGCAATGATGTCATCAAATTGCTT
GTTTTTGTCATAGAACTGAGAAAAGCAGCAGATTTTAGCAGCTTGAACCAGAGTGTTATTTTTATTTTAC
CCACTTGATTACCCTGTTTCACACTNNNNNNNNNNNNNNNNNNNNNNNNNNNNNNNNNNNNNNNNNNNNN
NNNNNNNNNNNNNNNNNNNNNNNNNNNNNNNNNNNNNNNNNNNNNNNNNNNNNNNNNNNNNNNNNNNNNN
NNNNNTTGAGAGGCTGATATTTTCGCTTGATTAAACATCTCTAACACTTAACTAATCATCAGAATTGAAC
ACATTGCTTATACTCTGATCCACTTTTTAAAAAAAAAAAGTTATAATTTTCTTTTCATCTGCTAATAATT
GTCTGATCATGNNNNNNNNNNNNNNNNNNNNNNNAAACAGTAGTAACTAAGACAACTACAAATCTTTCAC
AGTCACATTTCAAACTTATGCAGGGGGCGTGTCTGATGCTCAAAAGAGTTTTGGTTGGAAAATCGCTTCA
AGACTACAAACACAATAATAATGGAGCACACAACCATGATTATACTCAAACACATCTAACATG
>33903
TGCAGGTACGAAGCAGTGGGCACGATGGAGGCCGGTTTTAATCTTTTCTGGGTACCTATAGAAAGTGGAA
AGTAGCGATTGATATGCTTTTAAATTTTTCATACATTCACAGTATCTGCTCATTCCAGTCAGATACTCTT
TTTTTNNNNNNNNNNNNNNNNNNNNNNNNNNNNNNNNNNNNNNNNNNNNNNNNNNNNNNNNNNNNNNNNN
NNNNNNNNNNNNNNNNNNNNNNNNNNNNNNNNNNNNNNNNNNNNNNNNNNNNNNNNNNNNNNNNNNNNNN
NNNNNNNNNNNNNNNNNNNNNNNNNNNNNNNNNNNNNNNNNNNNNNNNNNNNNNNNNNNNNNNNNNNNNN
NNNNNNNNNNNNNNCCCCACTGGACTGGATTTAGAGGGACAGGGCAGAATATGCAACTCTCCCCTACAGA
AGAAGACCTGCGAAAGAGAATGAGTGGAGAAATAAAGACAAGGACAGGTGAAGATATTTAAAAAAGGGTC
ACAGCAGTGGTTTTGCATGCTTCGTTNNNNNNNNNNNNNATATGCCTACACCAAAAGGCTTTAGCTTGAT
CTCCTTCCATTCAGGCAGCTGGTTTATTCCAGTAAAGAATCAACATTGACTCTGAGTGACAATAATAAGT
AAGATTATAAGAGAGAGATGTAGTTTTTTGTCAGAATCACATG
>34020
TGCAGGTCTAACCTGTTCCTGCAGTTCTTCTTCTGTAGGCTGCTTGGCCTCTGGGGCGGGGGTGTGGGTT
GGGCTGTGGGTACGGATATCGTTCTGCAGCCCATACACAGACTGAAACAACAACAAAAAACAAACACATA
AAATAANNNNNNNNNNNNNNNNNNNNNNNNNNNNNNNNNNNNNNNNNNNNNNNNNNNNNNNNNNNNNNNN
NNNNNNNNNNNNNNNNNNNNNNNNNNNNNNNNNNNNNNNNNNNNNNNNNNNNNNNNNNNNNNNNNNNNNN
NNNNNNNNNNNNNNNNNNNNNNNNNNNNNNNNNNNNNNNNNNNNNNNNNNNNNNNNNNNNNNNATTCACA
CATCCAGGCTGTGAGAAGAGCGAGAAGAAAATCATAAAATCAAGAGTTAATTCAGCTTAAATTAAAAATT
TTTTATGAATTTACAGTTTTATGCTCAGCCCTCTAGGACGAAGGTGCAATTTCACCACCATTATATGAGT
TTCTGTTAATCAAATCCAATATGTGTATCTGGGCTGTGAAGTGATTCAGAGAAGTCTCCAGGACAATGTG
TCAGATGCTGGTTAATTAAACATGGAATGTGCCAA
>34052
TGCAGGGTTGCCAAGCAACTGTGCTATCAAATAAATGCAGTAAGTAAGTACCACACGATGCTTCCCGGCA
GACAAAAATGAAAGCCTGCCAGAGAAACTAGACTCACTGACCCACAAGGTCACACGGATGAGACGTTCCA
AAAATNNNNNNNNNNNNNNNNNNNNNNNNNNNNNNNNAGAATGTCACTACAACAAAGTCCATAAACAGAA
AATCCAATATGACCTCACATTGACAGTTTTATTTAGACACAGGCATCTTTGTAGTGGGATCATCCAGTCC
AGGAAACAAGACATCTAGCATCAAGCTGTTGTTGGTAACATG
>34229
TGCAGGTATCTGAGGTGTTGTGGTCCTGTCTAATGAGATGTTGGTCAGACAAAGTCTATCTGTCACCTCT
GGCTCATCGCCTCTGGAAGCTCACGTTGCAGCTCTACGCACGATATGCCAAGTTTCTTGATGAGGTAAAC
TGAAANNNNNNNNNNNNNNNNNNNNNNNNNNNNNNNNNNNNNNNNNNNNNNNNNNNNNNNNNNNNNNNNN
NNNNNNNNNNNNNNNNNNNNNNNNNNNNNNNNNNNNNNNNNNNNNNNNNNNNNNNNNNNNNNNNNNNNNN
NNNNNNNNNNNNNNNNNNNNNNNNNNNNNNNNNNCCTCCACCTCCAGCCGAACATCAATGGATGAGGGCG
GTAGTGAGAGTGGGAGTCCTGCCTCCCTGTCCACCAAACAACTGGTCTATATTGCAGCTGACATCCAAAA
GCTGCAGGAGCAGGTGCGCACACACAAACTAAACACATG
>34294
TGCAGGTTTTCCAGACCTGCCTGGTAGCAAAGTTCAGTCGCTGACTTGGCCTCCAGGCAGGGCAGCTGCT
CATTTTACTGCTAATGGAGTGCAACTGACATCACTTTAATGAGAGAGCACTAATGAGTGCTGACAGCTCA
GACAGCACACCACTGCATCNNNNNNNNNNNNNNNNNNNNNNNNNNNNNNNNNNNNNNAAGAGAGCAGAGA
GTGCCCTCCTTTGGTCAAAACAGGAAATGACCACTACAAAGGCTAAGAGGTGCTCTAGCAAATAGGTCCC
CCCTGTCATTTCCTGTGTCTGTTTCCTGTTATAATGAAGAGTTAAATAGAGTAATACTGCATGTGAATGA
TCACACATGNNNNNNNNNNNNNNNNNNNNNNNNNNNNNNNNNNNNNNNNNNNNNNNNNNNNNNNNNNNNN
NNNNNNNNNNNNNNNNNNNNNNNNNNNNNNNNNNNNNNNNNCATTTGTAACAATTTAATGCAATTTCTGT
TTAAAAGCAGTCTGTCATTGCTTTTCTTATCCACTAGAGGGAAGCACCGCACCAAAAGTGTTCTCTTATA
CAATGATAGGCTGTTCAATACTTCATAAAAGGTGAAGAAGACATG
>34316
TGCAGGCAGATGTCTTGATGCTGTGTCCGAGATCTCAGCAATCACTTTGGTGAGCACAATAATGGATAGA
AGCAATGACCAGAGCTCTTAAAACAAGACCCAAGTTGTAACAAACTTGAATTACCCTTTAAGTGACAAAG
GCTGCNNNNNNNNNNNNNNNNNNNNNNNNNNNNNNNNNNNNNNNNNNNNNNNNNNNNNNNNNNNNNCCCT
CACACTCATTAAACAGGAGGAAAAACGTTTCAGATGTTCTCTGCTTGTTATTAATGTCACATTGGTTTTA
AAGCGCTGCTAAGCCAAACAACCTGTTGCTATTAGAAAAAACATATGTATGGAGATATATACACTTACAC
GCATGC
>34413
TGCAGGTGGCGGGGTAACGTGGCAATATACTCAGCACTGCGCCAACAAATTAAGTGAAGAAGAAGACTGC
AAGCTAGTAAAAATGGATGAAAACAATGCTGGGTTTTCACTTTTGAAAATGCTTTATGAGCAAGGAAATG
CATCCGACACATTTGTTTCAGCTCAAGGATTGGTGCGTTTTGGTAACACTGATGTAAACGAACTCCACAG
GACCCCTTTAACTAAATCCCCCTCTGAAAATCAACAGACATGGCAACATGNNNNNNNNNNNNNNNNNNNN
NNNNNNNNNNNNNNNNNNNNNNNNNNNNNNNNNNNAACATTTAACATAGATTAGGCACGGGAAATAAAAA
AAGCAGAGCAGATAACGTTGGATGTGTCTTTTCCCTCTCTCTGATATGTGAGTGAAATAGCACCACACCT
TTTCCTCTGGCACTTTCACGGATGTATAAGACGTACATGNNNNNNNNNNNNNNNNNNNNNNNNNNNNNNN
NNNNNNNNNNCACAATGTGAATTACATATTTGCCTTTCAAATATTGCCAACAGCCGGAAAGGAGCTGACT
AATTAGATTTTGTGTAACAGTTGTGCACAGCCAAATTAGTTCCACCCCAGCAAACTACACCTGGAGAGGG
TGCAGGGCTTCATG
>34496
TGCAGGAACTTGGCCACCTGTGGTGGGAACACAGACCGTGTCAAGGCCCTGAACTCTGTCACCACTGTCC
CTTAAAAATACACACAGACATAGAATATACAGTTTGACTGTTTCAAGATTTCCTTGAACAACCATTTTCC
TTGATNTGACCCACACTAGTGGGTCTAAAATCCATCTCAATAGATCTGGGTCAAATTTGACCCGGGACAG
CCTGAATGTACAAAAATGATTTTGTACAAACATTTTGGGTCACTTTAGGAAAAGTCATCAAATTTCAGGT
TAAAAGAATGACATGTAGGGTATTTTTACTGCTGTCAAATGTCAAAATGGGTCAATTTTGACCCGAACAG
TATGTAAGGGTTAAGTACAAATTTGAGGTACTTTTCTTTTCATG
>34564
TGCAGGACAGGAAATGAAAAGGAAGCTCTCCATCTGATCAGCTTCAGAGTCTGGAACTTCAAAGTGACGG
CAGGGCAGAGAGGAGTGTAAGGATAGGCCCAAACTACAAGCTGAACGGCACAGGGCCCTATCTGATGTGG
TCTGGNNNNNNNNNNNNNNNNNNNNNNNNNNNNNNNNNNNNNNNNNNNNNNNNNNNNNNNNNNNNNNNNN
NNNNNNNNNNNNNNNNNNNNNNNNNNNNNNNNNNNNNNNNNNNNNNNNNNNNNNNNNNNNNNNNNNNNNN
TGTCTCTAAACGGTTGCTGGTTTATATATTTTTTAACATTCATAAAGTAAGATTTAAGTTGAAGTTTAAC
TAACAAGGGACCTTACTTCTGCACTGTGAACATCTTCGTCTTCCATCCCTTACAGGGCTGACATTTCTTG
ATCTCCACCAGTATTGAGTGAAGCACACATGA
>34565
TGCAGGGTTGGGTTTGGTGCTCCAATGGTTACTGGTCAGTGATGGGGTGTGGCCTACAGCAGAGATATGC
TACAGCAAAGATATGCTATAATCAAAGGCATTCAAGGCGGTATGTAAACAGATCAGCTTTAGAGGAGGAC
ACACCAAGTACTTCATATAAGCATTGTATATTTAAAATTCCTAAATCTACAACACACCGGATTTTAGATT
TGAGATCATGNNNNNNNNNNNNNNNTATTTAAAAACAAAACAAGACAAAGACCAACAAAAAAAACAGCCT
GCAGTATGAACTGCTGCAAGTAGGGATGAAATAGGCATTTATAAATGTCATCGCCACAGTCAAGTGGGTT
GTAACCAGTTGGCACAACAGTTTTAGCATGTGTCAAAGCATG
>34715
TGCAGGTCTCCATCCACCTGATGTTGGGTTTGCAGTCTTGCCGGTTTCTGACAAGACACTTGTCTTTGAG
GAATTTGAGTCCCTGCTGCACTGCCGCTCTGGTGTCTCCCTGAAGGGCCGGAAGCCGTCATTCTCATAGA
TACACTCTTCTTCTCCCTCTGCTTCACCCTCTGCCTCATGNNNNNNNNNNNNNNNNNNNCCCATCTTGAA
TGAGGCGCTGTGGAGTGACGAAGCTGGAGAAGGCTTAGAGGACAGCTGAGATCCTTTTTCGGAGGAAGTG
TCCTCATTCTTTGCATCCACCAAGGAACCTTCTCCCCTCAAAAACTCAAACTCAGACTCCATG
>34725
TGCAGGATACTGCTGTTACCTGCCAGCTTCTGGCTCAGATTTGTCAAATTTAAAATGTGAGAACAAAAAG
GGCAAATTTACACAGCTAAGATTATTGTCTGAGTAAGAGACCCTTAAGGCTCTTCCTGAAATTTAACTTA
CTCCACCCTACTTAAGTAAGCTGGGTGGAGCAGCAGAGACACAATACATACTGTACATGNNNNNNNNNNN
NNNNNNNNNNNNNNNNNNNNNNNNNNNNNNNNNNNNNNNNNNNNNNNNNNNNNNNNNNNNNNNNNNNNNN
NNNNNNNNNNNNNNNNNNNNNNNNNNNNNNNNNNNNNNNNNNNNNNTAAACCCTGACTGGTCCACTGAGA
GAGATTTTCTACACAGGACTGGGTACAACACGCCTAACGCTGCCCTTGAGGTGTAGGCAACCCAGCTGCA
ATAAGTACAATATTTCCAGAAGTGACTGCTAATTATTTTTTCCCTTCCTACATG
>34758
TGCAGGGCCGGGAGGACCAGCAGGCCCTGGTGGTCCTGGGATGCCAACAGAAGTGGAGCCAGCTGGAAAA
TAAAAGTGAAGGTCAGATATCCTCAAACTATAGTCTAATCTATAAGACGTTAAAATACAAGTTGTATCGT
GTTCTGTTACCTGCATTGATGATTCTTCCTGCTTCACCTGTTTCACCTTAAACAGACAGACACATGTTAC
ATCAGATGTACAGATACTAACAGACGAAACGTGATATTTTAGAAAGTAGAAGGCGCTCAATGGAATTGAT
GTTGACAGTAGATGTACCTTTGGCGCCAGGTCTTCCTGGATTCCCTGGTATCCCTAAAAGCATGNNNNNN
NNACATTTTAATTAATGTTGAGAGCAAACAGATGTAGAATTAATTATAAAACTCCAATGTGTGCTGCATT
ATATTATACAGTCATACCTGGTGGTCCTTGAAGACCAGGTGTTCCTACACAGAGGATAGGATATTATGAA
TACATG
>34764
TGCAGGTGAAATGTGGTCTTGCCTGGAGTGTGAAGAATGTTATGTACTATATATGGACATAGTTACACAT
AATTAAATATACAAATGAGCAAACAAGCCCACAAAGCTACTGTAACAAACTAATACACAATGGGCTATCT
AATTTNNNNNNNNNNNNNNNNNNNNNNNNNNNNNNNNCATAAGGTGTAATTGACCAGTTATACTTGTGAG
GTTTTAATGTTTTTTCCTGCTTTTCGTCATTATAAATTTAATATCTTTGGATTTTGGGCAGTTTTCTGAC
TGAAAACAGGCAATTTTCACAATCACAAACTTTCTTTATCATGNNNNNNNNNNNNGCTGAGCTGTATTGA
TTAAACCTACTAACAAAATAACTAATTCAAGAAGAAAGATTAAATTAAATGCTTAAATTTATACCATTAT
TGTGTTACATTTACTTTTTTTCTATTCAGTTCAGTTTTATTTATATAGCGCCAAATCATAACCAAAGTTA
TCTCATGACA
>34770
TGCAGGCATTTCTCTGCCAGTCAAGCAGCATTTATTTGTTAACTATAAAAGATAATATATAGCAAGCCTC
ACACTTTGACTGACAGTTTTACAGAGATAAAGCCAAGGCTCGTCTTTTCATGGATGTCACACTCTGTGTT
AAGTNNNNNNNNNNNNNNNNNNNNNNNNNNNNNNNNNNNNNNNNNNNNNNNNNNNNNNNNNNNNNNNNNN
NNNNNNNNNNNNNNNNNNNNNNNNNNNNNNNNNNNNNNNNNNNNNNNNNNNNNNNNNNNNNNNNNNNNNN
NNNNTTGGCTTCGAGAAAGTGAAGCAAATCTGAACAGAGCACAAACTTGTTTATTTAACCTTTTTCAGTT
TCATTTCGTTCTTTTCAAACTCTTATTCCCCTATTTGTACATCTTTGTTCAGCCTTGTTGTCCTTGTTCT
TAGTTTCATGTCTATTCCTGGACCATG
>34954
TGCAGGATGAAGAATGTACCGTATATTAATCCTTGGCCAGTTTCACATTAACGTCAGGATTACTGTGACG
CACAGTTTAAATTGGAATTTAAAAAAAACAAATCTTAACAATTACTTGTCTCCTGTTTGCTTTCACTCTT
GATTTNNNNNNNNNNNNNNNNNNNNNNNNNNNNNNNNNNNNNNNNNNNNNNNNNNNNNNNNNNNNNNNNN
NNNNNNNNNNNNNNNNNGGGTAATGAATGATCTTTCTATTCTGGTAACAGCTTTTTTGTTTAAAGGTTTG
GACCTGTATAAAGAGCTTTGAGGGAGTAGCTGAAGGTCTTGCACTGAGTGGCATACTCATAACTGAGTAC
TATAAGTAAACCTGTTTAATGCATGCATGTATTAAACCTATGATGTACAATCCACTACACTGTATGGGAT
GTCAGTGACCTGATCAAGGACATATGCTAATCCATTACATCCTTTCCAAAAATCATAAAATGTGACTGTC
ATGTCCTTAATGCACAAGAACAGAGCTTTTGCCATG
>34991
TGCAGGTTTATTAGTCCCACCGCAGTGGGCCATTTTCTCCAGCAGCTCATTCATTTCACTTTGTTGTCAA
TTCAGACTATGAACTTGATAGCTTTGCCCTTTATCTCTCATTTTATTTTACACCCTAACTGATGATTAAA
TCAAGAGGTAATTAGAGAGAAATTCACCATAAGATAGAACTGATGTAATGTTATAGATCAGAGAGATGTA
GATTCATTTGCAGAGACTGTGGAAGTCTAGTGTGAACATGNNNNNNNNNNNNNNNNNNNNNNNNNNNNNN
NNNTGAATGCTATTTTTTGCTAGCACTAAAGACAAAGTGCAGCTGAGGCTGAGGGAAAGTGTCATTTGTT
TTAAAAGTATTAATATCTGAACCAAATTTATTGGAATCCATCCAGTAGTTGAGATATTCACAATTGTCAA
CCTCATGNNNNNNNNNNNNNNNNNNNNNNNNNNNNNNNNNNNNNNNNNNNNNNNNNNNNNNNNNNNNNNN
NNNNNNNNNNNNNNNNNNNNNNNNNNNNNNNNNNNNNNNNNNNNNNNNNNNNNNNNNNNNNNNNNNNNNT
GACTTTCTTCACCTGCTCCAGCTCAGCAGCTCCACTTCCCCGAGCCTGAGGAGAGGCCCAGGGTCCTGAG
CCTTTCCACAATTGCCCACCTCAGAGGTGCCAGATACACTGCTGCTGCTGCTGCTGCTGCTGCCAAGGAC
ATG
>35013
TGCAGGAAATATAACAGTGAAATGTTACCAATGCAACAGCGATGCACAGATTTGCTACGCAGGGAAATCT
GGCAAGGAAATGAATCATTTATATTCACTTCAAAATAGGAAACAACAGGTAATTTCACACAAATAACACA
AATAATCNNNNNNNNNNNNNNNNNNNNNNNNNNNNNNNNNNNNNNNGTGCAGTAGAGGAAAATATTTGTT
GTCAAACAGTGCCACTTGTTGGCTGATACTGCACTCTACATTAACCTTGTTACAGTATATCTGTTACTGT
ATGTCATTTGAAGCAGACCTAACCTCTGTTATCTGTAAGTCACCAAAGCATGTGTGAAGAAGGCCATGAA
ACAGTATTGAGAGTTTCAGTAATTAAAAATTATTCCAGTCAGCAATGTTTTTTTTTTTAATAGTTAATAG
TTTTATAGTTTTATAGTCAGGCCTTGGATGTCTGTGTATGCGTCTCAGTGTGTATTAGACACCCAGGTGA
AGGCAGTGTACCTGTTATCTTCGTTTTCGATGATCCTCTTGTACCTCTCCAGCTCGTTCTCAAGAGATGT
CTGGTACATG
>35033
TGCAGGTTCACCTGCTTAGTGGTGAAACTGCTGCTACCAAGACTTTTCTGATAAAAGAATACACGCTGCT
GGGGCATAATTTTACATATTATACTGACTCACACAATAATAACTCAACTCTCGGCCCTCTTGTGGAAAAG
CAGAAGGAGGAAGAATGACAACATATGCCATTCATTTGTCTCACAGACATTACTGTCACTGCTGCAACTA
GCCAACAAATCATATGACGGTAAAAAACGACTTGATGTGATCAAATAGTAACATGCNNNNNNNNNNNNNN
NNNNNNNNNNNNNNNNNNNNNNNNNNNNNNNNNNNNNNNNNNNNNNNNNNNNNNNNNNNNNNNNNNNNNN
NNNNNNNNNNNNNNNNNNNNNNNNNNNNNNNNNNNNNNNNNNNNNNNNNNNNNNNNNNNNNNNNNNNNNN
NNNNNNNNNNNNNNNNNNNNNNNNNNNNNNNNNNNNNNNNNNNNNNNNNNNNNNNNNNNNNNNNNNNNNN
NNNNNNNNNNNNNNNNNNNNNNNNNNNNNNNNNAAGACCATTCAAAATATTAAAAGAAAATATATATGGA
CAATTCAGTAGCACATTACCACTGGTAGGGTTAGGGACAGTAAAATGAATGATTAGAATTCCATTTAGCT
GCATCAGTTTCAGGGTCCTGGTATTATACAGTACATG
>35185
TGCAGGAGAAGAAAAATAAAAAGGGCAGGAGAAAAAGGTTTTGTATAGCAGGAAAGATGATAAGGAAAAA
AAGGACAAAAGGGAAGAAGAAAACACAAATTGAGAACTACAAAATAGTCATGTTGGCCTGAGACAGAAAG
GGTAGGAGGACGAAAGCTCCTGGAAGATCCCCTTCCTTTCAATTTTCCTTTTGAGTGGATGGGAAATACT
AAATTGTCTGTCAATTAGACATGGCAGCAGTAGGACTAGCTATCAAAGCATTGGGTTCAGACATACAGAT
CTGATTTCCTTCTCAACATTCTCCCACCGTCTGCCGACTCAGCCTAGATTAGTGTCAAACATGCCATGAT
GAGTTTGGCTTGGCCTCTTGTAGTTTCGGCCCGCGCTGATATCCCTCGGTACCAATTACTGGCCATTACA
TG
>35430
TGCAGGCACACAGGAGGAAAATTGATTGGATGTTTGAACACAGACGAGTTGAACAACTTGCCATTTGTGT
TAATTAACAACGTTACTTCATTATGTTGATAAAAAATGTAATGTGGGGAGCATTACATTTCCTTCAAAAC
AGATTAGTTGCAAGTAGTAGTAAAGAAACGTAATCTCTAGGAGACTGTTAATCATTTAGTGGGGTACAGC
TACACATTTGGTCATTAGTATGAACAAATACAGGCATTTTGGTTAAATTGTCAGTGTCATTCATGNNNNN
NNNNNNNNNNNNNNNNNNNNNNNNNNNNNNNNNNNNNNNNAAATCACCAAAGTGAAGTGATGCTTATAGT
GACTGAGAATGACAAGCAGCACCACTGTCACTCACAGTGCATCACACCATTTAATTTCTCATAGTTTGAG
AGATCATCCTAAAAAGGTTACAGCAAATGTTTCGTGAAGTTGCATG
>35455
TGCAGGCACACACACGCAGAGGCCGGCTCACACGTACACGCATTCATTGATAAATATACAGATTTTTTAA
CAAGCTGCTGTATGATGGGCACAAATGATTTGCATTAAAGTGTGGGGGGCAGAAAGGTTGTGAAGGAGGC
AGAAAGACGGTGTGAAGGGGCGCGTTAGATGTTGCTACGAAAATTATTCAAAGTTATTCAATAAACATGN
NNNNNNNNNNNNNNNNNNNNNNNNNNNNNNNNNNNCTATCATTGTGTATTAATCCACTAAAGGAGAGATT
TGAGTTAAATTCAATCAGTTCATAAGCCTAACAATTTGATCTGTGGCTTTCTTTTCCTCTGATGCACATC
TAAATAAACACCTTAACATTACAGCACCTCTGTCTTCATGNNNNNNNNNNNNNNNNNNNNNNNNNNNNNN
NNNNNNNNNNNNNNNNNNNNNNNNNNNNNNNNNNNNNNNNNNNNNNNNNNNNNNNNNNNNNNNNNATACC
CACAGGCTCTAATAGCTCACTTGACTAATTTGGAATGAATTTTAAAAAGTTCATTACTATATGTAAATGC
ATATCCACGATGAAATCTGCCGTATCTGCAAATATGCTGATGATGCAGCGACAGACAATGTAGTCCATG
>35461
TGCAGGATAACTACAGGAGTAATGTGGGAGGCAGGATAGCAGCTGAAAACTGCATTTTAAGTACTGTCTA
AGAGCTTGTTTGTTCCCGTAGAGATGTGGGTACAGCTTTGGAAAGAAAACATTAACAGGTCAATATCTAT
ATATCTCTTCCATCCAGCACAAATGTTACTTTATATGTGGTCTATCATTATTTACTAGTTGTTAGATATT
TCCCTGCTACTCATGCANNNNNNNNNNNNNNNNNNNNNNNNNNNNNNNNNNNNNNNNNNNNNNNNNNNNN
NNNNNNNNNNNNNNNNNNNNNNNNNNNNNNNNNNNNNNNNNNNNNNNNNNNNNNNNNNNNNNNNNNNNNN
NNNNNNNNNNNNNNNNNNNNNNNNNTTTATCACCTTCTGAACAAGGTTAGAGCTTTCGATTGCCACACAC
TGTCTCCCATTTTTCATTTACCTGGCAGAAAATCAGATGCGACAGTTAAATTTTGACAGTAGAGAAAATC
TAGTCTTTGCCATTAGAGCTAATGTCATG
>35536
TGCAGGAGCATTGATGGCTACCTCAACAGGCTGGGCACTGGCTGTGCGTGGAGTTTCGATAGGGCAGAGC
GGGCTGTCATTCTGTCAGGAGGTGAGATTGAAGGGTGGTGGCGGGGTGAGGTTAGAGGTGAACCAGTGAA
GGAGGGNNNNNNNNNNNNNNNNNNNNNNNNNNNNNNNNNNNNNGCACATACAAACACACTCGCTGTCACA
CAGATTGACGTAGCTGTGGTCCAGTGAGCAGAACCTTCACCCCTGACAGACTGTTTAAATAGCAGCATTG
TGATTGAATGTGCTGTCCTCAAAAACAAGGAGCGGGCTTACAAGGCATGNNNNNNNNNNNNNNNNNNNNN
NNNNNNTTCTACATTGAAACGGGACACCCAGAAATAACCACATACCACTATATTTCTTTGGTGAGCTCAT
CAATAATTTTCACTTTGCATCTCAGTCCATTTATTGTTGCACACACTGAATACTCAGCCTAAAACAAGTG
TGAGAACACTGGTGCATGAGCTAAACGCTAATGCTCCTAATGTCAGTGCTAGCACGCTAATGTCAAGCAG
GTACAAGGTTTACCATGTTAACCATCTTAATCTATAATGCGAGCATG
>35624
TGCAGGTGTTGCATTCATTATTTGGGTTATTTGTACAGTTCATCAGTTGTTCTGTACTATTATTGTTATG
CATTGAATATAATATGAAATATCAAAAGAATATGTCACTTAGTCAGGGGTCGTCAGTTAACTCAATGGTT
CCCTTNNNNNNNNNNNNNNNNNNNNNNNNNNNNNNNNNNNNNNNNNNNNNNNNNNNNNNNNNNNNNNNNN
NNNNNNNNNNNNNNNNNNNNNNNNNNNNNNNNNNNNNNNNNNNNNNNNNNNNNNNNNNNNNNNNNNNNNN
NNNNNNNNNNNNNNNNNNNNNNNNNNNNNNNNNNNNNNNNNNNNNNNNNNNNNNNNNNNNNATGAAGTTG
TTTTAACCTCAGGTGTAACTCAAATAACAGTTCAAATGCTGTGAATGCTGTGTGCTCTCCCTCTCTGTCA
AGTTCAGTCTTATGTGTGCCATTCCCTCTACAGCATCTTCAGTCTAAATAGCCTGAGAGAAAATGACCTT
ATTTCATGAATTACACAAACAGAAACCTGTAATCTAAGACGACAAGCTATTATGTCATG
>35652
TGCAGGTTAATGTTGAGAAATGATGAATGAGAACACTGTAGAAGAAAGGTAAAATTATGTAACAATCAGC
CAAGTGGTTGTGATTTTACATTCTGCAACCCTTGTAATAACTTTCTGTTCATTGCCATCAGCACTGCATG
AATAATAATAACATTTTGTGCCTCAGCAACCTTGGTGCATTCAGAGTTTACTGACCTTTAAAATGTCTGA
ATCAGGACCAGACCTTTAATTCCTTCTTTCACCTATATGTTTTTATACCGTATGCACTGTGCACCTTTTA
TGTTTTCATGTGATCGCCGTTGCATTCACATGATGTGTGCCTGTGTATGTTCACAATATTAAATATGCTG
AAGGTTGAACAGTGACATGTTGATGGTGTGTGACTTACTGCTCAGGCTACAGGCATGTTTCTAATGTCAA
ACCAGGTCAAGGACGTGACAGCAAGACAGCACGACTCTTAAATCACACGTATGTGAGCATCAAGACACGA
AGATGCCTTGGAAAGGAGTCCCCTATACTCATTCACACCACATG
>35698
TGCAGGAGGTTGGTGACCCTACAGAGCACACCATCAGTCAGTGGCTGATTTGATGTCATTATTATTTAAC
CTGGCAATTCTTATATCAGTTAATTGATTAATTGTTTTTTATATAACTTGTCAGAAAATAGTGGAAAAAT
TGCCCACTGAGATTTCCGATGGCTGTATCATCAGAGCTGTCGGTGTTGTGTCTGAAGTCTGAGGTGTACA
GGCTGAAGAGGCCCTGTGAGGCCCCTGTGCTGCAAATCACCACATCAGACACATAGTCATGAAGCCTCAC
ACACTGTGGTCTGTTGTCGAGGTAGTTGATAGTCCACGCAGCTAGGTGGCGGTCAACTCCAGCCCCTTCT
AGCTTCCTCCATAGCAATGATGGCTGTATTGTGTTGAAAGCACTAGAAAAGTTGATCATGNNNNNNNNNN
NNNNNNNNNNNNNNNNNNNNNNNNNNNNNNNNNNNNNNNNNNNNNNNNNNNNNNNNNNNNNNNNNNNNNN
GTCCAGATTTAGGCTCACCAGAGGTTTGAGGTAGTCCAGGATGACTCTCTCTATCGTCTTCATCAGGTGA
TGACGGTTGGGTTCCCTGGGGTGCACAGGTTGTTACACTTGTTTTAAAAGGTAAAGGAGTGCAATCCATC
CATG
>35760
TGCAGGAGTTTGACTATGATAAGTTATAAGCATCTAACTGACTAACTGACTGCTGTGCTGACTGTATAGT
GTGATAAAGAAAACAGCCCCTCAACAATGGGACTAAGAATCCAAGTCTTTAGTATACTTTAATTAATTTA
ATAAATATTTAAGTGAAATATTAATATTAAAATCAAATGTGACGTGTTGATGTTGTCACACTATTAGTCT
ATACTTCATTGACTCACATTTGATCGTGTGCTATATTGGCTAAAATCCAGGTCTATTGGGTGTAACATGN
NNNNNNNNNNNNNNNNNNNNNNNNNNNNNNNNNNNNNNNNNNNNNNNNNNNNNNNNNNNNNNNNNNNNNN
NNNNNNNNNNNNNNNNNNNNNNNNNNNNNNNNNNNNNNNNNNNNNNNNNNNNNNNNNNNNNGTGTCTGGA
TTAAGCTGCACGCTCGCTGCTTCCACACTCAAACACACAGCTGAGGTTGGTTACTAGAGTGTTACAGACA
GGCACTGGCTCGGGCTGCCTTCGTGTTTCCGTGTCCTGGCGTGACCTCAGCGTCTTGGCCACATG
>35855
TGCAGGAGATGATGGAGCGTGTTACCAAGCCTCCAGATACACCAGAGAAGGGAGCCTTCTCAGAGCCTAG
TACGCCAGGGCATCACAGCAGCCAGTCAAAACCTGTAAGCTCCACATTGCTTGCTTTAATCGCTATGAAT
GTTTGNNNNNNNNNNNNNNNNNNNNNNNNNNNNNNNNNNNNNNNNNNNNNNNNNNNNNNNNNNNNNNNNN
NNNNNNNNNNNNNNNNNNNNNNNNNNNNNNNNNNNNNNNNNNNNNNNNNNNNAAACAACAATAAAAAGTA
TGTGATGAACTTCACTCCTGTTACCTTTTTAAGTTTGAGCTACTGTAGCTGCACAATAGAAGAGTTAACC
TTCTCTATTTTCTTCCACCAGAGCTAAAGAGATTGAGATACAACTTCTAACTGCATGTAAAGAGGACCTG
TTGAGAATAGCTGAATATGAGGAGGCTGAGGAGAACCGGGAGGAGGGCATCTCCTCTGAACACCAGTAAG
TCATG
>36007
TGCAGGTGTTCAACGTTTCAGTCATTCATTTGTCATTTAGTCATTCATTCTCCATAGATGCTTCCAAAGT
ATTACACATACAAATCAATTTTCTTTTTTGTTATTGCACCTTTTATTTAAGTAATGTGACACAGTCAGTT
CTTCAGTGTTTTTCTATATTGAAGTTAATTTTGTTTTCCCCTTGAGCCAAATGACACTTCACCTAACAAT
ATTACACATCATGG
>36218
TGCAGGTATTTATAACTGAATGTGTTTACAGAGAAGAGTGGAAGGAGAGGGGGGGGCGGCAAGGGAGAGG
TGAGCAGGGCTTATTTTAATTAACGATTGCCCGGCCCTCTGTAGGTTCTGTCAACGATTAAAACTCGTTA
GGATTGACTCTGGCTTTCAGGCCTGGTTAAGCTACAGTCCCACTGTTGCATG
>36219
TGCAGGGAGATGGGGAGAGGATGGAGAACAAAGCAATGGAAGATGGGAAGACAGGAAGGAGGAGCAGAAT
TTGGCTGGGAAGATGCGCGGTCGATGCGTGTCTCAGATTAAAGATGAAGGAATTAAGAGGCAGCGGGGGG
CGAAAACTCAAAGACATGNNNNNNNNNNNNNNNNNNNNNNNNNNNNNNNNNNNNNNNNNNNNNNNNNNNN
NNNNNNNNNNNNNNNNNNNNNNNNNNNNNNNNNNNNNNNNNNNNNNNNNNNNNNNNNNNNNNNNNNNNNN
NNNNNNNNNNNNNNNNNNNNNNNNNNNNNNNNNNNNNNNNNNNNNNNNNNNNNNNNNNNNNNNNNNNNNN
NNNNNNNNNNNNNNNNNNNNNNNNNNNNNNNNNNNNNNNNNNNNNNNNNNNNNNNNNNNNNNNNNNNNNN
NNNNNNNNNNNNNNNNNNNNNNNNNNNNNNNNNNNNNNNNNNNNNNNNNNNNNNNNNATCTAACAGAGTC
CTGTGTCATCAGAGATCAGATTAAGTGTCTCAAATGACTCAAGATCGGGGATCACTGTGGGTGTCCGTGT
GTGTGTGTGTGTGTGTGTGTGTGTGTGTGTGTGTGTGTGTGTGTGAAGCGCTAAACACGTGTAGAGGATG
TCTGAAGGTCATG
>36388
TGCAGGATTATTCGTATGTCGGGGCAATCTTGTGTGTGGGAGCAGGGTTCGGGTGTTAAGGGGTCGAGTG
CATCCTCTGCGATTGCAGTTGTCTCTTTCAAAACAGGGAAGAAGGTCAGACGGTCACAATCCTGTCCTCC
CTCCTNNNNNNNNNNNNNNNNNNNNNNNNNNNNNNNNNNNNNNATCTTGGGCTCTGTAACAAAGGAAATT
CATTTTCCTGATATTACAGCCAACACCCACATTAAAGAAGTACATTTTAAAAACTCATCAGGCAACATTT
TTCTTTACCTGTGTCACCTTCTATTTTATTTTTGTTCTCATCTGACATGCCAATCCTTAAACCCAGACAC
AACGTTCCTTGCACCTGTTGTAACAATACATGNNNNNNNNNNNNNNNNNNNNNNNNNNNNNNNNNNNNNN
NNNNNNNNNNNNNNNNNNNNNNNNNNNNNNNNNNNNNNNNNNNNTACCCGTCTCAGAGCCTTTCTGCGGA
TGCGTGGCCTGGTCCGGTTGGGTCCTTCAGCAGCATCTTGCACCCAGTCTCGGCTCAGCAGCACTCCTGG
GCCAGGGCCGAACACAGCTCTCTCCCTCAGTAGCTCAGCCTCCACATG
>36585
TGCAGGATTGTGTAAACACCTCCGGGGTGCTAATGAATAAAGAGTGTCTGCAGGTTTACAGGAGGAAAAT
TAGCTGCTGGGATTTGTACAGCTTTTGGTCGGCAGTGTTAATAATCTTGTCACAACTTGATATAAGGTTT
AAAAACTGCCACATTCTTTCTGTAGATGGTTGTTCCACAGTTGTGAGGCTTTGTGTGAGAAAGGGGACGA
AGTGACAAGGCACCTTAGCATGTTTGACCAGGCTTAGACTTCCTGCAGTTTGACGATATATTAGTAGGGA
GTGGATAAACAGGCATGAGAAATGACCAGGTAGTAATAGTTCAAGTTTAAGTTTGATTGTCACATATTAT
CATACAAGTAGTGAAAAGTATTAGTACTAATAACATGNNNNNNNNNNNNNNNNNNNNNNNNNNNNNNNNN
NNNNNNNNNNNNNNNNNNNNNNNNNNNNNNNNNNNNNNGTACAAATGGCCTTCTGCTTTATGTCACCGTC
ACAAGCATAGCTGTGGAATATAATATTATATTGTCAATGACATATACTGTTTATGGAAGAAATACTTACC
TCTGGGGCCAGTTGTTTAAATCAGTACTGGCTACACCACCATG
>36587
TGCAGGGCATCGGGCCAGTCTGTGTGTTCCTCCCACTATTTTCCACTGAGCGACAAGGCTGCACATTGTG
CTCAAACCGGCCAGCCAGCCAAGGTTACACAGCCGTTTTCTCTCCCCGCCTCGAAAAGGTAGGCAGTCCA
CACACACATACACACACACACACATACACACACGCACACATACATACACACGCACACACACACACACACA
CACGCAGCTGGATCTGAAACATTTCGCTCTGTATCTCTAAGAAGCCGCTGGGTGACTTTATGGTGAGGCT
TTCTATCCTTTTTATGTTGATGTTGCAGCGCGCATG
>36634
TGCAGGTTGGGTGAGTAGTGCGGTTTGTTTTGTAGTGGTTACTTTTCGCTCCTGCCCTGTGCTGCCTCAA
CTGTCTGTTTTCTTGCCCATCAATCTCTCAATCTCTCGAAGACAAGCTGATAGAACAGAATAGAATAGAA
TAGAATAGAATAGAATAAATACTTTATTGATCCCTCGAGGAGAAATTATTTTTTCACTCAAGTTTGTACA
TGCATTTATTACCCAAAATACAACACACACACAAACTGCTCATAGACATGCAAATGTGGACAGATGGTGA
AGTGATGGACAGCCACACATG
>36694
TGCAGGTCCTGTGATCCCCTAGTTTTCAAAAGTTCACACACACACACAAAAAAAGCATTTTGATCGCATT
TGTGCCGTTTGCATACTGGTGTAAATCTAATCGAACAAAAGGGACAAATTGTGATTAATTTGTGATACAT
ACAGGTTTCCCCTTCTCTCCAGGAGTTCCCCTCTCTCCAGGATCTCCCACGATACCCTGTTAAATCATCA
TTTGAAGCAACACAAGTTAAAATTTTACATTATACGCAACTGATCTAATAAGTAAGCAACATGGTGAACC
TGGGAGCTTTCCTTCATATACAATAGAGTAGGTTATCGTTGCGGTCGAGGCTCCTCTTTCAGTGACTCAC
CAGTTTATGCTGATATAGTTCAGGCCCTCAGATCTCAGCCAAAATCCAGCCACATGAACTAATGTTGTTT
ATGGAGACGGCACATAAGCCAAAAACATAGCTCTATTCCAGTGTTTTACCACATTAAAAATGATTTACTG
TGTCTCCAAGCTCACATG
>36701
TGCAGGGAAAAGCAACAAGTATGCCTCAGTGTTAATGTAAGAGCAGAAATAGTGAAATAATTCCTTTTAT
CTGCAGTTTGTTTTACTTCACCTGGTGTTCTGCTATGAGGCTTTTGACCTCTTCAATCTCCTGCGGCAGC
ACCTCCTTGTGCTTATCGTTGAGGTTGGTCTCGGCCCACTGTAGCCAGGTCAGCAGATTCTCCAGCAGCT
CCTGAGTGGCTAACAGCTCAGTGAGGGCCGTGCCCAATCGCTGCTGGTGCTGCCTGGCCCAAGCCTGCAC
CTGTAACAGTAACATCACACACATCACTCATACTTTTTAGGAACAAAGCAATTCCTGTGCGACTAGGCAC
AGTGTGTTACGCTGAAGCTTCAAAGGGCTACTATCCACACCACCAATCTTCATGGTAAAAAATCTTAATT
GTTCTATCTTGATCCAAGTCGTGTAGTTCGGTCATACCTGTGGATATGACGGAGCTGAAAGGTATGTATG
CGAGCATGCAGCTGTGAACTGACCTCTTCAAACCGGGCTTTAATGATGGTGTTCCAGTGTTTGATGGTTG
TGATAGAGTCTGGATGGCAGATGGTCAGAATAGCTTCCCCCATGCTGGTTGCTTTATTTAGAGCCACTCG
CTTTTCTTCCAGTTTCTTCATGAACTCCTTAAAAGTAGCACATG
>36728
TGCAGGCTCCCTCAATATCCTCAGTGACAAGCTCCAGAGACAGAAAAGCTTCTCAGAAGATGTGATTTCT
CACAAAGGAGACCTTCGCTTCATCACCATTTCAGGACAGAAAGTTCTGGATGTGGCTGGAGCTTGTGGAT
TGGATNNNNNNNNNNNNNNNNNNNNNNNNNNNNNNNNNNNNNNNNNNNNNNNNNNNNNNNNNNNNNNNNN
NNNNNNNNNNNNNNNNNNNNNNNNNNNNNNNNNNNNNNNNNNNNNNNNNNNNNTTCTGCAGATGATCAGA
TAGATATTGTGATGTTGCAATGTCTTATTCTGGCCACTAGATGGGAGCATTTGTCTTCATTGAAAACTGC
TGAAAAAAGGCTGTGCAATGCCTCTTTAAGGTGTCACGCTATCTTTTTCCATCTCATGGTCATTGTTATC
TTCATG
>36778
TGCAGGGTTAACTATTAGTTGCGATGAGCACCTGTATTTAAGCCGAGGGTAAATAGCGGAAACGATGTAG
AACTGACAAGGGTGCATTACTAATGGGAGATTAAAAGCAAACTAAAATATCACCAGTAATTTGTGCAGCT
CTTTGNNNNNNNNNNNNNNNNNNNNNNNNNNNNNNNNNNNNNNNNNNNNNNNNNNNNNNNNNNNNNNNNN
NNNNNNNNNNNNNNNNNNNNNNNNNNNNNNNNNNNNNNNNNNNNNNNNNNNNNNNNNNNNNNNNNNNNNN
NNNNNNNNNNNNNNNNNNNNNNNNNNNNNNNNNNNNNNNNNNNNNNNNNNTGACACCTATTCAAGAACGT
TTTTAGATTAATAAAGCAGAGTCCATCTAGTCTATCCCGTCCCACTATCTGTTATTGGCGGGATAGACTA
GGGACGGGATAGACTAGTAAGAGCCTTGTGGCAACTACAGTACACTGGATCCATG
>36791
TGCAGGTAAAGCAAAAACACGGGGACAGCTTCCTCTGTGTAACTTGGTTACTGTCACTGTTTTACTTCAT
ATCACTCCACCAATCTTAACCATCACTTACATTGCCACAAAATATAGTTCCTGTTCTAAATGAAGCAACA
TATAANNNNNNNNNNNNNNNNNNNNNNNNNNNNNNNNNNNNNNNNNNNNNNNNNNNNNNNNNNNNNNNNN
NNNNNNNNNNNNNNNNNNNNNNNNNNNNNNNNNNNNNNNNNNNNNNNNNNNNNNNNNNNNNNNNNNNNNN
NNNNNNNNNNNNNNNNNNNNNNNNNNNNNNNNNNNNNNNNNNNNNNNNNNNNNNNNNNNNNNNNNNNNNN
NNNNNNNNNNNNNNNNNNNNNNNNNNNNNNNNNNNNNNNNNNNNNNNNNNNNNNNNNNNNNNNNNNNNNN
NNNNNNNNNNNNNNTTATTCATTGTTGAGCTCTTGTTGGAACAATTACAAGAAGCAGAGCTCATTTGGTG
GCAAAGGCCACTTTTGGCTATAAAATAGAAACTTTCTGTCTGACCTCAAGGATAATAATAAATAAAAGTA
ATAAATGCTCAAACAGCTTTCATTAGACATG
>36830
TGCAGGCGAGGAAATCTCAGGATGTTATCACATTGTCCTCTTCAGACCAGATGAAGTAAATTCTTTTAAA
GTTGTCTCCCTCTTTGTCTGATGTTCATTTGCATTTAATACAGAGCTCTAAGCACTGATACTTCTGTTGC
TAGAAAATGATAGAGCACTTTGTCTTGTTAAAATGACTTCTTCGGCATTGCTGCAGATAAATTAATTCAT
GATGGATGTTTTTTTTTTTTTTTTTTTTCTCATCCTAGGGCCCATGNNNNNNNNNNNNNNNNNNNNNNNN
NNNNNNNNNNNNNNNNNNNNNNNNNNNNNNNNNNNNNNNNNNNNNNNNNNNNNNNNNNNNNNNNNNNNNN
NNNNNNNNNNNNNNNNNNNNNNNNNNNNNNNNNNNNNNNNNNNNNNNNNNNNNNNNNNNNNNNNNNNNNN
NNNNNNNNNNNNNNNNNNNNNNNNNNNNNNNNNNNNNNNNNNNNNNNNNNNNNNNNNNNNNNNNNNNNNN
NNNNNNNNNNNNNNNNNNNNNNNNNAATTTAAAGTTGTTTTTTCCCACATTCTCTCTTGTAATTAAGGCT
CTGGAGGATACGCAGACAACTTGAGTGGTGCGGTGTCTTGTACCGGTCACGGAGAGTCTATTCTTAAAGT
CACATTGGCCAGACTCATTCTTTCACATG
>36880
TGCAGGATAAAGCAAGAGAAACAAATAAACTGTTTAATGTCACAGGAATATAGTTAAAAATATGTTTCAA
CTAATACATCTTGCTGTCTCTGTGGGCATTTAATAATTATTGGAAGTTGTGAAGCTGTAATATGTGAATA
ATAGTTCTAACCACAACAACACTCAGAACAGAAGCAGTGCAAATTTCTGTTTATAGTCTCAACAATGAGC
AACACCTGCTTTATTGAAGACAGGATTTTATTTCATGANNNNNNNNNNNNNNNNNNNNNNNNNNNNNNNN
NNNNNNNNNNNNNNNNNNNNNNNNNNNNNNNNNNNNNNNNNNNNNNNNNNNNNNNNNNNNNNNNNNNNNN
NNNNNNNNNNNNNNNNNNNNNNNNNNNNNNNNNNNNNNNNNNNNNNNNNNNNNNNNNNNNNNNNNNNNNN
NNNTCTGGCCTCTGGCAGTATTTCAGACCTCTTAGTTCTCTATGAGCCAGAGAGCTCATAGAGAACTAAC
CATCTTACATCCTCAGGCACTGCTCTTCTATCTGTACTTCTGCCTACACCAAAGGTAATTGTACATTTGC
CATCATGACCCCATACACTGGCAAGTGCTCTGTTAATCATG
>36974
TGCAGGAGCTGGAGGGCAAACTGCAGGTCCTCCGGCGCAGGGGGAGACACCTGGAAATTGCAGAGAGGAA
CTGCTGCACTAAAGTGGGCAGTGCTCTCAGGCCTGTCAAAGTGAGTCTTTATTATGGCTCCCATTCACAG
AAGTAATGTCNNNNNNNNNNNNNNNNNNNNNNNNNNNNNNNNNNNNNNNNNNNNNNNNNNNNNNNNNNNN
NNNNNNNNNNNNNNNNNNNNNNNNNNNNNNNNNNNNNNNNNNNNNNNNNNNNNNNNNNNNNNNNNNNNNN
NNNNNNNNNNNNNNNNNNNNNNNNNNNNNNNNNNNNNNNNNNNNNNNNNNNNNNNNNNNNNNNNNNNNNN
NNNNNNNNNNNNNNNNNNNNNNNNNNNNNNNNNNNNNNNNNNNNNNNNNNNNNNNNNNNNNNNNNNNNNN
NNNNNAAGTTCTAATCTGGACTGCTCTAGATTTACTTTTAGTTCTACTTTACACAACTGCATATTTACAC
GATTCCCACGGGTAGTCTCTTCACCTAATTTACTCTGAAGTCTCTCAGGGAGTCTCACATTTCTCAGGCA
GGATCTCATGG
>37017
TGCAGGAGGCACAGAGCCAAGGCTAGGGTTTTCAGTTATGCCCTTATGTCTTTTATTTAATTACCTCAGT
TTGTTTATCTGCCACTTAGCAGTATACAGAATACTAATCTAAAAAAATATGTATCAAGCAAAATTTTTAG
GAATGTTTGATCATGNNNNNNNNNNNNNNNNNNNNNNNNNNNNNNNNNNNNNNNNNNNNNNNNNNNNNNN
NNNNNNNNNNNNNNNNNNNNNNNNNNNNNNNNNNNNNNNNNNNNNNNNNNNNNNNNNNNNNNNNNNNNNN
NNNNNNNNNNNNNNNNNNGGCAGTCTGGTTGAAATTTGTTTTCACGGAAAAGCCATAAATTCTCATAATT
CTGTATTTTTCACAATTCATCCACAGCAAAAGACTGTAGGGTTTCCTTTTAGGCCTAAAAGGGAAAGCTC
TGTGAGGCTGTACTTTGAGCACGCTAACATGNNNNNNNNNNNNNNNNNNNNNNNNNNNNNNNNNNNNNNN
NNNNNNNNNNNNAAAAGGATGATGACTCTATGAGATGAAAAGTCACTGCATCACAAAAGTGTTTACAATC
AATCCTACATTGTTGTTCTAATTGTGGCACTACAGGAAAGGTTAGAGGATCACCATAGCCATTAGAATAA
ATCATTGGACACCATG
>37018
TGCAGGGAGTTTCAGAGGAAACAGGAGGATAACTAACTCAGAAGGTTTAGCCTCTGAATTCTGGTGTATC
ATACCAATTATATCGCTTGAACTACCTTACCTCCACCACCTCTTTCTCTGCTTTCCTCAGCTCTGCCCCC
ACATCCCCTCTACACACACACACACAGGCTGAGTCTCAGGGACCATAAACAGAGGGAATCGTCATGNNNN
NNNNNNNNNNNNNNNNNNNNNNNNNNNNNNNNNNNNNNNNNNNNNNNNNNNNNNNNNNNNNNNNNNNNNN
NNNNNNNNNNNNNNNNNNNNNNNNNNNNNNNNNNNNNNNNNNNNNNNNNNNNNNNNNNNNNNNNNNNNNN
NNNNNNNNNNNNNNNNNNNNNNNNNNNNNNNNNNNNNNNNNNNNNNNNNNNNNNNNNNNNNNNNNNNNNN
NNNNNNNNNNNNNNNNNNNNNNNNNNNNNNNNNNNNNNNNNNNNNAGAATGAAACTAATTACTATAGGAA
AAGATAGACTACACTAAAAAAAACCTTGTGGCTTTATGAGGCTATGGGGTTGTAAGTCGAGCAGGATAAT
GAAAAACTGAAGCCCCTGTTGCATTGCAGCACTTTTCCACATTTCCATG
>37022
TGCAGGTATTATCATTAAGAAAGGTAACTAATCTGCTTCAATCGAAAGACAAAAAAGAACAAATCAGTAA
TTTGCATAGGTTTTGACAGAAAATGCCAATTTTGAAAGGTAACAGTCACAAAAGAAGTACTTAACCTCCC
TATTTACTCTGTAATCTCAGGTAATAAAAGGTGAAAGCTGAAGTGTTTCATATCAGAAATCGACCTTGAT
TGCTGTTTGTACCAACTGATGGAAACATTAGGGGCGAAAACCTTTAAAATGAACATG
>37030
TGCAGGCCTCTTAGCTTCACAATTCCAAGGGCCTCCAGGACCTCCTGGCAAGGACGGATTACCAGGCCCG
CCAGGAGAGCCCGGGCCTCCTGGTCCTCAAGGTAAGCACTCTGGCTGCCAGACTGAACTGCTGGACATTA
ACGCCACCTCAGGAAAATAACCACCTCTGCTGAAATCTAAATTTTAAATAACACTCTTTACCTTTGGTTG
CTCAAAACTATTGGTGAAACTTAATGAACTCCTTGTTGCCCGATGTAATTGCAATCTATGTATGTAGCCA
TGCCATTAGTTCCTAAATATACCAATTAGTCCAACTACCATATGCTGTACCATGCATGNNNATTTAAAGG
AAGCAGCAGAGTGAAGTGCAACAGCCTTCAGTTAAAGATTGTTTTCTCAATGCAACGAGTTGGGATGAAA
CAAATTGAAATTGGCTAGACTGAGGTGGGGGCACCAATGTAGGTTTTATTTTGTAGGGATTCATG
>37038
TGCAGGGAGCCATTGGGAAAGCAGGCGTTCCAGGAGAGGTCGGACTTCAGGGGCTTCCTGTGAGTATGAC
CTTTAACCCAAACTGTCAAGACTGACTCTGATTGGATGCACCTGAGCGAACCTAACAGGAGCAGGACAGT
ACACANNNNNNNNNNNNNNNNNNNNNNNNNNNNNNNNNNNNNNNNNNNNNNNNNNNNNNNNNNNNNNNNN
NNNNNNNNNNNNNNNNNNNNNNNNNNNNNNNNNNNNNNNCAAGCAAATACTATAGAACATCCCTCTGTGA
GACAGTAAACACTGTTCTCCCCAGCGAATTGCGAATTGAGAGCAACATTTTTCCAGCTGTCTAATTTGTG
ATTAGTCTAATAAAGGCACTAATGAGAATCAGTTGGCAAACATG
>37041
TGCAGGTCCAGGAGGGCCAGCAGTTCCATCACTCCTCTGAGTAAAATAATAATATGATAAGAAAATATCA
GCTTAAATTTCAGAAAGTGTAATTAACCCTTACCAGGGTTACATTACATTAGGATAATGCTACTCAGACA
ATAGNNNNNNNNNNNNNNNNNNNNNNNNNNNNNNNNNNNNNNNNNNNNNNNNNNNNNNNNNNNNNNNNNN
NNNNNNNNNNNNNNNNNNNNNNNNNNNNNNNNNNNNNNNNNNNNNNNNNNNNNNNNNNNNNNNNNNNNNN
NNNNNNNNNNNNNNNNNNNNNNNNNNNNNNNNNNNNNNNNNNNNNNNNNNNNNNNNNNNNNNNNNNNNNN
NNNNNNNNNNNNNNNNNNNNNNNNNNNNNNNNNNNNNNNNNNNNNNNNNNNNNNNNNNCACCTCTGTCAC
ATCAGGCTATAGAAACAAACAGAAAGAGCAGAAGGAGAGAAACATAATTAGTCTTACCTGAGCGGAGCAG
ATAAGGACAAGCTGCAGAAGCAGAACCAGAAATGGCCCTCTAACGCAGGGGGCCCGAGCCATGNTCACCC
CGTAAGCAGGAAAGGTAAAAGTGGTAAGGCCTTTCTCTGGGATTTGTTGGGTTGAGGGATCCCCCGACAA
AACAACCCAACTGAATCCGTTTCGGCTATCTAGACTGTCCGAGGTCCCATAGACATCAGGGGCTCATG
>37063
TGCAGGTAAAGAAGAGTGAGGGTTACTGCATCGTTGGAGTGGAGCAGACAGCCAACAGTCAGAGCCTCCA
GGACTACAAGTTCCCTGAGAAGACCCTGCTCCTTCTGGGGTATGACAGCATTAAAAACTCTGTCTTACAG
TCATGNNNNNNNNNNNNNNNNNNNNNNNNNNNNNNNNNNNNNNNNNNNNNNNNNNCACGCAGCCAGTTTG
CACAAATGCAAGCTTCTGTCTTCCCTTGTGACTCTCACATAGATAAAGGCGTGAGCTGACAAGGCTATTC
AATGTTATCTCACCGGTTTAGTGGCTTACCCTGTGGGACCTGCGCCTCTCCTCTCCATGGTGTACCTGTC
GGGGCTTGCTGGCCTATAATTGGCTCTCCCTGAGGAGGAGCGCACAGGAAATAAATCACTCAAACCAATG
CGTAGTATGTTGACAGCAGCAGGAAAAAACATAACCTTTGTCTAGTGGAGTTTGAGACATGATGCTGCCC
TGTAGCTTCCATCAGTTGGATCAACGGGGCACAAAGAAATCATG
>37064
TGCAGGAAGTCGGTGAGCTCCATTGGCTTCACCTGAGGGACAGTTTATAATTTCAGAAATGATGTAAATG
AACATTTCATTTCAAACAATCAATGCGAGACCCAGTCAATATACATTTAAAATGGTGGACAGCAAATACA
TTTTCACACACATGAATATGTCTATGCGGACATCTGGCACAGGCTGTGGTCACATTTCTGCTCCACATGN
NNNNNNNNNNNNNNNNNNNNNNNNNNNNNNNNNNNNNNNNNNNNNNNNNNNNNNNNNNNNNNNNNNNNNN
NNNNNNNNNNNNNNNNNNNNNNNNNNNNNNNNNNNNNNNNNNNNNNNNNNNNNNNNNNNNNNNNNNNNNN
NNNNNNNNNNNNNNNNNNNNNNNNNNNNNNNNNNNNNNNNNNNNNNNNNNNNNNNNNNNNNNNNNNNNNN
NNNNNNNNNNNNNNNNNNNNNNNNNNNNNNNNNTTCTGGCTCTTCAATTCTCAGGTTACTAGCCCACTGG
GAAACACTTTCTATAAGACAAAGTAATTATTATTTTTTTACCTCTAATAGAGGAAGCCACAGCTCAGATG
AGACGCTCAGGGACTGAAAACTTTTGTCGCCGACATGGCGAAGGCTGTCCAGAACCAGAGCGCTGGCCCC
AAAGATTTCACAGGTCCTGCACAGACCTGGAACAACAGCAAAGAAACAAACATG
>37068
TGCAGGTACAGGTAGTTGGTGAGGATCCACAGCAGGCCAAAGGGAGCTACCTTGGTGAAAAACACCTTGG
GTGTCAGCCCGTCGTCCCCGAAAAACCGGCAGCACTCCCTGTGCAGAGACACAACGCAGAGAACAGTGAT
AGCATNNNNNNNNNNNNNNNNNNNNNNNNNTAAGAGTTGATAAATATTATGTCTGCGAGTTGAATATAAA
CAGCTTTTAACAAATGATACCAGGGAGACTAGACACAGCAGAGTGTTTCAAGTAATTCCCATATTAACTG
TTAACATCTGAATAAACATTGTATCGCAGGGCATGTGGGACCAACTGTACTCTAATGGATGACTTAGTAT
TCACAAATACAATTAGATCTATTGCAAGGCATGAAATATTTCTGAGCTTAAGTTAAACTGTCTCCATTAA
TGAAAATCAACTATATATCTACATG
>37185
TGCAGGGTTTGTCAAATGAGGACATAAATATTCTCCCAATGTTACAAGTAGACATAACCAGTACTGTACT
ATCATCTTTCTATGTGTAGGTGTTCTGATGACAGTAAATGTGAGATTAACTTAGTGAACCTATCGTGTTT
GTTTNNNNNNNNNNNNNNNNNNNNNNNNNNNNNNNNNNNNNNNNNNNNNNNNNNNNNNNNNNNNNNNNNN
NNNNNNNNNNNNNNNNNNNNNNNNNNNNNNNNNNNNNNNNNNNNNNNNNNNNNNNNGTACCAGATGCAGA
CCCATCGGAGCTGATTTACAGGCAGAGATTACAGTACAAAAAGAATTTACTCAGACTAAAGGCCTTGAAT
GATTTTATTCAGGTGTGCAGACAGCATTCATACAGATATGGGATACAGTGAATAATACATGAGGGCTGCA
CCGCAGTTAAACCACATACGTTTATTTAGCTCTGTTTACATGTTTTTTGATATTGGCATTGATTCAGTAG
TTATCTTTTTAGAGGCATCTGCATG
>37293
TGCAGGTGGAAACATTTGCACATACTACGACCAGAGGCTCTCTTTACACATTTCCTTCATCCCATCTGAT
TCCTCTACTCTTGGGAGAATCAGACAAGAACCAATTCTTTTGATACTTTGGCCAGTGCCCCGTTTACGAA
CGGCATGGCAAGAGGAAACTGGCACTATCTGATGTCCTCTAACGTGTACAAATGTAACTGTCACAAGCTG
CTGAATGAGACTTCTATAGAAGTCTAATTTGTAAGAGATCCTGTGCTGTCTAACCAGGTCACTCTGTTAC
TCCATAGGCTCTTATTAATGCAGAGGTGAGTCTTCAAGGCCATGNNNNNNNNNNNNNNNNNNNNNNNNNG
GTTTTGCCTTTGCTCATAAAACTTTTATTTTAAAGCTTAACCGCAGATTTAGTTATGCTTTATATATATG
TTTATACTTGTGCTCAAATGTTCTTATTGACTAAATGATGGCGTTATCCTTAATAGAAATTAGTGCTCAA
TAACTGTACTAACATCCAAACTAAAACTACACCATGTTACTAAAATATTTTGTTGATACAGCTACAACAT
TTGAGTTTAGTCACACTTCAATTAAATACTGAAAACAGTGAAACTGTAATTTCTTTTAAGGGTACATAAA
TCTATTTAATACAATGCATG
>37420
TGCAGGTCTAATCAGCCCCATTCATTGGAAACACCCGTGTAGGTCTGCAAGCCTTAATGCTATTGATCAA
AGTTCATCTATTCAACCTCTGGCTTCTGCAACATTGTGCAATGTTTAAAATATATGAAATATACATTTTC
ACAGAAACAGAATCAAATGTCTTTTTCTTAAGCTCCCTAGAACAATACAAAACTAATTTTATAACAATGA
ATACACAAGTGAAAATTGGAAATTGAAGATTGGTCAGTTTACAGAATGGAGGTCATGGCCTCTTTAGCAA
ACGCTTCAATCATATCACCACAGTGTGGCTGATTAGGGTCATAAATCTTGAATAATGAGGCTACTAATGT
CTTATTATTGCACCAAATATCAGGTCTCTATCATGGACCATCTCACATG
>37434
TGCAGGGCCTTTATGGCCTCTGCGTTGATTATACCCAGAAAGTCATTCTCTTCCAGGGGTACTCCCTCTT
CCTCTTCGATGTCAGAGTTGTCTGCAGGACCGTCCAGCTGAACGATGTCTGACAGTTCACTGTAGTTGTA
GTCCANNNNNNNNNNNNNNNNNNNNNNNNNNNNNNNNNNNNNNNNNNNNNNNNNNNNNNNNNNNNNNNNN
NNNNNNNNNNNNNNNNNNNNNNNACTGAATGGTTAGTTTGTATAATAGAAACATTAAATAGAAACATAAA
TAGAAAACATTTATTTCAGATTAATCCAATTTAGGACTGAACTTCTATAAAGTTAACAACAGTAGGCCGA
GATATCTTGACTTTTAGTCCCTCACATGAG
>37438
TGCAGGTCAGAATATCCACAGTTTTCAAAGGCTCAAGGTAAGTGTTATCAAGATATGCTGTGCATCACCT
CTCTGACCTCATATGGCTCTTTACATCAGATGCACATTTTAAAAGCAATTAAAATTCTTCTTAAATGTAT
CCATTNNNNNNNNNNNNNNNNNNNNNNNNNNNNNGATCAGGGTCACAGGGGGCTGGAGTCTATCCTAGCT
GACTTAGGGCAAGAGGTGGGGTACACCCTGGAAAAGTTGCCACTTCATCACCGGGCACATTCACACCTAC
GGGCAATTTAGAGTCACCAGTTAACCTATTAACAACATG
>37445
TGCAGGAGGCCAACGGGGAGAGGAGAGGAGCGGACAGTGAGCTTGTGGGAGGAGGGCTGAGCAGAGGTTG
GGGGAAGTGAAAGAAAGGGCAGCAGTATTTAGGAAGAAGTGGGGAAACTATATAACAAGGCAGTTTGTAA
TATTANNNNNNNNNNNNNNNNNNNNNNNNNNNNNNNNNNNNNNNNNNNNNNNNNTAAAGAAAAAATAATT
TATTTAATAAATAATTTATAGGCCAATTTAAAAGATGAAACTGATTTTGTTATGCTGAAGTCTTCAAACT
CTTCCCTCCAAAACCTGGAGGCACAAATGGCAAAAACCCAATAATAATAAAAATTCATGTATAAACATAA
AGCTCTGTTTATACATGNNNNNNNNNNNNNNNNNNNNNNNNNNNNNNNNNNNNNNNNNNNNNNNNNNNNN
NNNNNNNNNNNNNNNNNGAACATTTACAAAGGAAAAATAGAGGCAACACTTTAAACTTTCTCAGAATACA
GAATATGCATCGACTCACTCAGGCCAAGCTTCTCAATTCTTCACACCCTGTCCCTAAAGAGAGACTGTCG
TAACTCCACTAAAATATCATG
>37542
TGCAGGCAACCACATTTTTAGCTCATTTATCCAGCCTGCGCCTTGTCAGCCTTGCTTCTCTTCATAGCAC
AGCTGCCTGTATGCACACTTTTATGTACAGAAAGCTGCTAATCCATGGGCTTTTTGTCATGGCATGGGCA
ATTTANNNNNNNNNNNNNNNNNNNNNNNNNNNNNNNNNNNNNNNNNNNNNNNNNNNNNNNNNNNNNNNNN
NNNNNNNNNNNNNNNNNNNNNNNNNNNNNNNNNNNNNNNNNNNNNNNNNNNNNNNNNNNNNNNNNNNNNN
NNNNNNNNNNNNNNNNNNNNNNNNNNNNNNNNNNNNNNNNNNNNNNNNNNNNNNNNNNNNNNNNNNNNNN
NNNNNNNNNNNNNNNNNNNNNNNNNNNNNNNNNNNNNNNNNNNNNNNNNNNNNNNNNNNNNNNNNNNNNN
NNNNNNNNNNNNNNNNNNNNNNNNNNNNNNNNNNNNNNNNNNNNNNNNNNNNNNNNNGCCCCGTACCATC
CCCAGCCTGGAACCACACATCATAAATGCTGTTGACACTGCGTCTAGCCTGTGGCAGACTGGACAGTTGC
ACACTTATATTTTATAGGCAGATATCCTTACATTTTATACAGACCTATTTCTTCAGACATGACATG
>37571
TGCAGGGGGAGACAGGGAAAACGCAAAAACAGGGAATGTTGAACAAAAGCTTTCACTAACGTCATTACAG
CTTGGTTATCATACGCAAACAGACTGAAGACTGAAGTGGGGGTCACAGCGAGGAAGCCCTCTGAGCTGTC
AGATANNNNNNNNNNNNNNNNNNNNNNNNNNNNNNNNNNNNNNNNNNNNNNNNCCTGAGCGGCAAGACTG
AGTCACAGCTTCATAATAATGACTTCCAGAGTATTCACAGCTGGTTGTTCTCCATCTCTCCAGCTGCAGT
TATTACTGGACTCAGGTGTAGACAATGGTGATTAAGAGGAAGCAAAAGCAGTTCATG
>37611
TGCAGGAGTTCAGAGTTAATATTCTTTTAGAAATTAGTATTTTATTATAATTAGAATAAATACTATTATT
CATATTTATTCTAATAGTCCTATAGCTACTAATATTCCTAACACAACATATTAATAATATAAAATAATAT
TCATNNNNNNNNNNNNNNNNNNNNNNNNNNNNNNNNNNNNNNNNNNNNNNNNNNNNNNNNNNNNNNNNNN
NNNNNNNNNNNNNNNNNNNNNNNNNNNNNNNNNNNNNNNNNNNNNNNNNNNNNNNNNNNNNATTAACAAA
AATAATTAAATATATATTAAGAAATTAGTGCCAGCATAAGAAAAAATATGTTTAGTGGACAAATTAATAA
TTTTCTGTCACTACACTAAATATCCCAGATATTCGCCCATAATGAACTTCTGTTTTCTGAGCATGTCTGT
ATTGCTCAGTGGTGAATTTACACTCCTTGTTGTATATTTTGGCGTTTAATCTGGTTTGTAATATTTCTGT
GAGAACGTCTACCCAAAAAATTATTGCAATTTTTTTGTCATTTCTGTTTGTGTGTGTGCCACATG
>37620
TGCAGGGCTTTCCATCAGGAGGGAGGAGGAGGCCCCCCTACGCAGCGCTCACTGGGATGCTGTTTAAAAT
ACACATTTTAGATTTGCTAGTATAGTCTGAAATGCAACTAAAATGATCCACTAAATAAATTGTTTTTGTT
TTTAAANNNNNNNNNNNNNNNNNNNNNNNNNNNNNNNNNNNNNNNNNNNNNNNNNNNNNNNNNNNNNNNN
NAAAATTTACTACCTGACAGTTAGTTAAACCTTTTTTTTTAAACAGGAAGTCTCATAGATGTCTCTATTT
AAAGATACAGATAAACATAAACAGCAAAAAAGCCAAGTGGCGTGTGGAGGTAAACAGGGAGCTGCACGTC
CTCCATGGAGCAGGCTGATGCAGCATTGGGTTGACACATGNNNNNNNNNGAGTCACTGCTAGCTGACCGT
CCTCTGTGTGTGTGTGTGTGTGTGTGTGTGTGTGTGTGTGTGTGTGTGTGTGTGTGTGTGTGTGTGTGTG
TGTGTGTGTGTGGGTGGGTGTGTATCTGTGGCAGCAGATCAATAGAGCGCTCATCAAGTATCATG
>37699
TGCAGGCCTGGAGGAAGAGGCGGCAGATAAATGGATGGATGGACAAACGGATGACAAATGGCTGAGCAAG
GACTGGGAGCAAAGCCAGGCAAAAAGAGATGTGGGAAGCAGATCTGGCTGGCCGAGTGTTAACAGCTCTG
AGAGACAGTGAGAGACAGAGGATAAAAGTGACAACAGTTGAGTCTAAAGGGGAGTAATTAGGAGGAAAGA
GTCAGAGCATGAGAGATGGGAAAGGGCAAATGTGGGTGTACCTTTATCTATGGAGGCTCCAGCCATGNNN
NNNNNNNNNNNNNNNNNNNNNNNNNNNNNNNNNNNNNNNNNNNNNNNNNNNNNNNNNNNNNNNNNNNCAA
ACGTGATGCCCTGCACAAGATGGGAAAATACACGTTTGGGTGAGAAAGCCTGTGACAAATCAGGAACAAA
TCATTCCTGCAGTTTTACCTGAGCCACTTGAACACTGCAATCTTGTGAAAAATAAGCTAAATATTGTCAT
GACAGGCGCTGCAACTACACCAATGCCATTTTGGGAGCAACTCAGTCAGTGTGACGCAAATGTCAAGACA
GTCAGTGGATGAACGGTGTGCCACAGAGGGGAAAAGACACACATG
>37704
TGCAGGGGCTGCCTTAGTTGGTTTTGCAACAGCTTCTTCATCGTCGCTGCTCGACTCTTCGCTGCTGGAG
CTCTCTGGACTGGTTTTCGCTTTCTTGGCTGATGGACCGTTTGTAGCTTCAGCTTTGTTGGAGGGAGCTT
[truncated: 2,802,548 more chars]
