# Supplementary material for: Linkage mapping, comparative genome analysis, and QTL detection for growth in a non-model teleost, the meagre Argyrosomus regius, using ddRAD sequencing
Source: Sci Rep. 2022 Mar 29;12:5301. doi: 10.1038/s41598-022-09289-4 (PMC8964699; doi:10.1038/s41598-022-09289-4)
Supplement: Supplementary file 1 — Supplementary Information 1. [file 41598_2022_9289_MOESM1_ESM.zip › Supplementary Data/file_1/meagre_Linkage_map_r70.xlsx]

## Sheet: Sheet1
Marker_Name	Genetic Distance cM	LG
123558	0	1
103946	3.245	1
159799	7.895	1
159858	8.915	1
103510	9.072	1
103556	10.144	1
159956	10.163	1
159865	10.218	1
123511	10.387	1
159699	10.387	1
159813	10.387	1
159847	10.387	1
160005	10.388	1
159944	10.388	1
159842	10.388	1
159946	10.389	1
80503	11.204	1
103860	11.259	1
159720	12.029	1
103584	13.681	1
158416	15.526	1
81502	15.561	1
112625	15.561	1
159831	15.561	1
158368	15.561	1
158394	15.561	1
158475	16.484	1
159921	16.492	1
103756	16.504	1
103763	16.506	1
103875	16.534	1
158457	16.578	1
99414	18.774	1
24034	18.798	1
24077	19.5	1
80660	19.502	1
194752	19.502	1
24078	19.503	1
24106	19.503	1
99313	19.516	1
99312	19.529	1
99329	20.039	1
24116	20.339	1
99401	20.436	1
99384	20.517	1
99400	22.432	1
80530	23.498	1
80525	23.508	1
103702	23.922	1
80643	24.587	1
103684	24.63	1
103359	26.838	1
86471	27.122	1
103300	27.149	1
102443	27.404	1
103434	28.009	1
102432	29.573	1
103365	29.751	1
103171	31.257	1
103290	31.267	1
103065	31.273	1
102902	32.376	1
102877	32.547	1
102200	33.969	1
102614	34.186	1
102209	34.281	1
102320	34.281	1
102762	34.282	1
102060	34.756	1
101881	36.373	1
102413	36.432	1
102893	36.445	1
273977	37.643	1
101906	37.795	1
101260	38.888	1
101824	39.395	1
101286	40.119	1
101315	40.133	1
101316	41.027	1
101182	41.181	1
101515	41.363	1
272028	41.497	1
101489	41.729	1
101063	41.759	1
101115	41.842	1
101278	42.341	1
102556	42.341	1
101323	42.347	1
274442	43.31	1
100993	43.691	1
102533	43.729	1
100992	43.729	1
274415	43.736	1
274466	43.974	1
274441	44.054	1
274469	44.464	1
274407	46.153	1
274212	46.235	1
274305	46.261	1
273556	46.618	1
274213	46.71	1
273341	48.082	1
274181	48.139	1
274152	48.198	1
273804	48.211	1
274149	48.212	1
273760	48.217	1
111253	48.217	1
273923	48.226	1
273648	49.809	1
273686	50.535	1
273665	50.587	1
273458	51.359	1
273570	52.062	1
273546	52.746	1
273569	53.462	1
273320	53.931	1
272952	55.281	1
273347	55.436	1
272963	55.878	1
272802	57.822	1
272592	58.525	1
272858	58.82	1
272772	58.831	1
271238	60.076	1
271219	60.134	1
272478	60.198	1
272340	60.469	1
271727	61.077	1
271652	61.802	1
272160	61.802	1
271041	63.213	1
271251	63.217	1
271540	63.221	1
273121	63.518	1
270003	64.079	1
270642	65.324	1
273178	65.36	1
271612	65.887	1
272971	65.887	1
270731	66.019	1
271117	66.036	1
270993	66.037	1
68088	66.037	1
270824	66.037	1
271565	66.037	1
270776	67.095	1
270531	67.095	1
272853	67.242	1
269546	69.104	1
269152	69.226	1
269859	69.319	1
269963	70.734	1
111228	70.772	1
269914	70.791	1
68602	70.831	1
269707	70.853	1
271040	70.853	1
68271	70.857	1
270692	70.929	1
270581	72.092	1
271044	72.549	1
271107	72.81	1
270379	72.812	1
269000	73.213	1
270730	73.288	1
272477	73.382	1
270680	73.487	1
181625	73.806	1
69368	73.806	1
270969	73.807	1
272803	73.808	1
135120	73.809	1
271664	73.839	1
271695	74.806	1
111381	75.692	1
68089	75.699	1
68265	75.714	1
111484	75.734	1
68494	75.735	1
68073	75.737	1
24050	75.738	1
69965	75.739	1
270241	75.739	1
269200	75.74	1
111200	75.741	1
181571	75.742	1
111489	75.805	1
181782	75.878	1
69730	75.938	1
268950	75.992	1
69994	75.992	1
111488	75.992	1
181558	75.992	1
68651	75.995	1
68266	75.998	1
33677	75.999	1
68072	76	1
68519	76.002	1
272964	76.002	1
69749	76.002	1
68264	76.002	1
70810	76.002	1
68441	76.002	1
68435	76.002	1
111530	76.002	1
103608	76.002	1
68453	76.002	1
68243	76.002	1
181629	76.002	1
69108	77.095	1
69494	77.391	1
69436	77.391	1
69369	77.391	1
181718	77.391	1
111195	77.391	1
111213	77.391	1
69105	77.391	1
69838	77.391	1
69042	77.391	1
68749	77.391	1
68959	77.391	1
68504	77.392	1
69011	77.392	1
69437	77.725	1
69837	77.726	1
69411	77.826	1
68272	78.008	1
69210	78.479	1
111386	84.794	1
111511	88.83	1
181449	93.239	1
158474	122.881	1
309669	155.686	1
309710	156.142	1
310288	156.142	1
310382	156.32	1
309283	156.32	1
310815	156.321	1
309535	156.325	1
312044	156.954	1
309838	156.982	1
309786	156.983	1
311521	156.983	1
310223	158.063	1
309914	158.374	1
309369	158.709	1
310065	159.182	1
310660	159.665	1
310798	159.984	1
310771	160.253	1
311180	163.412	1
310816	163.443	1
311291	163.444	1
310826	163.444	1
310718	163.444	1
311119	163.444	1
310095	163.444	1
310512	163.444	1
310134	163.473	1
310875	163.501	1
309753	163.528	1
310564	163.528	1
45163	163.591	1
310719	163.633	1
311485	163.695	1
309856	163.695	1
311321	163.695	1
310635	163.915	1
311406	164.263	1
309301	164.924	1
312060	165.379	1
44916	165.39	1
312099	165.395	1
310568	165.401	1
310179	165.601	1
312108	168.573	1
312432	168.84	1
45267	169.782	1
312433	169.786	1
312159	169.786	1
45317	169.797	1
45142	171.305	1
44969	172.209	1
44462	174.199	1
44780	175.494	1
27089	176.428	1
44632	176.428	1
44329	177.151	1
44821	177.174	1
310289	177.292	1
27187	177.873	1
27304	177.908	1
27428	177.916	1
44840	177.986	1
27116	177.997	1
27085	178.122	1
27198	179.249	1
27387	179.288	1
27012	181.256	1
26848	182.743	1
26609	184.434	1
26144	185.138	1
26668	185.149	1
26082	187.114	1
26524	187.114	1
25820	187.114	1
26294	187.115	1
26694	187.115	1
26131	187.115	1
26424	187.122	1
26332	187.762	1
27045	187.762	1
26024	188.287	1
25651	189.248	1
25807	189.27	1
25362	190.473	1
25819	190.486	1
25480	190.49	1
25526	190.491	1
25117	191.707	1
25508	191.889	1
24895	192.546	1
25252	192.557	1
308464	192.58	1
25325	192.801	1
24826	194.419	1
308179	194.438	1
308241	194.56	1
24894	194.561	1
24963	194.561	1
308131	194.82	1
308236	195.052	1
24908	195.835	1
308434	196.151	1
308235	196.185	1
308871	197.81	1
309088	198.23	1
191732	198.5	1
24999	198.503	1
309102	199.174	1
308925	199.174	1
308926	199.178	1
191686	201.647	1
308277	201.674	1
308439	202.127	1
192170	202.249	1
191580	204.301	1
191696	204.325	1
191988	205.658	1
192020	206.128	1
192124	207.328	1
89866	207.402	1
192112	207.405	1
192143	207.405	1
192121	207.406	1
89650	207.792	1
191989	208.589	1
195556	209.314	1
89727	209.322	1
89884	210.354	1
89899	213.163	1
192402	213.429	1
192767	214.568	1
61886	214.568	1
192501	214.568	1
192541	214.568	1
192443	214.57	1
308820	214.573	1
90348	214.96	1
194654	215.832	1
194735	216.3	1
194989	216.302	1
195499	216.302	1
90375	216.699	1
113827	216.699	1
195472	216.699	1
194660	216.699	1
191445	216.699	1
195173	216.699	1
136622	216.699	1
194457	216.699	1
89980	216.699	1
194508	216.699	1
90026	216.699	1
195557	217.349	1
194434	217.35	1
136497	217.35	1
90200	217.353	1
194510	218.208	1
192663	218.405	1
194125	218.405	1
192455	218.633	1
194796	219.753	1
194916	219.822	1
192428	222.415	1
255255	0	2
107104	1.015	2
196721	1.606	2
106732	2.482	2
255010	2.689	2
254930	3.433	2
106769	4.372	2
106684	4.44	2
255059	4.555	2
255653	4.931	2
254888	5.337	2
255157	5.337	2
161907	5.337	2
106648	5.339	2
106508	5.339	2
106890	5.339	2
254875	5.344	2
254724	6.128	2
255455	6.144	2
162156	6.158	2
106888	6.415	2
107433	6.415	2
107242	6.56	2
107678	7.165	2
107575	7.98	2
107629	8.333	2
255112	8.923	2
106632	8.923	2
106814	8.923	2
107482	9.478	2
107440	9.772	2
161870	9.794	2
106635	10.184	2
107588	10.5	2
107110	10.511	2
255068	10.529	2
107401	10.535	2
161869	10.535	2
107721	10.547	2
106685	10.553	2
254931	10.559	2
204100	10.571	2
107107	10.583	2
106480	10.601	2
207757	10.654	2
107576	10.659	2
107601	10.659	2
161897	10.974	2
207568	11.052	2
13733	11.267	2
107227	11.281	2
106346	12.155	2
255027	12.665	2
106551	12.666	2
207756	12.696	2
207997	14.546	2
107312	15.372	2
257170	15.423	2
255289	15.427	2
13779	15.427	2
106705	15.427	2
106850	15.427	2
106992	15.427	2
106611	15.427	2
106536	15.427	2
106394	15.427	2
107181	15.427	2
107262	15.578	2
107261	15.736	2
255150	16.871	2
255347	19.444	2
255418	22.093	2
255468	22.103	2
256854	22.109	2
107036	22.109	2
255469	22.109	2
255857	22.109	2
255442	22.128	2
258077	29.054	2
255422	29.085	2
256909	29.892	2
257078	29.892	2
257655	30.09	2
258263	30.339	2
74859	30.732	2
256316	32.433	2
256418	32.433	2
256696	32.433	2
255994	32.529	2
256839	32.555	2
257324	32.79	2
258081	33.038	2
258203	33.153	2
28287	33.208	2
257857	33.216	2
256700	33.22	2
258082	33.224	2
258310	33.228	2
258149	33.239	2
257656	33.247	2
259046	40.673	2
28840	40.673	2
28568	40.673	2
28757	40.673	2
28727	40.673	2
258447	40.674	2
258448	40.674	2
259049	40.679	2
259063	41.638	2
28514	42.484	2
28869	42.484	2
74731	42.73	2
208220	42.73	2
258947	42.73	2
28756	44.021	2
28656	44.032	2
258470	44.041	2
257479	44.051	2
28537	44.871	2
28513	44.871	2
114251	46.972	2
74576	46.974	2
21049	47.252	2
208248	47.252	2
74848	47.253	2
206964	47.324	2
74287	47.446	2
258904	47.453	2
28350	47.467	2
258646	47.467	2
258858	47.869	2
28322	47.869	2
28321	47.994	2
207998	49.174	2
74587	49.375	2
74418	49.375	2
28591	49.375	2
74471	49.375	2
28351	49.375	2
74809	49.702	2
74371	49.886	2
21146	49.886	2
74357	49.889	2
208233	50.989	2
208029	51.36	2
207899	51.36	2
207206	52.651	2
207882	52.652	2
258575	52.653	2
74625	52.653	2
208359	52.657	2
207436	52.664	2
21157	52.712	2
207426	54.069	2
207055	55.346	2
208340	55.449	2
207054	55.667	2
207940	55.752	2
206658	55.95	2
206044	55.95	2
206771	56.117	2
204999	57.892	2
203694	57.892	2
206146	57.892	2
206145	59.837	2
205790	60.004	2
206054	60.109	2
204324	60.223	2
205972	60.23	2
206136	60.245	2
205973	60.246	2
205534	60.246	2
206478	60.246	2
207774	60.246	2
205847	60.246	2
206133	60.246	2
205988	60.246	2
205763	62.211	2
204310	62.212	2
205706	62.212	2
205702	62.338	2
206983	62.495	2
205480	62.967	2
207156	63.017	2
207081	63.067	2
205172	63.217	2
205202	63.444	2
203220	63.515	2
205289	63.821	2
206672	63.931	2
203179	64.015	2
205367	64.085	2
205126	64.259	2
205169	64.693	2
203962	64.822	2
205558	65.008	2
204993	65.182	2
204945	66.366	2
204118	67.286	2
204335	67.286	2
203666	67.715	2
203755	67.715	2
78876	67.756	2
204174	67.871	2
204361	68.155	2
78835	68.179	2
204386	68.185	2
205913	68.595	2
16100	69.124	2
202968	69.209	2
203679	69.217	2
203665	69.217	2
203898	69.218	2
74009	69.223	2
203434	70.674	2
205333	71.216	2
206406	74.044	2
205227	82.417	2
162905	0	3
162900	3.883	3
164190	5.389	3
164011	7.297	3
163388	9.068	3
162408	10.875	3
162916	11.37	3
162676	11.37	3
163249	11.655	3
162352	11.666	3
162845	11.696	3
165425	11.709	3
168253	11.726	3
165602	11.745	3
163340	12.808	3
162632	12.808	3
162795	12.809	3
163172	12.809	3
162555	12.809	3
165955	12.809	3
162436	12.81	3
163471	13.925	3
163933	15.043	3
167453	15.047	3
163869	15.05	3
164326	15.051	3
163699	15.053	3
163865	15.054	3
164391	15.41	3
164202	15.501	3
165461	15.657	3
166980	16.148	3
165176	16.315	3
164074	16.519	3
162351	16.657	3
164801	16.791	3
164686	16.973	3
164093	16.977	3
164239	17.544	3
163492	17.547	3
165114	17.556	3
166864	17.626	3
164896	17.678	3
164372	17.951	3
164240	17.966	3
165963	18.645	3
164777	18.651	3
166111	18.651	3
165132	18.651	3
167027	18.651	3
166077	18.651	3
165714	18.651	3
163886	18.651	3
163842	18.651	3
164909	18.651	3
166357	18.651	3
162797	18.814	3
164201	19.098	3
165126	20.542	3
165199	20.542	3
165474	20.868	3
166687	21.004	3
164106	21.005	3
165646	21.496	3
162556	21.497	3
165453	21.498	3
165678	21.5	3
166416	22.683	3
162456	23.334	3
166657	24.228	3
170136	24.493	3
166685	24.85	3
166223	24.864	3
166797	24.93	3
163138	24.995	3
165372	25.032	3
164975	25.364	3
162930	25.433	3
166924	25.737	3
167297	27.872	3
163084	27.881	3
163780	28.196	3
167375	28.333	3
168129	28.671	3
167361	28.755	3
162687	28.755	3
163377	28.755	3
164220	28.755	3
166768	28.755	3
167520	28.755	3
167544	29.354	3
169213	29.354	3
167092	29.354	3
167064	29.354	3
167347	30.222	3
167063	30.233	3
167395	30.254	3
167789	31.182	3
167362	31.399	3
168089	31.48	3
167871	31.481	3
167870	31.481	3
169237	31.482	3
167545	31.483	3
167579	31.49	3
168070	32.828	3
168317	34.827	3
169131	35.008	3
168330	35.186	3
169376	35.606	3
167515	35.61	3
168497	35.61	3
168162	35.622	3
168526	37.286	3
168967	38.503	3
169386	38.503	3
316155	38.571	3
168776	38.776	3
169286	39.083	3
168826	39.095	3
169528	40.663	3
169475	40.664	3
169537	40.664	3
169846	42.055	3
169144	42.057	3
168474	42.058	3
168714	42.064	3
170128	42.159	3
169904	42.819	3
169905	42.839	3
169733	43.461	3
170143	44.004	3
170176	44.214	3
170375	44.351	3
169938	44.351	3
170315	44.351	3
170297	44.351	3
170298	44.576	3
168088	44.6	3
169943	44.687	3
170722	46.454	3
170575	46.469	3
170576	46.47	3
170405	46.635	3
170346	46.649	3
169808	48.614	3
170841	49.935	3
171103	50.386	3
171563	50.416	3
171204	50.433	3
171131	50.434	3
171123	51.083	3
171435	54.48	3
171535	56.105	3
172130	56.626	3
171568	56.835	3
134151	57.045	3
171854	57.245	3
171630	57.548	3
171221	57.938	3
171798	58.409	3
172096	60.363	3
172282	60.69	3
171222	60.69	3
172300	60.728	3
172675	63.991	3
172674	64.302	3
134681	65.611	3
172574	66.097	3
172723	66.23	3
134289	66.345	3
172932	66.591	3
172009	66.592	3
311902	66.595	3
172994	66.599	3
134579	67.847	3
134697	68.337	3
171812	68.468	3
172725	68.628	3
134426	68.969	3
170949	69.219	3
134341	69.436	3
134871	69.582	3
134786	70.673	3
161015	71.308	3
94299	71.31	3
161129	71.334	3
134110	71.38	3
135024	71.38	3
171811	71.38	3
172665	71.38	3
171562	71.38	3
171752	71.38	3
172664	71.38	3
134574	71.38	3
134507	71.38	3
134575	71.38	3
94154	71.38	3
134088	71.38	3
93188	71.38	3
48366	71.38	3
134612	71.38	3
134391	71.661	3
94161	72.311	3
133945	72.312	3
94220	72.312	3
160937	72.312	3
161247	72.434	3
94247	72.644	3
161045	72.644	3
94061	73.388	3
93907	73.388	3
161046	73.388	3
93580	73.985	3
93393	73.985	3
93896	73.985	3
93978	73.985	3
94014	74.001	3
94188	74.024	3
94116	74.594	3
93423	82.003	3
24363	0	4
24420	2.644	4
24447	2.757	4
24468	2.917	4
313751	2.917	4
24448	2.917	4
313280	3.294	4
313170	3.461	4
24452	3.742	4
313497	3.742	4
160451	3.743	4
24238	3.743	4
313201	4.957	4
24325	4.957	4
24461	4.957	4
313458	4.957	4
24360	4.957	4
313732	4.957	4
312955	4.957	4
24264	4.957	4
312831	4.957	4
24355	4.958	4
24451	4.961	4
313195	4.961	4
312983	5.163	4
313240	5.494	4
313291	5.494	4
24240	5.579	4
313381	5.941	4
313353	6.591	4
313903	7.421	4
313854	7.427	4
182408	7.428	4
313853	7.429	4
313619	7.429	4
182503	7.429	4
182530	7.429	4
313574	7.43	4
313839	7.431	4
313459	7.433	4
313859	7.858	4
182474	9.609	4
182449	9.609	4
313478	9.843	4
313498	10.062	4
312995	10.404	4
182321	11.198	4
160326	11.198	4
160336	11.198	4
313745	11.198	4
182130	11.198	4
182246	11.643	4
313861	12.391	4
160165	12.797	4
160079	12.948	4
181991	12.948	4
313676	12.948	4
182044	12.948	4
160315	12.948	4
181992	12.948	4
182201	12.948	4
181983	13.221	4
160074	13.568	4
313011	13.668	4
160316	15.456	4
22244	15.456	4
160367	15.478	4
160268	15.868	4
160502	17.581	4
22216	20.667	4
22232	21.112	4
182188	21.364	4
22470	22.006	4
22387	22.316	4
22178	23.036	4
22410	23.247	4
160524	23.49	4
22369	24.266	4
22328	24.474	4
22668	26.631	4
23287	26.663	4
22990	26.663	4
22679	26.663	4
23216	27.084	4
23289	27.084	4
23093	27.121	4
23357	28.099	4
22806	28.613	4
298606	29.542	4
299076	30.937	4
23700	31.847	4
23356	31.852	4
182717	31.904	4
23483	31.91	4
22623	32.191	4
299104	32.367	4
298826	34.554	4
298726	37.593	4
298557	37.736	4
298502	37.894	4
298977	38.074	4
109199	38.074	4
23052	38.074	4
109773	38.074	4
22260	38.074	4
22257	38.074	4
297988	38.525	4
298028	38.525	4
297898	38.525	4
23562	38.525	4
298773	38.526	4
23720	39.24	4
298417	39.893	4
22941	39.997	4
298479	40.337	4
298367	41.281	4
297979	41.281	4
298424	41.281	4
28143	41.281	4
27693	41.281	4
298265	41.281	4
298027	41.281	4
23329	41.281	4
298008	41.88	4
297899	43.419	4
297846	43.528	4
297994	43.665	4
297903	44.349	4
28231	44.356	4
27854	45.035	4
297870	45.037	4
65432	46.076	4
27565	46.211	4
111022	46.789	4
111037	46.789	4
110995	46.789	4
111060	47.488	4
27638	47.515	4
298439	47.593	4
110133	48.746	4
110599	49.438	4
110475	50.123	4
110496	50.13	4
110935	50.284	4
110323	50.413	4
108536	50.413	4
109107	50.413	4
110828	50.413	4
110408	50.413	4
110132	51.727	4
108869	52.176	4
109989	52.568	4
109161	52.568	4
109204	53.918	4
109449	53.921	4
109433	53.922	4
108762	56.451	4
108601	56.482	4
109049	56.485	4
65649	56.994	4
108248	56.995	4
65640	56.995	4
108311	56.995	4
66008	56.995	4
108765	57.037	4
108608	57.116	4
66006	57.828	4
108357	57.861	4
108356	57.861	4
65996	57.861	4
115743	58.284	4
66201	58.284	4
115683	58.395	4
115352	58.666	4
65997	58.708	4
115294	58.98	4
288816	59.277	4
65599	59.278	4
65953	59.279	4
65730	59.283	4
109467	59.284	4
115077	59.287	4
108749	59.293	4
183306	59.298	4
108701	59.298	4
109793	59.459	4
115257	60.135	4
108877	60.5	4
66133	61.159	4
66132	61.161	4
115353	61.161	4
108332	61.568	4
112512	61.568	4
114916	61.569	4
115542	61.569	4
115834	61.572	4
183283	63.618	4
183303	63.67	4
112545	63.67	4
109030	64.119	4
183282	64.901	4
65742	64.901	4
109019	64.901	4
115088	65.024	4
113917	65.065	4
115718	66.169	4
115816	69.388	4
115717	71.361	4
242456	0	5
247683	2.838	5
91450	4.993	5
243179	5	5
244890	5.671	5
246268	5.708	5
92066	5.724	5
244963	5.736	5
245670	5.793	5
242212	5.912	5
242345	5.974	5
242935	6.026	5
92013	6.231	5
245669	6.377	5
244338	6.776	5
243016	8.235	5
246474	8.612	5
249851	8.659	5
242791	8.707	5
243906	9.319	5
246086	9.319	5
245351	9.32	5
243349	9.321	5
244447	9.321	5
242562	9.321	5
91366	9.321	5
246840	9.422	5
244229	9.645	5
243997	9.892	5
243317	9.893	5
249947	9.893	5
243254	9.893	5
182769	9.894	5
245106	9.894	5
244183	9.894	5
243711	9.894	5
242348	9.894	5
91560	9.894	5
245855	9.894	5
242685	9.895	5
244044	10.196	5
243375	10.197	5
243955	10.197	5
244230	10.666	5
244996	13.567	5
182983	13.567	5
245518	13.658	5
243827	13.759	5
246087	13.881	5
245211	14.024	5
250515	14.406	5
245755	15.165	5
245510	16.017	5
245624	16.02	5
246055	16.026	5
245558	16.031	5
245528	16.05	5
91624	17.887	5
242601	17.932	5
245736	18.002	5
247796	18.122	5
246352	18.185	5
246349	18.221	5
246187	18.814	5
245999	18.939	5
247364	19.752	5
245907	19.753	5
300587	19.754	5
246218	19.754	5
247775	21.048	5
247636	21.61	5
249070	22.48	5
248109	22.667	5
247210	22.77	5
247883	22.771	5
247684	22.771	5
246656	22.772	5
247861	22.773	5
247846	22.774	5
248186	22.778	5
250262	22.778	5
247009	22.778	5
249911	22.778	5
248632	22.778	5
246688	22.798	5
246331	25.337	5
248766	27.924	5
249276	30.12	5
249242	30.121	5
248739	30.171	5
252060	30.59	5
248740	31.07	5
248754	31.099	5
249484	31.172	5
249485	31.172	5
248816	31.174	5
250395	32.233	5
242252	32.302	5
250396	32.433	5
250959	32.561	5
250603	32.755	5
250075	32.755	5
249039	32.755	5
249074	32.755	5
249670	32.755	5
249874	32.884	5
250091	33.199	5
250170	33.432	5
250580	33.528	5
250074	33.685	5
250312	34.225	5
250477	36.072	5
249967	36.072	5
250874	36.074	5
250473	36.075	5
251327	37.996	5
251003	38.678	5
250858	38.854	5
45360	38.91	5
242555	38.952	5
246531	38.995	5
250700	39.065	5
246606	39.065	5
243088	40.148	5
251230	41.18	5
251044	41.481	5
251181	41.481	5
251139	41.481	5
251041	41.481	5
250866	41.481	5
251107	41.487	5
251021	41.487	5
251379	41.487	5
251323	41.491	5
251077	41.496	5
251045	41.502	5
251467	43.6	5
251580	45.223	5
251406	46.489	5
251137	46.908	5
251779	48.426	5
252259	49.431	5
251886	49.508	5
251686	49.649	5
251774	50.559	5
252004	51.346	5
252174	51.347	5
252277	51.633	5
252319	51.718	5
253043	51.718	5
297812	51.718	5
254528	51.718	5
252046	51.726	5
251789	52.186	5
253215	54.44	5
252239	54.459	5
252444	54.459	5
252224	54.647	5
252802	54.825	5
252182	55.033	5
252144	55.113	5
246293	55.437	5
251805	55.855	5
253161	56.547	5
253088	56.792	5
251653	56.792	5
252669	56.967	5
253042	58.739	5
253678	58.743	5
253513	58.743	5
252328	58.743	5
253362	58.801	5
253485	58.868	5
253185	58.873	5
253596	58.967	5
253221	59.168	5
253231	59.247	5
253503	59.247	5
252496	59.42	5
253339	59.46	5
253032	60.064	5
253220	61.631	5
253717	62.407	5
253502	62.831	5
253440	62.976	5
251646	63.287	5
253879	63.576	5
253915	63.888	5
253868	64.535	5
253663	65.496	5
254007	65.519	5
254242	65.54	5
254340	65.54	5
254172	65.541	5
252660	65.542	5
62343	65.542	5
254139	65.543	5
254100	65.543	5
254030	65.543	5
253216	66.925	5
133381	68.255	5
108072	68.255	5
20993	68.604	5
254572	68.604	5
133422	68.604	5
254288	68.648	5
133348	68.894	5
297720	68.894	5
254232	68.894	5
133460	68.895	5
133322	68.895	5
133372	68.895	5
20946	68.898	5
253092	69.225	5
108145	69.528	5
20940	70.263	5
253099	71.258	5
254561	72.767	5
227266	0	6
146882	2.221	6
227178	4.427	6
228836	5.364	6
76217	5.404	6
76394	5.404	6
227082	5.404	6
228285	5.404	6
227008	5.404	6
146908	5.404	6
76268	5.923	6
76401	5.923	6
76398	5.923	6
226973	6.427	6
227232	6.427	6
227200	6.427	6
146246	6.427	6
45516	6.427	6
227108	8.089	6
76365	8.089	6
173393	8.089	6
227097	8.089	6
227265	8.405	6
227320	9.407	6
227142	9.648	6
227396	9.915	6
227383	9.916	6
228535	9.917	6
227718	9.918	6
227613	9.919	6
227395	9.92	6
227532	10.443	6
227481	11.692	6
229222	11.725	6
227205	11.758	6
228633	11.808	6
227359	11.945	6
227360	12.013	6
48593	12.101	6
227696	12.826	6
227645	13.977	6
76426	14.226	6
76412	14.596	6
227746	14.926	6
227618	15.271	6
173412	15.543	6
228060	16.053	6
228028	16.759	6
228086	16.759	6
227327	16.984	6
228363	17.574	6
228422	17.693	6
228264	17.693	6
228144	17.721	6
76418	17.769	6
228314	17.871	6
228587	18.841	6
76425	18.972	6
76277	19.264	6
228588	19.439	6
227715	19.546	6
146879	19.658	6
228667	19.82	6
228375	19.932	6
228676	19.933	6
228669	19.934	6
67638	19.934	6
227190	19.934	6
229037	21.661	6
229417	21.714	6
227155	21.735	6
228896	24.519	6
229038	24.603	6
229054	24.718	6
229768	26.496	6
27010	26.8	6
230093	27.269	6
230331	29.716	6
230989	30.136	6
230498	30.137	6
230847	30.224	6
230634	30.246	6
230635	30.342	6
230937	31.015	6
230868	31.023	6
87691	31.028	6
230849	31.043	6
230843	31.71	6
230205	31.719	6
230379	31.816	6
230686	31.985	6
230653	32.137	6
87196	32.41	6
230976	32.568	6
230975	33.063	6
87295	33.067	6
231064	33.073	6
87293	33.42	6
87355	33.98	6
87803	33.98	6
162992	33.98	6
87296	33.988	6
230340	34.003	6
87394	34.074	6
87744	35.071	6
87822	35.679	6
87974	36.567	6
88066	37.346	6
88037	37.709	6
88070	38.115	6
88098	38.367	6
88114	38.504	6
87563	38.504	6
87535	38.504	6
88237	38.563	6
88125	38.563	6
88122	38.807	6
88369	39.702	6
88591	41.428	6
88370	41.432	6
88590	41.433	6
88540	41.433	6
88613	41.433	6
88570	41.713	6
88974	41.929	6
88551	42.052	6
235864	42.815	6
88885	44.128	6
89080	44.718	6
88957	44.72	6
89095	44.721	6
237834	45.134	6
89027	45.135	6
88956	45.135	6
89219	45.34	6
238202	45.996	6
238046	46.644	6
237380	46.65	6
237753	46.656	6
88975	46.656	6
89096	46.656	6
237956	46.656	6
237939	46.72	6
237690	48.319	6
237818	49.421	6
237465	50.493	6
237171	51.612	6
236653	53.132	6
236495	53.266	6
237544	53.271	6
237147	53.676	6
237285	53.803	6
235233	54.078	6
236483	54.615	6
236824	54.615	6
236665	54.946	6
236844	54.947	6
236630	54.958	6
235523	57.43	6
234810	57.431	6
236410	57.564	6
236225	57.588	6
233109	58.515	6
236053	58.551	6
235454	58.6	6
232810	58.6	6
236091	58.6	6
234660	58.601	6
236090	58.601	6
235331	58.603	6
235603	58.603	6
236256	58.604	6
235820	59.518	6
235670	59.728	6
235210	61.681	6
235211	61.683	6
235051	61.738	6
235024	62.411	6
235878	62.478	6
234465	62.592	6
234286	62.595	6
235052	62.596	6
234051	62.596	6
235087	62.596	6
234466	64.67	6
234461	64.67	6
232857	64.671	6
232057	64.676	6
234379	64.916	6
233566	65.172	6
131494	65.424	6
233835	65.443	6
232197	68.615	6
231924	68.756	6
232791	69.034	6
232021	69.034	6
233126	69.077	6
232938	69.078	6
233351	69.311	6
235851	69.401	6
232906	69.474	6
232907	69.474	6
232715	69.575	6
232858	69.607	6
235119	72.906	6
232891	76.657	6
236420	79.57	6
67575	0	7
16657	5.42	7
30403	5.766	7
67574	6.047	7
160765	6.331	7
193975	7.159	7
16806	8.355	7
30221	8.411	7
30278	8.432	7
16885	8.537	7
30202	8.698	7
67629	9.124	7
61026	10.986	7
61543	11.376	7
60357	11.378	7
160770	11.381	7
60276	11.439	7
61672	11.521	7
30220	11.633	7
61573	12.704	7
30732	13.204	7
61523	13.31	7
160769	13.31	7
61276	13.883	7
61326	13.883	7
61159	14.564	7
61129	14.564	7
61279	14.565	7
60717	14.565	7
67499	14.565	7
61240	14.567	7
61038	15.481	7
60818	15.522	7
60331	15.58	7
61115	15.669	7
60733	15.672	7
30839	15.672	7
60752	15.672	7
61667	15.672	7
60782	16.347	7
59303	16.434	7
60553	16.511	7
60846	16.63	7
61070	16.63	7
59376	16.83	7
59687	16.986	7
60334	17.26	7
58197	17.291	7
60362	17.299	7
60335	17.299	7
60132	17.302	7
60347	17.308	7
61466	17.308	7
60142	17.311	7
59415	19.126	7
58895	19.751	7
59152	19.752	7
59470	19.752	7
60554	19.771	7
59629	19.855	7
59290	20.399	7
59175	20.399	7
58603	20.597	7
59292	20.597	7
59331	20.623	7
59176	20.984	7
58604	22.286	7
58304	23.762	7
60558	24.17	7
55931	24.667	7
57598	24.805	7
57134	24.922	7
56538	25.258	7
58143	25.258	7
57883	25.258	7
57872	25.258	7
56539	25.382	7
55820	25.457	7
57758	25.535	7
58050	25.639	7
58266	25.756	7
30629	25.756	7
57520	26.327	7
56931	26.461	7
56533	26.662	7
57556	26.663	7
57047	26.663	7
57780	26.663	7
56881	26.663	7
56915	26.663	7
56386	26.663	7
57300	26.663	7
57433	26.663	7
208278	26.664	7
57328	26.667	7
56079	28.063	7
56959	28.063	7
56149	30.521	7
57107	30.526	7
55607	30.884	7
55977	31.227	7
55628	31.276	7
55125	31.276	7
56355	31.276	7
55945	33.219	7
57521	33.219	7
55552	33.291	7
56851	33.3	7
54290	35.965	7
54347	35.972	7
56898	36.123	7
54726	37.09	7
55429	37.635	7
54192	38.452	7
56314	38.471	7
53537	38.678	7
52123	38.678	7
53089	38.678	7
52620	38.678	7
54204	38.678	7
54089	38.723	7
54798	39.211	7
55062	40.142	7
54538	40.334	7
54832	40.335	7
52534	40.359	7
54769	40.398	7
54658	40.432	7
55050	40.714	7
53471	42.4	7
53399	43.364	7
53400	43.376	7
54690	43.38	7
53623	43.38	7
54799	43.38	7
53375	44.805	7
53345	44.815	7
53192	46.23	7
53195	46.535	7
53066	47.363	7
52590	52.018	7
52021	52.018	7
52192	53.614	7
52557	53.683	7
52312	53.685	7
53191	53.694	7
52313	53.828	7
52624	53.979	7
51807	54.506	7
51790	54.51	7
52523	54.51	7
52088	55.445	7
51686	58.047	7
51685	58.315	7
51759	58.316	7
51766	58.573	7
53361	58.573	7
250090	59.398	7
51144	61.194	7
51151	61.376	7
51170	62.084	7
50850	64.25	7
49350	64.843	7
49931	64.843	7
48493	64.843	7
49332	64.843	7
50641	64.843	7
49222	64.843	7
50660	65.699	7
50270	65.702	7
48882	65.703	7
50647	65.705	7
50873	65.871	7
49047	66.432	7
50569	66.98	7
50618	66.981	7
49060	66.992	7
50477	67.011	7
50414	67.496	7
50436	67.497	7
50332	68.589	7
49825	69.033	7
49861	69.033	7
50328	69.078	7
50252	69.295	7
51099	69.864	7
48556	71.826	7
48434	71.826	7
48897	71.826	7
51526	71.826	7
48446	71.826	7
49702	71.826	7
48864	71.826	7
50201	71.826	7
50099	72.136	7
50024	72.634	7
50017	72.634	7
49794	74.317	7
49499	74.948	7
49687	74.948	7
50722	74.948	7
49759	74.948	7
49665	75.367	7
49310	75.944	7
48472	76.031	7
49401	76.031	7
49376	76.177	7
49277	76.748	7
49286	76.748	7
49340	76.75	7
48409	76.757	7
48635	76.766	7
49858	76.784	7
49479	77.005	7
48455	77.159	7
83737	0	8
81799	2.52	8
82494	2.649	8
81984	3.192	8
81820	3.192	8
78196	3.255	8
82162	3.264	8
81840	3.57	8
82487	3.881	8
77985	3.883	8
78231	3.883	8
292333	3.902	8
83618	3.92	8
82211	3.943	8
83566	4.063	8
81977	4.209	8
82071	4.21	8
82538	5.697	8
82367	5.729	8
82308	5.743	8
82332	6.189	8
82483	6.275	8
82430	6.817	8
82783	6.817	8
82474	6.817	8
82378	6.817	8
82792	6.817	8
83381	6.817	8
78091	6.831	8
82163	7.286	8
82790	7.371	8
82810	7.755	8
83293	10.719	8
83022	11.044	8
78037	11.051	8
83185	11.056	8
82032	11.149	8
83387	11.361	8
82976	11.849	8
83462	11.849	8
83581	12.449	8
83812	12.45	8
83645	12.45	8
83061	12.477	8
82429	12.481	8
83593	12.495	8
83582	13.206	8
83102	13.47	8
83056	14.614	8
83873	14.675	8
83965	16.923	8
83954	16.961	8
84030	17	8
83638	17.978	8
82377	18.013	8
84031	18.05	8
82793	18.05	8
82017	18.05	8
83619	18.21	8
84397	21.137	8
84365	21.766	8
83932	21.781	8
293463	21.801	8
292862	22.08	8
84404	22.114	8
84455	22.138	8
84435	22.138	8
39513	25.368	8
292820	30.024	8
292698	31.793	8
291770	33.926	8
292205	33.98	8
292040	34.039	8
292309	34.497	8
292224	34.521	8
291631	35.766	8
291748	37.593	8
291091	37.618	8
292361	37.633	8
291970	37.65	8
292771	37.676	8
291283	39.468	8
292413	39.838	8
291445	39.838	8
291585	39.838	8
291870	39.838	8
291356	42.277	8
292554	43.168	8
290995	44.218	8
290286	46.462	8
290808	47.612	8
289685	49.693	8
290096	49.842	8
285359	50.126	8
288631	50.132	8
290005	50.132	8
289149	50.204	8
290805	50.41	8
287774	50.583	8
289522	50.754	8
288382	51.527	8
288593	51.941	8
288641	51.941	8
288715	51.941	8
289979	51.955	8
288493	52.613	8
288057	52.64	8
288323	52.64	8
289785	52.64	8
288855	52.717	8
86660	52.777	8
289391	52.884	8
289205	52.914	8
290210	52.97	8
288229	53.31	8
288195	53.795	8
288085	54.245	8
286620	54.245	8
289513	54.246	8
288305	55.206	8
287597	55.206	8
288703	55.207	8
288349	55.207	8
288632	55.207	8
288714	55.242	8
20214	55.276	8
288383	55.329	8
288114	55.537	8
19915	57.527	8
285381	57.535	8
287879	57.543	8
286762	58.011	8
288093	58.069	8
287240	58.132	8
286106	58.132	8
286532	58.132	8
288920	58.132	8
313998	58.132	8
286348	58.132	8
287502	58.427	8
285693	58.427	8
287437	58.427	8
287360	58.427	8
287334	58.428	8
314754	58.429	8
287501	58.429	8
286629	59.382	8
286007	59.382	8
287297	59.382	8
285909	59.382	8
314800	59.382	8
314323	59.413	8
288159	59.413	8
286693	59.507	8
286791	59.853	8
287372	59.853	8
286763	59.853	8
286760	59.853	8
286769	59.853	8
286764	59.853	8
288592	59.853	8
286738	60.107	8
314431	60.557	8
286267	60.981	8
286144	60.981	8
286885	61.042	8
286083	61.173	8
20213	61.279	8
19899	61.408	8
286849	61.561	8
285738	61.695	8
286266	61.781	8
285855	62.127	8
286202	62.422	8
288318	62.569	8
314442	62.753	8
286143	62.974	8
286078	63.67	8
285737	65.948	8
285753	65.951	8
288502	65.998	8
286366	66.119	8
286670	66.187	8
286079	66.187	8
285637	66.295	8
285942	66.601	8
284841	68.649	8
285056	69.487	8
20379	69.964	8
284771	69.964	8
284770	69.964	8
20102	70.347	8
313978	70.347	8
286726	70.347	8
195759	70.348	8
20067	70.35	8
285934	71.193	8
285055	71.219	8
285708	71.219	8
288640	71.271	8
20122	71.865	8
285960	71.867	8
19901	71.932	8
20197	71.949	8
123279	71.988	8
284875	72.861	8
285896	77.384	8
314142	82.911	8
123415	0	9
65449	0.527	9
133633	2.234	9
133535	2.945	9
98730	3.179	9
99518	3.179	9
99173	3.179	9
133548	3.179	9
99100	3.453	9
174100	3.584	9
123383	3.584	9
99118	3.584	9
123405	3.584	9
98964	3.584	9
133538	3.584	9
100020	3.584	9
98618	3.585	9
133516	3.589	9
174165	3.641	9
123436	3.808	9
65490	3.996	9
99883	4.397	9
174071	4.405	9
99496	4.424	9
99004	4.43	9
99884	4.441	9
99829	4.441	9
99557	5.312	9
99164	5.382	9
99552	5.51	9
99511	5.737	9
174098	5.794	9
174016	5.885	9
99553	5.972	9
99101	6.035	9
173968	6.075	9
173988	6.166	9
100019	6.167	9
123394	6.167	9
98775	6.167	9
99749	6.167	9
174029	6.167	9
99920	6.167	9
123437	6.167	9
173969	6.185	9
133566	6.493	9
99633	6.866	9
174070	7.208	9
174106	7.573	9
99532	7.58	9
174307	9.662	9
174519	10.101	9
174324	10.571	9
175109	13.002	9
174693	13.677	9
175501	13.677	9
174644	13.677	9
174837	14.359	9
175110	14.994	9
174844	15.624	9
175232	16.188	9
175339	16.747	9
175326	16.767	9
174095	16.789	9
98926	16.801	9
175199	16.927	9
175293	17.898	9
175375	18.145	9
175335	18.567	9
99165	19.495	9
175365	19.689	9
175294	19.689	9
174772	19.696	9
175505	21.218	9
175426	21.224	9
175396	21.862	9
175642	23.132	9
175737	23.135	9
175770	23.76	9
175771	23.763	9
175638	23.77	9
175633	23.795	9
175643	23.873	9
176168	26.136	9
176251	27.664	9
176631	28.746	9
176776	30.776	9
177164	32.96	9
176150	33.063	9
180811	33.066	9
178448	33.068	9
177770	33.068	9
177961	33.068	9
267755	33.068	9
176149	33.069	9
177205	34.56	9
177126	35.114	9
177793	36.267	9
177866	36.296	9
177286	36.878	9
177003	36.922	9
177493	38.327	9
177495	38.582	9
179151	38.825	9
178018	38.83	9
177508	38.835	9
177825	40.262	9
256876	40.262	9
[truncated: 2,530 more rows]
