# Supplementary material for: Linkage mapping, comparative genome analysis, and QTL detection for growth in a non-model teleost, the meagre Argyrosomus regius, using ddRAD sequencing
Source: Sci Rep. 2022 Mar 29;12:5301. doi: 10.1038/s41598-022-09289-4 (PMC8964699; doi:10.1038/s41598-022-09289-4)
Supplement: Supplementary file 1 — Supplementary Information 1. [file 41598_2022_9289_MOESM1_ESM.zip › Supplementary Data/file_1/meagre_Linkage_map_r90.xlsx]

## Sheet: kranios_pre_final
Marker_Name	LG
108072	1
108106	1
108145	1
133322	1
133348	1
133372	1
133460	1
135516	1
159311	1
159390	1
159439	1
159555	1
159567	1
161410	1
161543	1
161591	1
161674	1
161676	1
161685	1
161686	1
161744	1
182769	1
182983	1
18523	1
18534	1
18601	1
18602	1
18647	1
18768	1
188616	1
20946	1
20947	1
20993	1
242212	1
242348	1
242601	1
242685	1
242791	1
242935	1
243016	1
243088	1
243179	1
243254	1
243349	1
243375	1
243711	1
243827	1
243906	1
243955	1
243968	1
243997	1
244044	1
244183	1
244229	1
244230	1
244447	1
244666	1
244834	1
244890	1
244963	1
244996	1
245106	1
245211	1
245351	1
245510	1
245518	1
245558	1
245624	1
245669	1
245670	1
245736	1
245755	1
245855	1
245999	1
246055	1
246086	1
246087	1
246169	1
246187	1
246268	1
246293	1
246331	1
246349	1
246531	1
246606	1
246656	1
246688	1
246840	1
247009	1
247364	1
247634	1
247636	1
247683	1
247684	1
247796	1
247846	1
247861	1
247883	1
248109	1
248186	1
248632	1
248739	1
248740	1
248754	1
248766	1
248816	1
249039	1
249276	1
249277	1
249479	1
249485	1
249513	1
249851	1
249874	1
249911	1
249946	1
249967	1
250074	1
250075	1
250140	1
250170	1
250262	1
250312	1
250395	1
250396	1
250425	1
250603	1
250621	1
250700	1
250866	1
250870	1
250874	1
251003	1
251005	1
251041	1
251044	1
251045	1
251077	1
251139	1
251181	1
251230	1
251323	1
251327	1
251379	1
251406	1
251467	1
251646	1
251686	1
251768	1
251774	1
251779	1
251805	1
252004	1
252046	1
252060	1
252144	1
252155	1
252174	1
252224	1
252239	1
252240	1
252259	1
252319	1
252328	1
252444	1
252802	1
253032	1
253042	1
253043	1
253070	1
253071	1
253088	1
253092	1
253099	1
253161	1
253185	1
253215	1
253216	1
253220	1
253221	1
253231	1
253339	1
253362	1
253485	1
253503	1
253513	1
253596	1
253663	1
253678	1
253717	1
253718	1
253721	1
253868	1
253879	1
253915	1
254007	1
254030	1
254100	1
254139	1
254172	1
254232	1
254242	1
254288	1
254340	1
254351	1
254472	1
254561	1
254572	1
2862	1
297720	1
31078	1
31088	1
31091	1
31136	1
31173	1
31245	1
31248	1
31275	1
31283	1
31286	1
31444	1
31613	1
31667	1
31716	1
31801	1
31802	1
31879	1
32019	1
32037	1
32136	1
32199	1
32325	1
32354	1
32374	1
32375	1
32476	1
32646	1
32770	1
32828	1
32836	1
32849	1
32886	1
32888	1
33046	1
33151	1
33158	1
33326	1
33457	1
33462	1
33492	1
33661	1
33687	1
33713	1
33714	1
33784	1
33838	1
34020	1
34229	1
34230	1
34316	1
34413	1
34564	1
34715	1
34725	1
34770	1
34816	1
34991	1
35013	1
35033	1
35292	1
35340	1
35430	1
35461	1
35536	1
35624	1
35698	1
35699	1
35760	1
35855	1
36007	1
36634	1
36694	1
36701	1
36728	1
36778	1
36779	1
36791	1
36830	1
36880	1
36974	1
37018	1
37022	1
37030	1
37041	1
37063	1
37068	1
37185	1
37293	1
37298	1
37420	1
37434	1
37438	1
37445	1
37571	1
37620	1
37699	1
37704	1
37726	1
38003	1
38010	1
38222	1
38247	1
38368	1
38440	1
38453	1
38491	1
38517	1
38547	1
38592	1
38669	1
38868	1
38945	1
38966	1
39059	1
39093	1
39254	1
39309	1
39696	1
39953	1
40143	1
40238	1
40306	1
40329	1
40402	1
40506	1
40564	1
40712	1
40855	1
40925	1
40985	1
41014	1
41221	1
41243	1
41277	1
41604	1
41607	1
45360	1
45405	1
45415	1
54151	1
61825	1
66370	1
66376	1
66439	1
66453	1
66455	1
66463	1
66481	1
66482	1
66485	1
86576	1
91366	1
91450	1
91560	1
91624	1
91702	1
91735	1
92013	1
92066	1
95282	1
95311	1
100993	2
101063	2
101115	2
101182	2
101260	2
101278	2
101286	2
101315	2
101316	2
101323	2
101489	2
101515	2
101824	2
101881	2
101906	2
102060	2
102200	2
102209	2
102413	2
102432	2
102556	2
102614	2
102762	2
102893	2
102902	2
103065	2
103128	2
103171	2
103359	2
103365	2
103434	2
103506	2
103510	2
103556	2
103584	2
103608	2
103628	2
103684	2
103756	2
103763	2
103946	2
111195	2
111200	2
111213	2
111228	2
111359	2
111381	2
111454	2
111484	2
111488	2
111489	2
111530	2
111538	2
111622	2
111624	2
123511	2
135120	2
158368	2
158416	2
158457	2
158475	2
159699	2
159720	2
159799	2
159813	2
159831	2
159842	2
159846	2
159851	2
159858	2
159921	2
159944	2
159946	2
159956	2
160005	2
160030	2
160038	2
181449	2
181558	2
181571	2
181625	2
181629	2
181718	2
181724	2
181782	2
24077	2
24106	2
24116	2
268950	2
269180	2
269200	2
269277	2
269707	2
269859	2
269914	2
270003	2
270241	2
270379	2
270531	2
270581	2
270680	2
270692	2
270730	2
270731	2
270824	2
270911	2
270969	2
270993	2
271040	2
271044	2
271107	2
271219	2
271220	2
271238	2
271251	2
271266	2
271540	2
271565	2
271612	2
271652	2
271664	2
271706	2
271727	2
271741	2
271818	2
271980	2
272160	2
272340	2
272478	2
272592	2
272772	2
272802	2
272803	2
272858	2
272952	2
272963	2
272964	2
272971	2
272972	2
272984	2
273320	2
273341	2
273347	2
273438	2
273458	2
273569	2
273570	2
273648	2
273665	2
273686	2
273760	2
273804	2
273923	2
273977	2
274149	2
274152	2
274181	2
274213	2
274305	2
274407	2
274408	2
274415	2
274441	2
274442	2
274466	2
274469	2
68088	2
68089	2
68243	2
68264	2
68265	2
68266	2
68271	2
68272	2
68441	2
68504	2
68519	2
68602	2
68651	2
68749	2
68959	2
69011	2
69042	2
69108	2
69183	2
69210	2
69368	2
69369	2
69385	2
69436	2
69437	2
69494	2
69749	2
69750	2
69838	2
69965	2
69994	2
70086	2
80503	2
80525	2
80553	2
80731	2
81502	2
81525	2
81532	2
86471	2
99312	2
99384	2
99401	2
99414	2
108248	3
108311	3
108332	3
108356	3
108357	3
108536	3
108560	3
108601	3
108608	3
108609	3
108701	3
108749	3
108762	3
108869	3
109019	3
109030	3
109049	3
109107	3
109161	3
109199	3
109204	3
109419	3
109433	3
109449	3
109467	3
109773	3
109793	3
109989	3
110132	3
110133	3
110323	3
110408	3
110475	3
110496	3
110828	3
110935	3
110995	3
111022	3
111037	3
111060	3
112545	3
113917	3
114916	3
115077	3
115088	3
115257	3
115294	3
115352	3
115353	3
115542	3
115683	3
115717	3
115743	3
115816	3
115834	3
160074	3
160079	3
160165	3
160183	3
160268	3
160323	3
160326	3
160344	3
160367	3
160389	3
160450	3
160451	3
160524	3
160582	3
160596	3
181983	3
181991	3
181992	3
182044	3
182131	3
182144	3
182188	3
182246	3
182321	3
182392	3
182393	3
182408	3
182440	3
182449	3
182474	3
182476	3
182503	3
182540	3
182541	3
183282	3
183283	3
183303	3
183306	3
22178	3
22183	3
22215	3
22216	3
22232	3
22240	3
22241	3
22257	3
22260	3
22328	3
22369	3
22470	3
22668	3
22679	3
22806	3
22941	3
22990	3
23093	3
23286	3
23287	3
23289	3
23356	3
23357	3
23483	3
23562	3
23720	3
23745	3
24238	3
24240	3
24264	3
24325	3
24355	3
24363	3
24389	3
24447	3
24451	3
24461	3
24468	3
27565	3
27638	3
27693	3
28143	3
28231	3
288816	3
297846	3
297898	3
297899	3
297979	3
297988	3
298008	3
298010	3
298027	3
298028	3
298162	3
298208	3
298265	3
298367	3
298424	3
298479	3
298502	3
298550	3
298557	3
298597	3
298606	3
298621	3
298726	3
298773	3
298977	3
299076	3
312831	3
312881	3
312947	3
312955	3
312958	3
312983	3
312995	3
313011	3
313170	3
313195	3
313240	3
313280	3
313291	3
313353	3
313458	3
313459	3
313478	3
313497	3
313498	3
313574	3
313619	3
313676	3
313732	3
313745	3
313751	3
313839	3
313853	3
313854	3
313858	3
313859	3
313861	3
313903	3
65558	3
65640	3
65649	3
65730	3
65953	3
65996	3
66006	3
66008	3
66054	3
66067	3
66132	3
66162	3
66201	3
70613	3
160765	4
160769	4
16657	4
16806	4
16863	4
16885	4
208278	4
30202	4
30220	4
30221	4
30278	4
30403	4
30732	4
48409	4
48446	4
48455	4
48472	4
48493	4
48556	4
48635	4
48727	4
48787	4
48788	4
48818	4
48864	4
48882	4
48897	4
49047	4
49141	4
49222	4
49277	4
49286	4
49310	4
49332	4
49340	4
49350	4
49376	4
49447	4
49479	4
49665	4
49702	4
49759	4
49794	4
49825	4
49858	4
49862	4
49931	4
49935	4
50017	4
50099	4
50201	4
50252	4
50270	4
50328	4
50332	4
50414	4
50436	4
50444	4
50477	4
50569	4
50618	4
50641	4
50721	4
50722	4
50873	4
51058	4
51099	4
51114	4
51144	4
51151	4
51526	4
51673	4
51685	4
51686	4
51759	4
51766	4
51790	4
51805	4
51807	4
52087	4
52088	4
52192	4
52312	4
52534	4
52553	4
52557	4
52590	4
52620	4
52624	4
52679	4
52745	4
52748	4
52989	4
53066	4
53089	4
53191	4
53192	4
53195	4
53255	4
53262	4
53345	4
53375	4
53399	4
53534	4
53537	4
53623	4
54035	4
54089	4
54192	4
54204	4
54290	4
54347	4
54538	4
54658	4
54690	4
54734	4
54769	4
54798	4
54799	4
54832	4
55006	4
55050	4
55062	4
55125	4
55395	4
55429	4
55444	4
55552	4
55607	4
55628	4
55931	4
55945	4
55946	4
55977	4
56149	4
56263	4
56314	4
56355	4
56386	4
56591	4
56881	4
56898	4
56931	4
56959	4
57047	4
57051	4
57107	4
57134	4
57433	4
57520	4
57521	4
57556	4
57598	4
57758	4
57780	4
57857	4
57872	4
57883	4
58050	4
58143	4
58197	4
58201	4
58266	4
58304	4
58603	4
58604	4
58748	4
58895	4
59152	4
59176	4
59221	4
59292	4
59303	4
59331	4
59376	4
59415	4
59470	4
59629	4
59687	4
60132	4
60142	4
60331	4
60334	4
60335	4
60347	4
60362	4
60553	4
60554	4
60558	4
60717	4
60752	4
60782	4
60818	4
60846	4
60903	4
60918	4
61026	4
61115	4
61240	4
61276	4
61279	4
61400	4
61401	4
61466	4
61523	4
61667	4
61672	4
67499	4
67629	4
133945	5
134088	5
134102	5
134110	5
134151	5
134172	5
134173	5
134289	5
134341	5
134391	5
134426	5
134507	5
134574	5
134575	5
134579	5
134681	5
134697	5
134720	5
134786	5
134871	5
160937	5
161015	5
161045	5
161046	5
161129	5
161247	5
162351	5
162436	5
162456	5
162457	5
162555	5
162556	5
162592	5
162632	5
162676	5
162687	5
162795	5
162797	5
162845	5
162916	5
163083	5
163138	5
163172	5
163179	5
163249	5
163319	5
163340	5
163377	5
163388	5
163492	5
163699	5
163780	5
163842	5
163865	5
163869	5
163886	5
164011	5
164074	5
164093	5
164106	5
164107	5
164190	5
164201	5
164202	5
164220	5
164226	5
164239	5
164326	5
164391	5
164697	5
164777	5
164801	5
164892	5
164896	5
164909	5
164975	5
165114	5
165126	5
165357	5
165372	5
165425	5
165453	5
165577	5
165602	5
165623	5
165646	5
165772	5
165955	5
165963	5
166077	5
166111	5
166223	5
166357	5
166416	5
166557	5
166657	5
166685	5
166687	5
166864	5
167063	5
167092	5
167297	5
167347	5
167361	5
167375	5
167395	5
167452	5
167453	5
167515	5
167520	5
167544	5
167545	5
167575	5
167579	5
167789	5
167871	5
167953	5
168070	5
168089	5
168497	5
168526	5
168569	5
168714	5
168776	5
168881	5
168967	5
169131	5
169144	5
169213	5
169221	5
169286	5
169376	5
169386	5
169472	5
169475	5
169476	5
169528	5
169537	5
169632	5
169657	5
169733	5
169808	5
169846	5
169905	5
169938	5
169943	5
170115	5
170135	5
170136	5
170143	5
170160	5
170176	5
170223	5
170297	5
170298	5
170315	5
170405	5
170575	5
170576	5
170722	5
170942	5
170949	5
170958	5
171103	5
171131	5
171185	5
171204	5
171221	5
171222	5
171426	5
171535	5
171562	5
171563	5
171568	5
171630	5
171720	5
171752	5
171775	5
171811	5
171812	5
172009	5
172223	5
172282	5
172300	5
172574	5
172664	5
172665	5
172723	5
172725	5
172932	5
48366	5
92805	5
93393	5
93516	5
93580	5
93907	5
94014	5
94061	5
94116	5
94154	5
94161	5
94220	5
94247	5
94299	5
94319	5
146879	6
146908	6
173393	6
226973	6
227008	6
227082	6
227097	6
227108	6
227155	6
227190	6
227200	6
227205	6
227232	6
227265	6
227266	6
227320	6
227360	6
227395	6
227396	6
227404	6
227506	6
227532	6
227540	6
227613	6
227618	6
227696	6
227715	6
227718	6
227746	6
228028	6
228058	6
228059	6
228061	6
228063	6
228086	6
228264	6
228285	6
228314	6
228363	6
228375	6
228422	6
228535	6
228587	6
228588	6
228633	6
228667	6
228669	6
228836	6
228896	6
229031	6
229037	6
229038	6
229054	6
229222	6
229356	6
229648	6
229768	6
230093	6
230205	6
230331	6
230340	6
230354	6
230379	6
230498	6
230634	6
230635	6
230843	6
230847	6
230849	6
230868	6
230937	6
230975	6
230976	6
230989	6
231841	6
231924	6
232021	6
232057	6
232197	6
232551	6
232715	6
232810	6
232857	6
232858	6
232906	6
232907	6
232938	6
232956	6
232963	6
233109	6
233118	6
233126	6
233173	6
233351	6
233566	6
233823	6
233835	6
234051	6
234280	6
234286	6
234377	6
234384	6
234416	6
234465	6
234466	6
234660	6
234810	6
235024	6
235052	6
235087	6
235135	6
235210	6
235211	6
235233	6
235331	6
235523	6
235820	6
235864	6
235878	6
236053	6
236090	6
236091	6
236410	6
236468	6
236483	6
236495	6
236653	6
236654	6
236665	6
236824	6
236844	6
237147	6
237171	6
237285	6
237380	6
237465	6
237544	6
237690	6
237753	6
237818	6
237834	6
237939	6
237956	6
238046	6
238202	6
238217	6
238224	6
45515	6
45516	6
67638	6
76217	6
76268	6
76277	6
76385	6
76394	6
76410	6
76412	6
76418	6
76425	6
76426	6
87196	6
87293	6
87295	6
87296	6
87336	6
87535	6
87563	6
87691	6
87744	6
87803	6
87822	6
87936	6
87974	6
88037	6
88061	6
88066	6
88070	6
88114	6
88237	6
88298	6
88369	6
88370	6
88540	6
88551	6
88570	6
88590	6
88613	6
88885	6
88942	6
88956	6
88957	6
88974	6
88975	6
89027	6
89080	6
89095	6
89096	6
89210	6
89219	6
123279	7
195759	7
19899	7
19901	7
19915	7
20064	7
20102	7
20122	7
20379	7
284770	7
284771	7
284841	7
284875	7
285055	7
285056	7
285359	7
285381	7
285602	7
285637	7
285693	7
285694	7
285708	7
285852	7
285855	7
285909	7
285934	7
285942	7
285960	7
286007	7
286078	7
286079	7
286083	7
286106	7
286143	7
286186	7
286202	7
286266	7
286267	7
286348	7
286426	7
286532	7
286620	7
286629	7
286670	7
286726	7
286738	7
286760	7
286762	7
286763	7
286764	7
286769	7
286791	7
286885	7
287240	7
287296	7
287297	7
287334	7
287360	7
287372	7
287501	7
287502	7
287597	7
287879	7
288057	7
288085	7
288093	7
288114	7
288195	7
288229	7
288305	7
288349	7
288383	7
288493	7
288502	7
288592	7
288593	7
288631	7
288632	7
288640	7
288703	7
288715	7
288855	7
288920	7
289149	7
289205	7
289220	7
289346	7
289392	7
289471	7
289513	7
289522	7
289685	7
289785	7
289979	7
290005	7
290205	7
290206	7
290210	7
290286	7
290808	7
290856	7
290995	7
291091	7
291283	7
291445	7
291585	7
291631	7
291748	7
291770	7
291870	7
292205	7
292224	7
292333	7
292361	7
292413	7
292554	7
292771	7
292820	7
292862	7
293463	7
293570	7
313978	7
313998	7
314176	7
314323	7
314431	7
314432	7
314442	7
314754	7
314800	7
77985	7
78091	7
78105	7
78196	7
78231	7
81820	7
81840	7
81977	7
81984	7
82145	7
82211	7
82308	7
82332	7
82367	7
82377	7
82429	7
82430	7
82474	7
82483	7
82487	7
82494	7
82538	7
82783	7
82784	7
82790	7
82792	7
82793	7
82810	7
82976	7
83022	7
83056	7
83063	7
83102	7
83185	7
83293	7
83381	7
83387	7
83462	7
83581	7
83582	7
83593	7
83619	7
83638	7
83781	7
83812	7
83873	7
83932	7
83954	7
83964	7
83965	7
84025	7
84031	7
84261	7
84365	7
84404	7
84435	7
84455	7
86660	7
1040	8
1059	8
1087	8
1109	8
1115	8
1160	8
1255	8
1270	8
135717	8
135759	8
135831	8
135838	8
135850	8
135852	8
13675	8
1470	8
1671	8
1682	8
1698	8
195823	8
195824	8
195827	8
195828	8
195830	8
195982	8
196167	8
196173	8
196324	8
196378	8
196439	8
196440	8
196526	8
196665	8
196672	8
196723	8
196764	8
196815	8
196844	8
196845	8
196863	8
196873	8
196879	8
196970	8
196985	8
196986	8
197320	8
197571	8
197636	8
197711	8
197786	8
197831	8
197921	8
197954	8
197974	8
197994	8
198049	8
198120	8
198134	8
198546	8
198616	8
198658	8
198806	8
198807	8
198961	8
199000	8
199010	8
199330	8
1994	8
199476	8
1995	8
199589	8
199639	8
199640	8
199645	8
199744	8
199858	8
200068	8
200150	8
200235	8
200283	8
200571	8
200596	8
200605	8
200606	8
200710	8
200833	8
200848	8
200849	8
200855	8
200856	8
200901	8
200942	8
200996	8
201001	8
201075	8
201103	8
201147	8
201204	8
201214	8
201319	8
201363	8
201364	8
201367	8
201412	8
201494	8
201557	8
201586	8
201652	8
201708	8
201783	8
201852	8
201870	8
201919	8
201993	8
202021	8
2021	8
202207	8
202223	8
202242	8
202298	8
202345	8
202357	8
202385	8
202386	8
202411	8
202543	8
202550	8
202568	8
202631	8
2110	8
2113	8
2172	8
2173	8
2307	8
2325	8
2448	8
2477	8
2586	8
2651	8
2716	8
2720	8
316172	8
316177	8
316183	8
316213	8
316273	8
316285	8
316295	8
316327	8
316336	8
316375	8
316376	8
316383	8
42618	8
42650	8
42663	8
42681	8
42687	8
42691	8
45506	8
61954	8
62101	8
62186	8
62221	8
62335	8
62421	8
62502	8
62507	8
62524	8
62525	8
62545	8
62563	8
62564	8
62926	8
63083	8
63166	8
63508	8
63743	8
63765	8
63766	8
63788	8
63949	8
64006	8
64024	8
64046	8
64491	8
64535	8
64688	8
64725	8
81619	8
106306	9
106346	9
106394	9
106480	9
106508	9
106536	9
106607	9
106611	9
106632	9
106648	9
106651	9
106685	9
106705	9
106732	9
106769	9
106850	9
106888	9
106992	9
107009	9
107010	9
107036	9
107104	9
107107	9
107110	9
107154	9
107181	9
107242	9
107261	9
107262	9
107399	9
107401	9
107433	9
107440	9
107482	9
107575	9
107601	9
107721	9
114251	9
13732	9
13733	9
13779	9
16100	9
161869	9
161897	9
161907	9
196721	9
202763	9
203179	9
203220	9
203434	9
203453	9
203665	9
203666	9
203679	9
203694	9
203755	9
203962	9
204084	9
204100	9
204118	9
204310	9
204324	9
204335	9
204361	9
204386	9
204993	9
204999	9
205126	9
205169	9
205172	9
205202	9
205289	9
205333	9
205367	9
205480	9
205534	9
205558	9
205702	9
205706	9
205763	9
205797	9
205973	9
205988	9
206044	9
206054	9
206133	9
206136	9
206146	9
206658	9
206672	9
206771	9
206794	9
206964	9
207054	9
207081	9
207156	9
207157	9
207436	9
207757	9
207940	9
207997	9
207998	9
208029	9
208077	9
208123	9
208220	9
208233	9
208247	9
208248	9
208340	9
208359	9
21039	9
21140	9
21146	9
21157	9
254724	9
254875	9
254880	9
254888	9
254930	9
254931	9
255010	9
255059	9
255068	9
255107	9
255112	9
255150	9
255324	9
255347	9
255418	9
255455	9
255468	9
255469	9
255472	9
255653	9
255857	9
255977	9
256316	9
256418	9
256457	9
256637	9
256696	9
256700	9
256839	9
256854	9
256909	9
257078	9
257170	9
257479	9
257655	9
257656	9
257857	9
258017	9
258040	9
258059	9
258077	9
258081	9
258082	9
258149	9
258203	9
258263	9
258310	9
258447	9
258448	9
258469	9
258575	9
258646	9
258760	9
258904	9
258947	9
259049	9
28322	9
28350	9
28351	9
28456	9
28537	9
28656	9
28756	9
28765	9
28840	9
28869	9
74009	9
74356	9
74357	9
74418	9
74471	9
74504	9
74587	9
74625	9
74809	9
74848	9
74859	9
78876	9
100019	10
100020	10
123379	10
123382	10
123383	10
123394	10
123405	10
123414	10
123437	10
124951	10
133516	10
133535	10
133548	10
133566	10
135195	10
135258	10
158838	10
173968	10
173969	10
173975	10
173988	10
174016	10
174029	10
174070	10
174071	10
174098	10
[truncated: 2,221 more rows]

## Sheet: Sheet2
100019:221:+
100020:81:-
100161:477:+
100162:392:-
10020:101:+
100239:228:+
100402:537:+
100450:56:+
100534:128:+
100535:258:-
100541:12:-
100625:393:+
100993:60:+
101063:13:+
101115:111:-
101182:61:+
101260:239:-
101278:128:+
101286:105:+
101315:91:+
101316:84:-
101323:247:+
101489:372:+
101515:265:+
101824:36:-
101881:51:+
101906:292:-
102060:193:+
102200:144:+
102209:80:-
102413:85:+
102432:123:-
102556:308:+
102614:257:-
10275:8:-
102762:392:+
102893:114:+
102902:134:+
103065:25:-
103128:31:-
103171:28:+
10324:422:+
103359:125:+
103365:91:+
103434:112:+
103506:95:+
103510:231:+
103556:230:-
103584:77:+
103608:93:+
103628:13:-
103684:70:-
103756:445:+
103763:453:+
103946:353:-
103993:431:-
1040:131:+
104053:75:-
104080:110:+
104103:111:-
104135:420:-
104151:42:-
104294:61:-
104375:307:-
10453:99:-
104724:121:-
104792:77:-
104824:175:-
104836:95:+
104881:189:-
104954:21:+
105055:146:+
105073:15:+
105101:353:-
105159:109:-
105207:55:+
105208:218:-
105228:87:+
105295:164:-
105437:39:+
105563:17:-
105565:45:+
105566:413:-
105599:13:-
105606:158:+
105620:190:-
105709:117:+
105816:285:-
1059:105:+
105968:77:+
105969:65:-
105971:47:+
105972:118:-
106101:418:-
106118:13:+
10630:36:+
106306:78:+
106346:131:-
106394:55:-
106480:14:+
106508:43:+
106536:12:+
106607:57:-
106611:87:-
106632:84:-
106648:451:+
106651:182:-
106685:604:-
106705:328:+
106732:467:-
106769:126:-
106850:174:+
106888:122:-
10698:16:+
106992:36:-
107009:77:+
107010:205:-
107036:410:+
107104:48:-
107107:63:+
107110:16:+
107154:14:+
107181:8:-
107242:49:-
107261:118:+
107262:123:-
107399:174:-
107401:559:+
107433:179:+
107440:144:+
107482:113:-
107575:186:+
107601:72:+
107721:28:-
107907:169:-
107910:340:+
108072:96:-
108106:22:+
108145:92:-
108248:51:-
108311:31:+
108332:102:+
108356:56:-
108357:324:+
108536:18:-
108560:113:-
108601:80:-
108608:420:-
108609:10:+
1087:239:-
108701:397:-
108749:24:+
108762:127:-
10883:74:+
10884:129:-
108869:220:+
109019:86:+
109030:215:-
109049:106:-
109107:147:-
109161:66:+
109199:367:+
109204:140:-
109419:461:+
109433:20:-
109449:240:+
109467:216:-
10965:11:+
10977:53:+
109773:193:+
10978:104:-
109793:262:-
109989:90:+
110132:127:+
110133:226:-
110281:34:+
110323:130:+
110408:317:+
110475:15:+
110496:251:-
110828:267:+
1109:91:-
110935:17:-
110995:173:+
111022:143:+
111037:68:+
111060:102:+
111195:111:-
111200:101:-
111213:347:-
111228:237:+
111359:143:-
111381:353:+
111454:129:+
111484:207:-
111488:532:+
111489:109:-
1115:275:-
111530:48:-
111538:433:+
111622:108:+
111624:101:-
111893:52:+
111967:262:-
112023:315:-
112107:62:-
112116:180:-
112203:481:-
11231:78:+
112545:104:-
112765:34:+
112766:133:-
112798:261:+
112829:80:-
112865:189:+
112903:167:+
11295:249:+
112974:92:+
112975:124:-
112983:469:-
113028:94:+
113051:303:+
113074:286:+
113079:247:-
113083:318:+
113090:259:+
113091:144:-
113098:117:+
113099:85:-
113101:56:-
113199:175:-
113284:78:-
11337:91:+
113387:55:+
113431:178:-
113701:571:+
113770:253:-
113827:87:+
113917:53:+
114062:278:+
114078:61:-
114165:85:-
114172:281:-
114243:73:-
114251:336:-
114916:47:-
11502:85:+
115077:107:+
115088:8:-
115257:299:-
115294:19:-
115352:48:+
115353:261:-
115542:142:-
115683:44:+
115717:167:+
115743:42:+
115816:37:-
115834:101:-
115942:29:-
1160:154:+
116067:129:-
116071:51:+
116099:123:-
116165:89:+
116259:439:-
116301:203:-
116404:84:+
116418:142:-
116473:120:+
116483:205:-
116485:129:+
116651:109:+
116689:82:-
116711:269:+
116802:29:+
116809:227:+
116810:37:-
116823:99:-
116847:154:-
116899:129:-
116900:64:+
116914:288:-
117076:283:-
117302:426:+
117357:398:+
117374:103:-
117378:25:-
117616:493:+
117813:100:+
117814:69:-
117861:41:+
117863:23:+
117995:60:-
118000:249:+
118324:72:-
118374:76:+
118495:59:+
118520:453:+
118543:193:-
118635:168:+
118676:51:-
118689:31:+
118690:82:-
118708:126:+
118726:294:-
118755:75:-
118771:184:+
118910:15:+
119103:546:-
119142:60:+
119143:205:-
119163:122:+
119174:33:+
119175:123:-
119569:279:-
119625:141:-
119663:78:+
119831:55:+
119908:88:+
119931:231:-
120031:27:+
12004:382:+
120226:14:+
120303:56:-
120424:30:+
120599:51:+
120619:470:+
120866:142:+
120893:97:-
120995:437:+
121078:326:+
121087:209:+
121106:70:+
121165:33:-
12129:90:-
121361:29:-
121383:18:-
121483:32:-
121485:239:+
121488:85:+
121620:14:-
121635:347:+
121677:123:-
12173:190:-
121738:198:+
121775:147:+
121784:500:-
121797:80:-
121806:135:+
121807:198:-
121843:192:-
121887:202:-
122008:282:-
122157:292:+
122309:9:+
12237:58:+
122406:39:-
122663:33:+
12272:43:-
12289:236:+
122907:344:-
122940:60:-
123091:426:+
12310:425:-
123122:211:-
123279:394:+
123379:113:+
123382:19:+
123383:90:-
123394:54:-
123405:121:+
123414:417:+
123437:147:-
123511:545:-
123669:140:+
123691:127:-
123753:346:+
123815:43:-
12385:195:-
124239:136:-
124396:143:+
124402:176:+
124403:107:-
124446:117:-
124448:365:-
124449:438:+
124474:89:+
124512:86:-
124777:108:+
124951:20:-
125001:560:-
125150:144:-
125372:176:+
125374:112:+
12538:51:+
12543:22:-
125447:356:+
1255:277:+
125691:153:-
125789:432:-
125928:124:+
125966:214:-
125971:508:+
126005:308:+
126064:84:+
126114:316:+
12629:90:-
126298:119:+
126313:117:+
126378:117:-
126797:94:+
126876:540:-
126918:290:-
1270:156:-
12716:45:+
127224:222:-
127297:128:+
127298:324:-
127320:79:+
127321:295:-
127411:27:-
127567:18:-
127575:119:+
127631:512:-
127703:387:+
127750:127:-
127866:211:-
12806:68:+
128263:291:-
128382:410:+
12861:210:+
128647:66:-
128665:99:+
128704:72:+
128713:168:-
128831:433:+
128847:306:-
128994:63:-
129093:34:-
129168:42:+
129190:578:-
129285:308:-
129350:90:+
129451:279:+
129476:79:-
129597:157:+
129635:34:-
129652:502:-
129725:298:-
129799:287:-
129836:87:-
129886:399:+
12990:41:+
129905:306:+
129920:243:-
130053:121:-
13016:44:+
130184:243:+
130259:545:+
130862:339:+
131078:44:+
13145:40:-
131688:202:+
131715:89:-
131781:216:-
132070:61:+
132102:68:+
13214:27:-
132170:89:+
132197:287:+
132226:320:-
132340:232:+
132370:30:+
132374:62:+
132448:53:-
132566:108:-
132600:274:-
132603:34:-
132623:180:-
132634:99:+
132703:62:+
132709:48:+
132716:90:-
132718:132:-
13281:140:+
132829:122:-
132895:255:+
132896:152:-
133139:84:-
133148:247:-
133322:182:-
133348:295:+
133372:44:-
133460:26:-
133516:473:+
133535:155:+
133548:57:+
133566:286:-
133702:155:+
133708:10:+
133798:67:-
133800:299:+
133801:383:-
133876:44:+
133932:110:-
133943:39:-
133945:94:-
13406:79:-
134088:92:+
134102:194:+
134110:147:-
134151:110:-
134172:70:+
134173:312:-
134289:188:+
134341:113:+
134391:78:+
134426:359:-
134507:255:-
13457:500:-
134574:175:+
134575:433:-
134579:117:-
134681:585:-
134697:94:-
134720:145:-
134786:435:+
134871:255:+
135120:26:+
135195:72:+
135258:72:+
135516:120:-
135717:144:-
135759:323:-
13582:526:-
135831:126:-
135838:88:+
135850:87:-
135852:46:+
135883:134:-
135885:85:-
135900:97:+
135949:363:-
135985:257:-
136012:58:+
136042:236:+
136122:148:-
136165:35:-
136253:56:+
136497:248:-
136592:181:-
136622:111:+
13675:419:+
136778:322:-
136843:236:-
136899:101:+
136979:165:+
137027:203:-
137034:154:-
137085:68:+
137234:187:-
13732:129:+
13733:20:-
137351:272:+
137371:275:-
137569:95:+
137585:35:+
137594:36:-
137666:95:-
137668:140:-
137689:257:-
137741:185:-
13779:363:+
137834:97:+
137860:56:+
137927:125:-
137970:65:+
138049:435:+
138321:76:+
13861:87:-
138639:25:+
138679:361:-
13873:29:-
13876:216:-
138788:72:+
138789:10:-
13880:48:+
138865:126:+
138999:464:+
139073:185:+
139281:80:+
139376:95:-
139386:102:+
139525:84:-
139609:526:+
139673:46:+
139748:144:-
139894:124:-
14005:67:+
140078:104:+
140079:263:-
140249:38:-
140396:111:+
140397:51:-
140489:59:+
140508:314:+
140509:98:-
140542:170:-
140545:317:+
140593:95:+
140781:255:+
141154:219:+
141155:46:-
141156:131:+
141287:99:+
141328:387:+
141405:136:-
141490:7:+
141584:410:-
141630:144:+
141650:64:+
141681:270:+
141741:79:+
141763:38:-
141805:75:+
141818:48:-
141872:153:+
141873:223:-
141908:141:-
142062:146:-
142073:155:+
142074:21:-
142081:95:+
142082:123:-
142119:68:+
142120:272:-
142134:68:-
142148:33:-
142188:92:+
142338:265:+
142356:252:-
142581:245:+
142725:319:+
142753:22:-
142782:67:+
142810:274:+
142926:491:+
142929:17:+
142954:133:+
143032:121:+
143033:64:-
143042:112:+
143048:36:+
143232:188:-
143330:215:+
143443:111:+
143450:191:-
143464:253:-
143468:142:+
143519:96:-
143583:378:+
14368:74:-
143713:142:+
143715:569:+
143763:89:+
143838:405:+
143931:36:+
144062:231:+
144107:54:-
144120:194:-
144291:239:-
144463:221:+
144488:447:+
144494:226:+
14457:364:-
144682:236:+
144697:429:+
144939:37:+
144958:220:-
144992:209:+
145061:11:+
145066:260:+
14510:256:-
145203:103:+
145258:100:+
145305:341:-
145340:139:+
145375:267:+
145387:55:-
145426:223:+
145480:15:+
145549:357:+
145637:87:+
145677:244:+
145685:114:-
145790:299:-
145830:96:+
145831:37:-
145884:59:-
145994:281:+
146034:13:+
146059:573:+
146191:72:+
146227:76:+
146353:59:+
146451:186:-
146522:313:-
146763:70:+
146764:20:-
146879:112:-
146908:446:-
1470:246:-
147031:135:+
147119:61:+
147158:484:-
147224:50:-
147427:255:-
147448:23:-
147604:40:+
147612:220:+
14762:61:+
147749:65:+
147750:91:-
147775:133:+
148269:44:+
14830:113:-
148383:266:-
148567:90:-
148697:23:-
148701:257:+
148869:544:+
148870:319:-
148886:59:+
149017:276:+
14905:126:+
149091:39:+
149117:58:+
149183:55:-
149555:62:-
149604:391:-
149610:37:-
149784:264:-
149790:90:+
149791:14:-
149795:260:+
149830:337:+
149847:78:+
149854:432:-
150018:342:-
150031:203:-
150052:74:+
150098:30:-
150111:38:-
150135:101:+
150161:278:-
150189:127:+
150211:47:+
150221:300:+
150307:19:-
150392:35:+
150506:48:-
150602:236:-
150639:284:-
150654:219:+
150697:87:+
150735:204:-
150901:116:+
150957:64:+
150958:83:-
150967:144:-
150996:94:+
151102:236:-
15119:56:-
151247:343:+
151316:110:-
151335:239:+
151367:93:+
151404:62:-
151480:201:+
151482:335:+
151483:464:-
151490:400:+
15154:89:-
151697:89:+
151698:28:-
15194:166:-
152070:132:-
152173:97:+
152191:154:+
152294:330:-
152350:233:-
15237:173:-
152467:289:+
152517:29:+
152518:75:-
152523:394:-
152553:69:+
152617:123:+
152642:54:-
152838:236:-
152889:255:-
153094:210:-
153102:362:-
153108:56:+
153166:15:-
153176:376:+
153251:205:+
153260:118:+
153477:29:+
153542:110:+
153557:336:+
153766:274:+
153788:136:-
153826:123:-
153846:67:+
15390:44:-
153933:74:+
15402:117:-
154066:20:+
154090:123:-
154147:194:-
154150:113:-
154191:89:+
15422:86:+
154221:568:+
154290:92:+
154327:19:-
154328:63:+
154559:360:+
15457:8:+
154604:135:+
154605:89:-
154679:95:+
154680:310:-
154694:51:+
154733:335:-
154776:39:-
154790:124:-
154798:44:-
154829:441:-
154944:198:-
155019:38:-
155086:253:-
155159:77:+
155217:197:+
155384:474:+
155448:49:+
155562:149:-
155590:141:+
155685:23:+
15572:100:+
155720:74:-
155772:41:+
155859:249:-
155950:324:+
156064:86:+
15613:111:+
156133:356:-
15614:240:-
156346:37:+
156422:58:+
15647:205:+
156926:15:-
156985:112:-
157081:271:+
157238:427:-
157266:303:+
157345:21:+
157484:396:+
157539:120:+
157588:19:-
157664:435:+
157725:88:+
157733:55:+
157737:17:+
15774:448:-
157743:173:-
157788:335:+
157789:323:-
157884:38:-
158000:16:-
158116:139:+
158368:19:+
15841:37:-
158416:57:+
15845:382:-
158457:227:+
158475:67:-
158533:108:+
158728:125:+
158814:69:-
158838:29:+
159311:295:+
15932:41:-
159390:61:+
159439:36:+
159555:578:+
159567:329:+
159699:28:-
159720:67:+
159799:8:-
15981:122:+
159813:209:-
159831:213:-
159842:97:-
159846:35:+
159851:246:+
159858:105:-
159921:55:-
159944:93:+
159946:59:+
159956:73:-
160005:105:+
160030:366:+
160038:85:+
160074:194:+
160079:197:+
160165:405:-
160183:180:-
16025:184:+
160268:238:-
160323:408:-
160326:213:+
160344:105:+
160367:81:+
160389:96:+
160450:255:+
160451:250:-
160524:217:-
160582:20:+
160596:233:-
160765:135:-
160769:80:+
160937:181:+
16100:82:-
161015:128:-
161045:78:+
161046:162:-
161129:74:+
161247:259:-
161410:9:+
161543:220:-
161591:108:-
161674:8:-
161676:75:-
161685:145:+
161686:94:-
161689:361:-
161744:179:-
161869:236:+
161897:498:+
161907:422:-
162351:78:+
162436:9:-
162456:476:+
162457:99:-
162555:94:+
162556:95:-
162592:60:-
162632:402:+
162676:89:+
162687:340:-
162795:8:+
162797:92:+
162845:45:-
162916:29:+
163083:28:+
163138:410:-
163172:445:+
163179:316:-
163249:239:-
163319:40:+
163340:341:-
163377:305:+
163388:45:-
163492:67:-
163699:126:-
163780:62:+
163842:124:+
163865:116:+
163869:167:+
163886:221:+
164011:117:-
164074:556:+
164093:164:+
164106:112:+
164107:536:-
164190:475:+
164201:412:+
164202:191:-
164220:30:-
164226:55:+
164239:111:+
164326:111:+
164391:219:+
164697:33:-
164777:289:+
164801:28:-
164892:19:+
164896:317:+
164909:485:-
164975:499:+
165114:98:+
165126:78:-
165357:217:-
165372:274:-
165425:298:-
165453:128:-
165577:11:-
165602:305:+
165623:54:-
165646:116:-
165772:446:+
165955:339:-
165963:47:-
166077:142:+
166111:66:-
166223:205:-
166357:321:-
166416:23:+
166557:84:+
16657:83:-
166657:477:-
166685:234:-
166687:108:+
166864:51:-
167063:439:-
167092:28:+
1671:242:-
167297:328:-
167347:199:-
167361:73:+
167375:87:+
167395:102:-
167452:142:+
167453:607:-
167515:136:+
167520:348:-
167544:320:+
167545:270:-
167575:82:-
167579:67:-
167789:57:-
167871:343:-
167953:10:-
16806:401:+
168070:391:-
168089:156:-
1682:319:-
168497:127:-
168526:365:+
168569:102:+
16863:249:-
168714:214:-
168776:95:-
16885:220:-
168881:256:-
168967:17:-
169131:173:-
169144:48:-
16916:367:-
169213:175:-
169221:293:+
169286:199:+
169376:33:-
169386:139:+
169472:32:-
169475:257:+
169476:50:-
169528:314:+
169537:100:+
169632:41:-
169657:17:+
169733:264:+
1698:231:+
169808:59:+
169846:83:+
169905:196:-
169938:252:-
169943:151:-
17006:546:-
17010:10:+
17011:23:-
170115:56:-
170135:156:+
170136:292:-
170143:306:+
170160:28:-
170176:82:-
170223:30:-
17029:257:+
170297:293:+
170298:287:-
170315:44:-
170405:270:+
170575:99:+
170576:389:-
170722:39:-
170942:43:-
170949:136:+
170958:282:+
171103:51:-
171131:7:-
171185:142:-
171204:287:+
171221:137:+
171222:18:-
171426:72:+
171535:144:-
171562:98:+
171563:26:-
171568:107:-
171630:309:+
171720:65:-
171752:296:+
171775:90:+
171811:93:+
171812:585:-
172009:80:+
172223:17:-
172282:45:-
172300:8:-
172574:78:+
172664:88:+
172665:52:-
172723:136:+
172725:49:+
172932:138:+
173393:218:-
173550:87:+
173600:209:+
173609:376:-
173617:9:-
173640:114:+
173674:414:-
173679:36:+
173704:7:+
173799:111:-
173874:44:+
173881:11:-
173942:97:+
17395:60:+
173968:287:+
173969:69:-
173975:166:-
173988:47:-
174016:62:+
174029:151:-
174070:57:-
174071:66:+
174098:200:+
174100:309:+
174165:56:-
174307:142:+
174324:351:+
174519:128:+
174644:103:-
174751:10:-
174772:174:+
174837:62:+
174844:285:+
175109:25:+
175110:127:-
175199:44:+
175232:550:+
175293:110:+
175294:326:-
175326:257:+
175335:22:+
175339:232:+
175375:86:+
175396:30:+
175426:9:+
175501:226:-
175504:45:+
175505:54:-
175633:89:-
175642:115:+
175643:103:-
175698:42:+
175737:123:-
175771:94:-
176149:321:+
176150:34:-
176251:363:-
176631:186:-
176740:11:-
176776:140:+
177003:210:-
17703:121:-
177126:271:+
177301:85:-
177508:347:+
177736:97:+
177770:116:+
177793:375:-
177825:24:+
177826:242:-
177828:62:+
177829:95:-
177865:51:+
177866:88:-
177960:81:+
177961:100:-
178238:86:-
178357:392:+
17842:133:-
178448:258:+
178646:57:-
178663:67:-
178834:73:-
178902:178:-
178937:123:+
179045:142:+
179046:12:-
179049:142:+
179150:223:+
179151:167:-
179264:64:+
179308:399:+
179309:57:-
179392:137:-
179422:178:-
179572:317:-
179677:247:+
179739:150:+
179830:20:+
179863:291:+
179866:240:+
179923:130:-
179938:315:+
179997:553:+
180129:198:+
180188:328:+
180263:431:-
180454:146:+
180521:28:+
180749:56:-
180860:181:+
181157:15:+
181302:58:-
181449:173:-
181558:266:+
181571:275:+
181625:271:-
181629:285:-
181718:256:+
181724:507:+
181782:201:-
181842:49:+
181983:189:-
181991:213:+
181992:57:-
182044:274:-
18210:16:+
182131:323:-
182144:69:-
182188:94:-
182246:428:+
182321:45:-
182392:181:+
182393:222:-
182408:117:-
18242:33:-
182440:307:-
182449:60:+
182474:239:-
182476:24:+
182503:167:+
182540:109:+
182541:186:-
182769:53:+
18286:149:-
182983:63:-
18299:87:+
183282:347:+
183283:224:-
183303:23:-
183306:9:-
183412:499:+
183491:162:-
183492:284:+
183493:30:-
183546:135:-
183698:496:+
183793:92:+
183859:126:+
183886:106:-
184006:42:-
184010:140:+
184090:22:-
184290:180:-
184309:118:+
184347:60:+
184422:93:+
184441:85:-
184482:212:+
184483:209:-
184496:158:-
184601:236:-
184735:339:+
184736:237:-
184742:449:+
184862:68:+
184902:104:+
184947:405:+
184948:61:-
184979:42:-
184982:101:-
185052:95:-
185216:115:+
18523:480:-
185273:136:-
185311:96:-
185315:119:+
185338:87:-
18534:143:-
185390:31:-
185443:92:-
185531:62:-
185537:331:-
185618:190:-
185661:311:-
185671:65:-
185679:60:-
185683:270:+
185806:75:-
185872:140:+
185879:111:+
185970:163:+
18601:78:+
18602:183:-
186049:95:+
186082:59:-
186083:38:+
186122:230:+
186147:449:+
186153:87:-
186175:87:-
186207:220:-
186291:42:+
186350:235:-
186361:278:+
186410:346:-
186432:44:-
186440:286:-
186443:37:-
18647:216:+
186577:242:+
186660:88:+
186687:259:+
186743:137:+
186817:130:-
186857:56:+
186969:210:-
187119:64:+
187131:361:-
187278:314:-
187345:77:-
187376:293:-
187428:57:+
187592:44:+
187593:243:-
187599:130:+
18768:54:-
187724:411:-
187736:53:-
187952:61:-
187977:454:+
187989:38:+
188059:143:+
188081:573:+
18814:223:-
188161:381:-
188170:103:-
188181:39:+
18821:258:-
188291:94:-
188470:42:-
188514:299:+
188520:85:-
188521:312:+
188616:585:+
188724:90:+
188725:75:-
188826:45:+
188874:201:+
188941:161:-
188986:127:-
189192:122:-
189218:287:-
189303:303:+
189668:222:+
189809:98:+
189814:83:+
189989:289:+
190009:351:-
190058:399:-
190098:120:+
190108:24:-
190167:99:+
190222:136:-
190229:408:+
190274:387:-
190308:109:-
190336:118:+
19039:14:-
19052:307:-
190664:66:+
190744:86:-
190839:45:+
190848:88:+
191074:132:+
191096:81:-
191225:228:-
191288:49:+
191445:77:-
191580:172:+
191686:41:-
191696:267:-
191898:12:+
191989:130:-
192112:182:-
192121:60:-
192124:350:+
192143:208:-
192170:92:+
192337:98:+
192402:444:-
192443:227:-
192455:187:-
19255:215:-
19266:364:+
192663:36:-
19267:138:-
193055:31:+
194125:155:+
19440:82:+
194434:62:+
194508:137:-
194510:208:+
194654:45:+
194660:54:-
194735:52:+
194752:76:-
19478:8:+
194916:120:-
195173:375:-
195472:19:-
195499:316:+
195555:169:+
195556:83:-
195557:373:+
195759:63:-
195823:210:+
195824:101:-
195827:578:+
195828:258:-
195830:13:+
195982:33:-
196167:194:-
196173:43:-
196324:136:+
196378:250:+
196439:250:+
196440:370:-
19652:61:-
196526:275:-
196665:89:+
196672:54:+
196721:64:+
196723:158:+
196764:178:+
196815:71:+
196844:166:+
196845:36:-
196863:52:-
196873:45:-
196879:60:-
196970:32:+
196985:281:+
196986:119:-
197320:264:-
19734:92:+
197571:27:+
197636:17:+
197711:11:-
197786:234:-
197831:49:-
197921:222:+
197954:90:-
197974:54:+
197994:103:-
198049:269:+
198120:384:+
198134:22:+
198546:132:-
198616:85:+
198658:90:-
198806:131:-
198807:136:+
198961:70:-
19899:355:+
199000:16:+
19901:81:+
199010:213:-
19915:82:+
199330:225:-
1994:238:+
199476:124:-
1995:87:-
199589:334:+
199639:27:+
199640:108:-
199645:60:+
199744:375:+
199858:88:-
200068:125:+
200150:390:+
200235:94:+
200283:198:+
200571:302:-
200596:312:-
200605:312:+
200606:97:-
20064:69:-
200710:188:+
200833:70:-
200848:202:+
200849:78:-
200855:82:-
200856:253:+
200901:355:+
200942:268:-
200996:192:-
201001:58:+
20102:231:-
201075:59:-
201103:46:-
201147:92:+
201204:360:+
201214:282:+
20122:452:+
201319:136:-
201363:450:+
201364:203:-
201367:35:+
201412:324:+
201494:132:-
201557:53:-
201586:167:+
201652:98:-
201708:100:+
201783:134:+
201852:127:+
201870:196:+
201919:208:-
201993:85:-
202021:170:+
2021:66:-
202207:29:-
202223:80:+
202242:49:+
202298:352:+
202345:418:-
202357:76:+
202385:55:+
202386:29:-
202411:386:+
202543:48:-
202550:70:-
202568:303:-
202631:374:-
202763:195:-
203179:135:-
203220:127:-
203434:91:+
203453:19:+
203665:123:+
203666:16:-
203679:328:+
203694:201:+
203755:105:-
20379:321:+
203962:90:+
204084:312:-
204100:195:-
204118:251:+
204310:558:-
204324:303:+
204335:159:+
204361:48:+
204386:116:-
204993:496:+
204999:365:-
205126:20:+
205169:247:-
205172:86:-
20518:519:+
205202:74:-
205289:311:+
205333:226:-
205367:106:-
205480:355:-
205534:122:-
205558:74:-
205702:216:+
205706:269:-
205763:276:+
205797:214:-
205973:9:-
205988:176:-
206044:405:-
206054:89:+
206133:19:-
206136:27:+
206146:251:-
20617:62:+
20629:345:+
20630:79:-
20634:132:+
20635:31:-
206658:187:+
206672:106:-
20668:489:+
206771:106:-
206794:89:+
206964:19:+
20702:277:-
207054:95:+
207081:60:+
207156:65:+
207157:126:-
20731:360:+
20735:89:-
207436:46:-
207757:81:-
20779:32:-
207940:61:-
207997:402:+
207998:145:-
208029:114:-
208077:53:+
208123:259:-
20822:205:-
208220:407:-
208233:257:-
208247:348:+
208248:98:-
208278:342:-
20833:45:-
208340:491:+
208359:80:+
20836:121:-
208399:509:+
208417:108:-
208529:269:-
208572:288:+
208573:185:-
20866:121:+
208661:233:+
208685:122:-
208725:32:+
208729:180:+
208777:246:-
208861:328:+
208987:57:+
209012:83:-
209064:99:+
209081:28:-
209185:137:-
209209:144:+
209214:155:+
209215:169:-
20946:320:+
20947:32:-
209623:27:+
209624:98:-
209656:142:+
209709:273:+
209710:159:-
209730:255:+
209752:538:-
209762:111:+
209763:38:-
209769:29:+
209794:136:-
209835:444:+
209923:303:-
20993:54:+
209963:204:-
209968:107:-
210236:258:-
210312:106:+
210388:40:+
21039:336:-
210441:227:-
210467:18:+
210468:288:-
210498:80:+
210504:214:-
210512:324:+
210563:137:+
210605:80:-
210638:224:+
210755:122:-
210881:81:+
210883:110:+
210886:549:-
2110:81:-
2113:179:-
21140:280:-
211437:192:+
21146:108:+
21157:12:+
211591:47:+
211592:389:-
211797:18:+
211808:529:-
211809:50:+
21188:395:+
21189:255:-
211953:27:+
212010:33:-
212069:323:-
212160:152:+
212463:140:-
212490:150:+
21278:80:-
212887:358:+
212938:112:+
212990:241:+
21306:97:+
213169:23:-
213248:105:+
213253:26:-
21326:24:-
213268:238:+
213294:196:-
213348:62:-
213353:84:-
213378:182:+
213472:81:-
213686:207:+
213752:409:-
213796:236:-
213857:24:+
214422:95:+
21454:138:-
214632:116:+
21485:69:-
214859:39:+
21513:21:-
215180:314:+
215181:162:-
21522:26:-
215327:140:+
21544:69:-
215473:21:-
215475:186:-
21551:118:+
21552:295:-
215521:382:+
215570:60:-
215583:110:+
215642:32:+
215696:75:+
215930:351:-
215938:84:+
216189:110:-
21622:157:-
21635:31:-
216384:305:-
216462:219:-
216802:75:-
216935:211:-
216959:388:-
21697:75:-
217024:278:+
217034:159:+
217063:243:+
217106:69:-
217146:76:+
21718:67:+
217189:10:+
217190:314:-
2172:325:+
21727:73:+
2173:95:-
21735:137:-
21738:119:+
21797:105:+
218207:95:-
218312:109:+
21841:56:+
218908:273:+
218957:156:-
219121:33:-
21913:61:-
219211:33:-
219280:10:-
219310:138:+
219525:141:-
21954:317:-
219545:111:-
219678:188:+
219800:210:-
219865:82:-
219876:219:+
219877:65:-
219899:132:-
219982:123:+
219983:40:-
220122:533:-
220192:77:+
220232:107:+
220266:74:-
220332:384:-
220379:522:-
220603:140:-
220763:62:-
220783:31:-
220890:23:-
220911:199:+
220943:112:+
221288:24:-
221304:130:+
221326:112:-
221386:393:+
221532:405:+
221533:104:-
221628:208:+
221692:82:+
221761:46:+
22178:257:+
221810:107:-
22183:72:-
221841:26:+
221842:249:-
221845:452:+
221869:143:+
221989:245:+
222096:124:+
222140:453:-
22215:52:-
22216:70:+
222249:137:+
22232:207:-
222380:19:+
22240:239:+
22241:10:-
222457:124:+
222458:190:-
222470:21:+
22257:204:+
222579:72:+
222584:56:-
22259:478:+
22260:56:-
222665:124:-
222884:72:-
222915:23:+
222919:195:-
222956:94:+
223069:106:-
223130:78:+
223179:87:+
223224:353:+
223260:120:+
223265:19:+
223266:204:-
22328:48:-
223304:250:-
223306:153:-
223336:247:+
223351:70:+
223354:159:-
223515:255:+
223669:164:+
22369:138:+
223742:94:-
223803:102:-
223871:128:-
223896:210:+
223935:141:-
224018:36:+
224019:82:-
224121:125:+
224124:115:-
224133:22:+
224214:62:+
224235:39:+
224251:57:-
224326:38:+
224367:39:-
224376:79:-
224384:179:-
224484:139:-
224569:241:+
224570:375:-
224575:124:-
22470:78:-
224904:286:+
224927:143:+
224928:74:-
225029:428:+
225190:140:+
225223:251:+
225249:212:-
225413:419:-
225643:140:+
225731:111:-
225751:360:-
225757:121:+
225767:72:-
225806:46:-
225846:69:+
226055:482:-
226299:164:+
226381:109:+
226382:150:-
226622:77:+
226623:64:-
22668:69:-
226755:73:+
226756:8:-
226777:169:-
22679:188:-
226804:386:+
226859:39:-
226973:64:-
227008:134:+
227082:60:-
227097:129:-
227108:41:-
227155:170:-
227190:424:-
227200:335:+
227205:76:-
227232:14:+
227265:44:-
227266:231:+
227320:94:-
227360:56:-
227395:85:+
227396:58:-
227404:43:-
227506:9:-
227532:129:-
227540:150:+
227613:110:-
227618:232:+
227696:107:-
227715:45:+
227718:162:+
227746:368:-
228028:155:+
228058:133:+
228059:334:-
22806:12:+
228061:265:-
228063:134:+
228086:144:-
228264:358:+
228285:199:-
228314:87:+
228363:152:+
228375:24:-
228422:408:+
228535:21:-
228587:61:+
228588:188:-
228633:240:-
228667:35:-
228669:230:+
228836:265:+
228896:71:-
229031:291:-
229037:104:+
229038:191:-
229054:113:+
229222:232:+
229356:56:-
22941:59:+
229648:90:+
229768:211:+
22990:31:-
230093:254:-
230205:233:-
230331:37:+
230340:23:-
230354:81:+
230379:326:-
230498:130:+
230634:68:-
230635:72:+
2307:112:+
230843:23:+
230847:51:-
[truncated: 2,220 more rows]
