# Supplementary material for: Linkage mapping, comparative genome analysis, and QTL detection for growth in a non-model teleost, the meagre Argyrosomus regius, using ddRAD sequencing
Source: Sci Rep. 2022 Mar 29;12:5301. doi: 10.1038/s41598-022-09289-4 (PMC8964699; doi:10.1038/s41598-022-09289-4)
Supplement: Supplementary file 1 — Supplementary Information 1. [file 41598_2022_9289_MOESM1_ESM.zip › Supplementary Data/file_2/Phenotypic_data_families.xlsx]

## Sheet: Measurements
ind	dam	sire		bwt(gr)	len(cm)								family 1 big
B009	BR391F	BR388M	B009	2400	62								391/405	B060	BR391F	BR405M	B060	2680	66.5
B032	BR391F	BR388M	B032	2260	61.5									B074	BR391F	BR405M	B074	2360	64
B051	BR391F	BR388M	B051	2570	65.5									B091	BR391F	BR405M	B091	3000	68.5
B062	BR391F	BR388M	B062	2160	60									B099	BR391F	BR405M	B099	2940	68
B093	BR391F	BR388M	B093	2930	68									B160	BR391F	BR405M	B160	2040	59.5
B138	BR391F	BR388M	B138	2040	61.5									B161	BR391F	BR405M	B161	2810	67.5
B159	BR391F	BR388M	B159	2420	62.5									B182	BR391F	BR405M	B182	1630	55
B224	BR391F	BR388M	B224	2070	61									B195	BR391F	BR405M	B195	1750	58
B255	BR391F	BR388M	B255	2200	64									B220	BR391F	BR405M	B220	1810	58
B339	BR391F	BR388M	B339	2560	65									B242	BR391F	BR405M	B242	2440	65
B137	BR391F	BR397M	B137	2320	61.5									B251	BR391F	BR405M	B251	1860	57
B250	BR391F	BR397M	B250	2550	62									B271	BR391F	BR405M	B271	1760	57
B264	BR391F	BR397M	B264	2590	64									B273	BR391F	BR405M	B273	1630	57
B127	BR391F	BR398M	B127	3360	69									B281	BR391F	BR405M	B281	2390	63
B145	BR391F	BR398M	B145	2830	66									B285	BR391F	BR405M	B285	2110	63
B389	BR391F	BR398M	B389	3590	73									B290	BR391F	BR405M	B290	3140	70.5
B048	BR391F	BR401M	B048	3190	68.5									B301	BR391F	BR405M	B301	1500	56
B152	BR391F	BR401M	B152	3380	71									B309	BR391F	BR405M	B309	2250	65
B166	BR391F	BR401M	B166	3100	69									B314	BR391F	BR405M	B314	1440	53
B296	BR391F	BR401M	B296	3500	73.5									B317	BR391F	BR405M	B317	1750	59
B313	BR391F	BR401M	B313	3370	71.5									B356	BR391F	BR405M	B356	2410	64
B372	BR391F	BR401M	B372	2660	64.5									B364	BR391F	BR405M	B364	2420	64
B374	BR391F	BR401M	B374	3290	72									B366	BR391F	BR405M	B366	1880	58
B070	BR391F	BR402M	B070	2930	70.5									B370	BR391F	BR405M	B370	1990	59.5
B115	BR391F	BR402M	B115	2780	66									B382	BR391F	BR405M	B382	2370	65
B144	BR391F	BR402M	B144	3710	72													2150
B151	BR391F	BR402M	B151	2960	69.5
B162	BR391F	BR402M	B162	2660	66.5
B218	BR391F	BR402M	B218	2120	64
B324	BR391F	BR402M	B324	2900	67
B325	BR391F	BR402M	B325	2990	69
B353	BR391F	BR402M	B353	2650	67
B368	BR391F	BR402M	B368	2900	68
B060	BR391F	BR405M	B060	2680	66.5
B074	BR391F	BR405M	B074	2360	64
B091	BR391F	BR405M	B091	3000	68.5
B099	BR391F	BR405M	B099	2940	68
B160	BR391F	BR405M	B160	2040	59.5
B161	BR391F	BR405M	B161	2810	67.5
B182	BR391F	BR405M	B182	1630	55
B195	BR391F	BR405M	B195	1750	58
B220	BR391F	BR405M	B220	1810	58
B242	BR391F	BR405M	B242	2440	65
B251	BR391F	BR405M	B251	1860	57
B271	BR391F	BR405M	B271	1760	57
B273	BR391F	BR405M	B273	1630	57
B281	BR391F	BR405M	B281	2390	63
B285	BR391F	BR405M	B285	2110	63
B290	BR391F	BR405M	B290	3140	70.5
B301	BR391F	BR405M	B301	1500	56
B309	BR391F	BR405M	B309	2250	65
B314	BR391F	BR405M	B314	1440	53
B317	BR391F	BR405M	B317	1750	59
B356	BR391F	BR405M	B356	2410	64
B364	BR391F	BR405M	B364	2420	64
B366	BR391F	BR405M	B366	1880	58
B370	BR391F	BR405M	B370	1990	59.5
B382	BR391F	BR405M	B382	2370	65
B291	BR394F	BR405M	B291	2150	60
B003	BR403F	BR397M	B003	2000	58
B004	BR403F	BR397M	B004	2190	59
B005	BR403F	BR397M	B005	2460	63
B012	BR403F	BR397M	B012	2530	63
B017	BR403F	BR397M	B017	3680	72
B020	BR403F	BR397M	B020	2370	62
B022	BR403F	BR397M	B022	2830	65
B023	BR403F	BR397M	B023	2140	58.5
B024	BR403F	BR397M	B024	1960	58
B027	BR403F	BR397M	B027	3110	68
B028	BR403F	BR397M	B028	2320	60
B029	BR403F	BR397M	B029	2210	59.5
B030	BR403F	BR397M	B030	2240	61
B033	BR403F	BR397M	B033	2350	61.5
B037	BR403F	BR397M	B037	2380	61
B041	BR403F	BR397M	B041	1860	57
B043	BR403F	BR397M	B043	2310	61.5
B044	BR403F	BR397M	B044	2430	61
B045	BR403F	BR397M	B045	2220	60
B046	BR403F	BR397M	B046	2390	62
B049	BR403F	BR397M	B049	1770	57
B053	BR403F	BR397M	B053	2120	58
B061	BR403F	BR397M	B061	2120	59
B082	BR403F	BR397M	B082	1920	57
B089	BR403F	BR397M	B089	3610	69
B104	BR403F	BR397M	B104	2700	65.5
B108	BR403F	BR397M	B108	2250	59
B110	BR403F	BR397M	B110	2420	61
B113	BR403F	BR397M	B113	2400	61
B116	BR403F	BR397M	B116	2540	64
B131	BR403F	BR397M	B131	2560	63
B135	BR403F	BR397M	B135	2810	65
B147	BR403F	BR397M	B147	2310	63
B148	BR403F	BR397M	B148	1780	59
B158	BR403F	BR397M	B158	2280	64
B165	BR403F	BR397M	B165	1680	54.5
B176	BR403F	BR397M	B176	2250	58.5
B183	BR403F	BR397M	B183	2850	67
B184	BR403F	BR397M	B184	2340	62
B194	BR403F	BR397M	B194	2630	63
B200	BR403F	BR397M	B200	2390	62
B202	BR403F	BR397M	B202	2500	64
B204	BR403F	BR397M	B204	2880	66
B206	BR403F	BR397M	B206	2360	62
B207	BR403F	BR397M	B207	2320	62
B209	BR403F	BR397M	B209	1450	53.5
B213	BR403F	BR397M	B213	1570	54
B216	BR403F	BR397M	B216	1480	54
B231	BR403F	BR397M	B231	2290	65
B240	BR403F	BR397M	B240	3490	68.5
B243	BR403F	BR397M	B243	1990	59
B248	BR403F	BR397M	B248	1650	54
B260	BR403F	BR397M	B260	2190	60.5
B263	BR403F	BR397M	B263	2340	61
B267	BR403F	BR397M	B267	1800	56
B270	BR403F	BR397M	B270	2000	58.5
B274	BR403F	BR397M	B274	1990	58
B279	BR403F	BR397M	B279	2310	60
B283	BR403F	BR397M	B283	2330	62
B292	BR403F	BR397M	B292	2560	62.5
B297	BR403F	BR397M	B297	2070	58
B300	BR403F	BR397M	B300	1750	55
B305	BR403F	BR397M	B305	2760	67
B311	BR403F	BR397M	B311	3250	69
B318	BR403F	BR397M	B318	2540	63
B322	BR403F	BR397M	B322	1830	59.5
B328	BR403F	BR397M	B328	2500	63
B329	BR403F	BR397M	B329	2650	67.5
B336	BR403F	BR397M	B336	2040	58.5
B360	BR403F	BR397M	B360	1860	56
B363	BR403F	BR397M	B363	2940	65
B367	BR403F	BR397M	B367	3490	69
B369	BR403F	BR397M	B369	2470	62
B380	BR403F	BR397M	B380	2670	64.5
B387	BR403F	BR397M	B387	2890	65
B388	BR403F	BR397M	B388	2590	63
B393	BR403F	BR397M	B393	2690	64
B066	BR403F	BR402M	B066	2080	60
B136	BR403F	BR402M	B136	2210	62.5
B330	BR403F	BR402M	B330	1850	61
B006	BR403F	BR405M	B006	1880	57
B011	BR403F	BR405M	B011	1640	55
B058	BR403F	BR405M	B058	2020	58.5
B063	BR403F	BR405M	B063	3180	69.5
B068	BR403F	BR405M	B068	2370	63
B084	BR403F	BR405M	B084	1610	55
B105	BR403F	BR405M	B105	2430	62
B119	BR403F	BR405M	B119	1960	58
B128	BR403F	BR405M	B128	1980	68.5
B199	BR403F	BR405M	B199	2780	66.5
B226	BR403F	BR405M	B226	2580	62
B227	BR403F	BR405M	B227	1760	57
B245	BR403F	BR405M	B245	2630	65.5
B253	BR403F	BR405M	B253	2260	61.5
B254	BR403F	BR405M	B254	1760	56
B272	BR403F	BR405M	B272	2350	62.5
B287	BR403F	BR405M	B287	1760	58
B293	BR403F	BR405M	B293	1650	56
B298	BR403F	BR405M	B298	2630	53
B304	BR403F	BR405M	B304	2030	60
B332	BR403F	BR405M	B332	2280	62
B354	BR403F	BR405M	B354	1670	56
B365	BR403F	BR405M	B365	1840	57
B394	BR403F	BR405M	B394	2220	59
B016	BR404F	BR388M	B016	1850	59
B021	BR404F	BR388M	B021	2520	66
B034	BR404F	BR388M	B034	1990	59
B036	BR404F	BR388M	B036	1800	58
B042	BR404F	BR388M	B042	1650	57.5
B071	BR404F	BR388M	B071	2040	60.5
B083	BR404F	BR388M	B083	1840	59
B086	BR404F	BR388M	B086	2180	72
B092	BR404F	BR388M	B092	2260	64
B094	BR404F	BR388M	B094	1390	54
B107	BR404F	BR388M	B107	2780	66
B121	BR404F	BR388M	B121	2400	63
B124	BR404F	BR388M	B124	2150	59.5
B126	BR404F	BR388M	B126	2150	62
B150	BR404F	BR388M	B150	1900	58
B190	BR404F	BR388M	B190	2470	63
B197	BR404F	BR388M	B197	2020	60.5
B208	BR404F	BR388M	B208	2450	63.5
B221	BR404F	BR388M	B221	2810	67.5
B247	BR404F	BR388M	B247	2020	61
B269	BR404F	BR388M	B269	2690	66.5
B275	BR404F	BR388M	B275	2120	63
B303	BR404F	BR388M	B303	1970	58
B315	BR404F	BR388M	B315	3320	73
B346	BR404F	BR388M	B346	2910	67.5
B350	BR404F	BR388M	B350	2310	62
B373	BR404F	BR388M	B373	1880	56.5
B381	BR404F	BR388M	B381	2690	68
B397	BR404F	BR388M	B397	1970	61.5
B019	BR404F	BR402M	B019	2780	69
B047	BR404F	BR402M	B047	2870	68
B097	BR404F	BR402M	B097	3180	69
B125	BR404F	BR402M	B125	2140	63
B232	BR404F	BR402M	B232	2320	62
B308	BR404F	BR402M	B308	1800	59
B002	BR404F	BR405M	B002	2800	67
B010	BR404F	BR405M	B010	2360	62
B015	BR404F	BR405M	B015	1830	58
B025	BR404F	BR405M	B025	2650	66.5
B026	BR404F	BR405M	B026	1850	59
B038	BR404F	BR405M	B038	1820	59
B039	BR404F	BR405M	B039	2000	59.5
B040	BR404F	BR405M	B040	2110	71.5
B055	BR404F	BR405M	B055	1980	59
B056	BR404F	BR405M	B056	2200	63.5
B057	BR404F	BR405M	B057	3690	74
B069	BR404F	BR405M	B069	2600	65.5
B076	BR404F	BR405M	B076	2070	60.5
B078	BR404F	BR405M	B078	2110	60.5
B079	BR404F	BR405M	B079	2300	62.5
B087	BR404F	BR405M	B087	1840	59
B095	BR404F	BR405M	B095	2110	61.5
B098	BR404F	BR405M	B098	3050	70
B100	BR404F	BR405M	B100	1870	59
B103	BR404F	BR405M	B103	2470	62
B109	BR404F	BR405M	B109	2280	59
B111	BR404F	BR405M	B111	3100	63.5
B112	BR404F	BR405M	B112	1800	58
B114	BR404F	BR405M	B114	2600	64
B122	BR404F	BR405M	B122	1920	59
B123	BR404F	BR405M	B123	2520	66.5
B129	BR404F	BR405M	B129	2660	66
B130	BR404F	BR405M	B130	1790	57
B132	BR404F	BR405M	B132	2940	68.5
B133	BR404F	BR405M	B133	2050	62.5
B139	BR404F	BR405M	B139	2570	67
B140	BR404F	BR405M	B140	2780	64.5
B142	BR404F	BR405M	B142	2760	67
B146	BR404F	BR405M	B146	3190	69
B149	BR404F	BR405M	B149	2090	60
B153	BR404F	BR405M	B153	2070	61
B154	BR404F	BR405M	B154	2600	63
B157	BR404F	BR405M	B157	1550	53
B164	BR404F	BR405M	B164	2420	63
B167	BR404F	BR405M	B167	2030	59.5
B168	BR404F	BR405M	B168	2670	65
B171	BR404F	BR405M	B171	2310	64.5
B172	BR404F	BR405M	B172	2790	68
B175	BR404F	BR405M	B175	3020	67.5
B177	BR404F	BR405M	B177	2130	62
B179	BR404F	BR405M	B179	2370	62
B180	BR404F	BR405M	B180	1460	54
B185	BR404F	BR405M	B185	2540	61
B186	BR404F	BR405M	B186	2090	60.5
B188	BR404F	BR405M	B188	2330	62
B189	BR404F	BR405M	B189	2040	58.5
B191	BR404F	BR405M	B191	1330	53
B192	BR404F	BR405M	B192	2200	61
B198	BR404F	BR405M	B198	2200	63
B212	BR404F	BR405M	B212	2820	68
B214	BR404F	BR405M	B214	2200	60
B217	BR404F	BR405M	B217	3070	70
B222	BR404F	BR405M	B222	2510	64.5
B223	BR404F	BR405M	B223	1950	60.5
B225	BR404F	BR405M	B225	2710	63
B228	BR404F	BR405M	B228	2870	69
B230	BR404F	BR405M	B230	2440	62
B234	BR404F	BR405M	B234	1970	60
B246	BR404F	BR405M	B246	2800	69.5
B249	BR404F	BR405M	B249	2790	67
B259	BR404F	BR405M	B259	2760	65.5
B262	BR404F	BR405M	B262	2410	62
B265	BR404F	BR405M	B265	3170	70
B266	BR404F	BR405M	B266	1690	57
B268	BR404F	BR405M	B268	2830	65
B277	BR404F	BR405M	B277	2770	68.5
B286	BR404F	BR405M	B286	2340	64
B288	BR404F	BR405M	B288	2460	64
B289	BR404F	BR405M	B289	2820	66
B302	BR404F	BR405M	B302	2280	63
B306	BR404F	BR405M	B306	1580	56
B310	BR404F	BR405M	B310	1730	59.5
B316	BR404F	BR405M	B316	2980	68.5
B319	BR404F	BR405M	B319	2140	60
B323	BR404F	BR405M	B323	3020	69
B338	BR404F	BR405M	B338	2020	62
B341	BR404F	BR405M	B341	2930	68
B344	BR404F	BR405M	B344	2160	62
B348	BR404F	BR405M	B348	2520	65
B351	BR404F	BR405M	B351	1870	58
B355	BR404F	BR405M	B355	2260	61
B357	BR404F	BR405M	B357	1450	53
B358	BR404F	BR405M	B358	2270	63
B361	BR404F	BR405M	B361	1570	55
B362	BR404F	BR405M	B362	2310	63
B376	BR404F	BR405M	B376	3050	68
B378	BR404F	BR405M	B378	2840	59
B379	BR404F	BR405M	B379	3320	69
B383	BR404F	BR405M	B383	3020	69
B398	BR404F	BR405M	B398	2380	67
B120	BR406F	BR388M	B120	2000	62
B001	BR406F	BR397M	B001	2080	60
B018	BR406F	BR397M	B018	1870	58
B101	BR406F	BR397M	B101	2090	62.5
B102	BR406F	BR397M	B102	1830	56
B203	BR406F	BR397M	B203	2310	62
B237	BR406F	BR397M	B237	3140	66
B252	BR406F	BR397M	B252	2080	60
B395	BR406F	BR397M	B395	1700	55
B178	BR406F	BR402M	B178	2620	66
B219	BR406F	BR402M	B219	2140	62.5
B335	BR406F	BR402M	B335	2020	60
B007	BR406F	BR405M	B007	1740	57
B035	BR406F	BR405M	B035	2700	63
B050	BR406F	BR405M	B050	1690	55.5
B059	BR406F	BR405M	B059	1820	59
B064	BR406F	BR405M	B064	1890	59.5
B067	BR406F	BR405M	B067	1760	57.5
B081	BR406F	BR405M	B081	1500	55
B090	BR406F	BR405M	B090	1970	59
B117	BR406F	BR405M	B117	1840	59
B141	BR406F	BR405M	B141	2060	59.5
B143	BR406F	BR405M	B143	2320	64
B155	BR406F	BR405M	B155	1520	54.5
B163	BR406F	BR405M	B163	1910	58
B181	BR406F	BR405M	B181	3120	67
B193	BR406F	BR405M	B193	2120	60
B201	BR406F	BR405M	B201	1580	54.5
B210	BR406F	BR405M	B210	1600	53.5
B211	BR406F	BR405M	B211	2050	61
B235	BR406F	BR405M	B235	1830	59
B256	BR406F	BR405M	B256	1950	60
B276	BR406F	BR405M	B276	2070	59.5
B284	BR406F	BR405M	B284	1590	56
B299	BR406F	BR405M	B299	1600	56.5
B312	BR406F	BR405M	B312	2090	61
B321	BR406F	BR405M	B321	1730	55
B326	BR406F	BR405M	B326	1600	57
B331	BR406F	BR405M	B331	1560	54.5
B333	BR406F	BR405M	B333	1410	54
B337	BR406F	BR405M	B337	1660	56
B340	BR406F	BR405M	B340	1820	58.5
B342	BR406F	BR405M	B342	2510	65
B343	BR406F	BR405M	B343	2090	61
B349	BR406F	BR405M	B349	2000	59
B352	BR406F	BR405M	B352	1920	60
B359	BR406F	BR405M	B359	1940	60
B377	BR406F	BR405M	B377	2640	68
B385	BR406F	BR405M	B385	2220	61
B391	BR406F	BR405M	B391	1530	54
B392	BR406F	BR405M	B392	1350	52
B396	BR406F	BR405M	B396	1780	59
				2306.17	62.0536

## Sheet: families selected
Code	Dam	Sire	bwt	len	bwt_rank	len_rank	No of Fish			Families
A	BR391F	BR405M	0.236017	22.8858	2	1	25			BR391F	BR405M	25
B	BR404F	BR388M	0.179912	20.5831	5	2	29			BR404F	BR405M	95
C	BR404F	BR405M	0.226776	19.6329	3	3	95			BR404F	BR388M	28
D	BR403F	BR405M	0.176233	19.5503	7	4	24			BR403F	BR397M	77
E	BR404F	BR402M	0.26567	18	1	5	6			BR403F	BR405M	24
F	BR403F	BR397M	0.21635	15.9222	4	6	77			BR391F	BR402M	10
G	BR406F	BR405M	0.136498	12.9511	10	7	40
H	BR391F	BR398M	0.1519	12.3333	9	8	3
I	BR406F	BR397M	0.177244	11.875	6	9	8
J	BR406F	BR402M	0.1008	9.08333	11	10	3
K	BR391F	BR401M	0.0757071	7.60268	12	11	7
L	BR391F	BR388M	0.0751433	6.1	13	12	10
M	BR391F	BR402M	0.155067	5.525	8	13	10
N	BR391F	BR397M	0.0212333	1.75	15	14	3
O	BR403F	BR402M	0.0332333	1.58333	14	15	6

## Sheet: ddrad libraries selected
1st library						2nd library
1st - 2nd plate						3rd -4th plate
B060	BR391F	BR405M	25			B016	BR404F	BR388M	29-1=28		BR391F	BR405M	25
B074	BR391F	BR405M				B021	BR404F	BR388M			BR404F	BR405M	95
B091	BR391F	BR405M				B034	BR404F	BR388M			BR404F	BR388M	28
B099	BR391F	BR405M				B036	BR404F	BR388M			BR403F	BR397M	77
B160	BR391F	BR405M				B042	BR404F	BR388M			BR403F	BR405M	24
B161	BR391F	BR405M				B071	BR404F	BR388M			BR391F	BR402M	10
B182	BR391F	BR405M				B083	BR404F	BR388M
B195	BR391F	BR405M				B086	BR404F	BR388M
B220	BR391F	BR405M				B092	BR404F	BR388M
B242	BR391F	BR405M				B094	BR404F	BR388M
B251	BR391F	BR405M				B107	BR404F	BR388M
B271	BR391F	BR405M				B121	BR404F	BR388M
B273	BR391F	BR405M				B124	BR404F	BR388M
B281	BR391F	BR405M				B126	BR404F	BR388M
B285	BR391F	BR405M				B150	BR404F	BR388M
B290	BR391F	BR405M				B190	BR404F	BR388M
B301	BR391F	BR405M				B197	BR404F	BR388M
B309	BR391F	BR405M				B208	BR404F	BR388M
B314	BR391F	BR405M				B221	BR404F	BR388M
B317	BR391F	BR405M				B247	BR404F	BR388M
B356	BR391F	BR405M				B269	BR404F	BR388M
B364	BR391F	BR405M				B275	BR404F	BR388M
B366	BR391F	BR405M				B303	BR404F	BR388M
B370	BR391F	BR405M				B315	BR404F	BR388M
B382	BR391F	BR405M				B346	BR404F	BR388M
						B350	BR404F	BR388M
						B373	BR404F	BR388M
						B381	BR404F	BR388M
B002	BR404F	BR405M	95			B397	BR404F	BR388M
B010	BR404F	BR405M
B015	BR404F	BR405M
B025	BR404F	BR405M				B003	BR403F	BR397M	77
B026	BR404F	BR405M				B004	BR403F	BR397M
B038	BR404F	BR405M				B005	BR403F	BR397M
B039	BR404F	BR405M				B012	BR403F	BR397M
B040	BR404F	BR405M				B017	BR403F	BR397M
B055	BR404F	BR405M				B020	BR403F	BR397M
B056	BR404F	BR405M				B022	BR403F	BR397M
B057	BR404F	BR405M				B023	BR403F	BR397M
B069	BR404F	BR405M				B024	BR403F	BR397M
B076	BR404F	BR405M				B027	BR403F	BR397M
B078	BR404F	BR405M				B028	BR403F	BR397M
B079	BR404F	BR405M				B029	BR403F	BR397M
B087	BR404F	BR405M				B030	BR403F	BR397M
B095	BR404F	BR405M				B033	BR403F	BR397M
B098	BR404F	BR405M				B037	BR403F	BR397M
B100	BR404F	BR405M				B041	BR403F	BR397M
B103	BR404F	BR405M				B043	BR403F	BR397M
B109	BR404F	BR405M				B044	BR403F	BR397M
B111	BR404F	BR405M				B045	BR403F	BR397M
B112	BR404F	BR405M				B046	BR403F	BR397M
B114	BR404F	BR405M				B049	BR403F	BR397M
B122	BR404F	BR405M				B053	BR403F	BR397M
B123	BR404F	BR405M				B061	BR403F	BR397M
B129	BR404F	BR405M				B082	BR403F	BR397M
B130	BR404F	BR405M				B089	BR403F	BR397M
B132	BR404F	BR405M				B104	BR403F	BR397M
B133	BR404F	BR405M				B108	BR403F	BR397M
B139	BR404F	BR405M				B110	BR403F	BR397M
B140	BR404F	BR405M				B113	BR403F	BR397M
B142	BR404F	BR405M				B116	BR403F	BR397M
B146	BR404F	BR405M				B131	BR403F	BR397M
B149	BR404F	BR405M				B135	BR403F	BR397M
B153	BR404F	BR405M				B147	BR403F	BR397M
B154	BR404F	BR405M				B148	BR403F	BR397M
B157	BR404F	BR405M				B158	BR403F	BR397M
B164	BR404F	BR405M				B165	BR403F	BR397M
B167	BR404F	BR405M				B176	BR403F	BR397M
B168	BR404F	BR405M				B183	BR403F	BR397M
B171	BR404F	BR405M				B184	BR403F	BR397M
B172	BR404F	BR405M				B194	BR403F	BR397M
B175	BR404F	BR405M				B200	BR403F	BR397M
B177	BR404F	BR405M				B202	BR403F	BR397M
B179	BR404F	BR405M				B204	BR403F	BR397M
B180	BR404F	BR405M				B206	BR403F	BR397M
B185	BR404F	BR405M				B207	BR403F	BR397M
B186	BR404F	BR405M				B209	BR403F	BR397M
B188	BR404F	BR405M				B213	BR403F	BR397M
B189	BR404F	BR405M				B216	BR403F	BR397M
B191	BR404F	BR405M				B231	BR403F	BR397M
B192	BR404F	BR405M				B240	BR403F	BR397M
B198	BR404F	BR405M				B243	BR403F	BR397M
B212	BR404F	BR405M				B248	BR403F	BR397M
B214	BR404F	BR405M				B260	BR403F	BR397M
B217	BR404F	BR405M				B263	BR403F	BR397M
B222	BR404F	BR405M				B267	BR403F	BR397M
B223	BR404F	BR405M				B270	BR403F	BR397M
B225	BR404F	BR405M				B274	BR403F	BR397M
B228	BR404F	BR405M				B279	BR403F	BR397M
B230	BR404F	BR405M				B283	BR403F	BR397M
B234	BR404F	BR405M				B292	BR403F	BR397M
B246	BR404F	BR405M				B297	BR403F	BR397M
B249	BR404F	BR405M				B300	BR403F	BR397M
B259	BR404F	BR405M				B305	BR403F	BR397M
B262	BR404F	BR405M				B311	BR403F	BR397M
B265	BR404F	BR405M				B318	BR403F	BR397M
B266	BR404F	BR405M				B322	BR403F	BR397M
B268	BR404F	BR405M				B328	BR403F	BR397M
B277	BR404F	BR405M				B329	BR403F	BR397M
B286	BR404F	BR405M				B336	BR403F	BR397M
B288	BR404F	BR405M				B360	BR403F	BR397M
B289	BR404F	BR405M				B363	BR403F	BR397M
B302	BR404F	BR405M				B367	BR403F	BR397M
B306	BR404F	BR405M				B369	BR403F	BR397M
B310	BR404F	BR405M				B380	BR403F	BR397M
B316	BR404F	BR405M				B387	BR403F	BR397M
B319	BR404F	BR405M				B388	BR403F	BR397M
B323	BR404F	BR405M				B393	BR403F	BR397M
B338	BR404F	BR405M
B341	BR404F	BR405M
B344	BR404F	BR405M				B006	BR403F	BR405M	24
B348	BR404F	BR405M				B011	BR403F	BR405M
B351	BR404F	BR405M				B058	BR403F	BR405M
B355	BR404F	BR405M				B063	BR403F	BR405M
B357	BR404F	BR405M				B068	BR403F	BR405M
B358	BR404F	BR405M				B084	BR403F	BR405M
B361	BR404F	BR405M				B105	BR403F	BR405M
B362	BR404F	BR405M				B119	BR403F	BR405M
B376	BR404F	BR405M				B128	BR403F	BR405M
B378	BR404F	BR405M				B199	BR403F	BR405M
B379	BR404F	BR405M				B226	BR403F	BR405M
B383	BR404F	BR405M				B227	BR403F	BR405M
B398	BR404F	BR405M				B245	BR403F	BR405M
						B253	BR403F	BR405M
						B254	BR403F	BR405M
						B272	BR403F	BR405M
						B287	BR403F	BR405M
B070	BR391F	BR402M	10			B293	BR403F	BR405M
B115	BR391F	BR402M				B298	BR403F	BR405M
B144	BR391F	BR402M				B304	BR403F	BR405M
B151	BR391F	BR402M				B332	BR403F	BR405M
B162	BR391F	BR402M				B354	BR403F	BR405M
B218	BR391F	BR402M				B365	BR403F	BR405M
B324	BR391F	BR402M				B394	BR403F	BR405M
B325	BR391F	BR402M
B353	BR391F	BR402M
B368	BR391F	BR402M
